# Supplementary material for: H2 drives metabolic rearrangements in gas-fermenting Clostridium autoethanogenum
Source: Biotechnol Biofuels. 2018 Mar 1;11:55. doi: 10.1186/s13068-018-1052-9 (PMC5831606; doi:10.1186/s13068-018-1052-9)
Supplement: Supplementary file 2 — Additional file 2. Results of intracellular metabolome analysis. Table S1. Intracellular metabolite concentrations in high biomass cultures; Table S2. Metabolite abbreviations. [file 13068_2018_1052_MOESM2_ESM.xlsx]

## Sheet: Table S1
Table S1. Intracellular metabolite concentrations in high biomass cultures.
Intracellular metabolite concentrations in µmol/gDCW. Blank cell indicates metabolite level below the limit of quantification. Syngas data from our previous work [28].
	Average of gas mix (µmol/gDCW)			Standard deviation of gas mix (µmol/gDCW)
Metabolite	CO	Syngas	High-H2 CO	CO	Syngas	High-H2 CO
3PG+2PG	0.156791	0.338034	0.181118	0.00506904	0.0330772	0.00391148
6PG	0.307706		0.308346	0.0276054		0.0180314
AcP	0.0204872	0.557216	0.0757505	0.00101527	0.142384	0.0556316
ACN	0.0291289	0.0904251	0.00570802	0.00735623	0.0029636	0.00148614
AcCoA	0.25424	0.272168	0.267659	0.0473015	0.113448	0.0417896
CMP	0.541224	0.465098	0.974013	0.068413	0.0382547	0.0996531
CTP	0.22665		0.442545	0.029833		0.0378959
DHAP	0.12482	0.254196	0.0850462	0.0236506	0.0571569	0.00345945
F16DP	0.121673	0.615741	0.524241	0.00710888	0.0620758	0.0240842
F6P	0.070502	0.225899	0.0757856	0.014924	0.01651	0.00822503
FAD	0.140613	0.27986	0.225192	0.0182256	0.0175197	0.00490067
FMN	0.100741	0.122768	0.199656	0.0114363	0.00335935	0.0134167
FUM	0.0189194	0.0559474	0.0100083	0.00268723	0.0189672	0.00082903
GA3P	0.00674824	0.0785045	0.0343906	0.000694401	0.00313814	0.000667443
GDP	0.163171	0.604722	0.27103	0.00544007	0.0714218	0.0283518
GMP	0.506474	0.656183	0.865736	0.081173	0.112332	0.0656746
GTP	0.299442	0.491427	0.363962	0.0290297	0.0356469	0.0115278
CIT+ISO	0.343528	0.223723	0.482496	0.0185177	0.0170176	0.0226937
KGA	0.0224201	0.0373471	0.013455	0.00735537		0.00105835
LAC	0.271824	17.2552	0.165978	0.0921925	6.33892	0.0417696
MAL	0.134864	0.290027	0.0899954	0.0300434	0.0640639	0.00365384
NAD	4.48004	4.30555	8.26459	0.670072	0.389252	1.08798
NADH	0.454522	0.0294394	1.70824	0.0721691	0.013513	0.801954
NADP	1.11137	1.77402	2.55349	0.134283	0.0244204	0.343314
NADPH	0.0576956	0.13575	0.428638	0.00830738	0.00966666	0.23811
PEP	0.106574	0.297737	0.123827	0.00877593	0.0499487	0.00603074
PYR	0.0321477	0.193604	0.0498581	0.00562285	0.0364081	0.00423342
R5P	0.0689453	0.406607	0.769913	0.00418299	0.0772254	0.118683
RL5P	0.0060859	0.0860562	0.00752804	0.00335996	0.00510341	0.00188294
SUC	0.216866	0.225321	0.338537	0.00701105	0.0463125	0.0488185
UDP	0.358739	0.797165	1.91062	0.0359377	0.0976688	0.162771
UMP	0.526038	1.06847	0.493944	0.0792128	0.0375066	0.0307844
UTP	0.116592	0.223472	0.275662	0.0128693	0.00968317	0.0229096

## Sheet: Table S2
Table S2. Metabolite abbreviations.
Abbrevation	Full name
3PG+2PG	3-phosphoglycerate+2-phosphoglycerate
6PG	6-phosphoglycerate
AcP	Acetyl-phosphate
ACN	Aconitate
AcCoA	Acetyl-CoA
CMP	Cytidine monophosphate
CTP	Cytidine triphosphate
DHAP	Dihydroxyacetone phosphate
FBP	Fructose-1,6-bisphosphate
F6P	Fructose-6-phosphate
FAD	Flavin adenine dinucleotide
FMN	Flavin adenine mononucleotide
FUM	Fumarate
GAP	Glyceraldehyde-3-phosphate
GDP	Guanosine-5-diphosphate
GMP	Guanosine-5-monosphosphate
GTP	Guanosine-5-triphosphate
CIT+ISO	Citrate+Isocitrate
αKG	α-ketoglutarate
LAC	Lactate
MAL	Malate
NAD	Nicotinamide adenine dinucleotide
NADH	Reduced nicotinamide adenine dinucleotide
NADP	Nicotinamide adenine dinucleotide phosphate
NADPH	Reduced nicotinamide adenine dinucleotide phosphate
PEP	Phosphoenolpyruvate
PYR	Pyruvate
R5P	Ribose-5-phosphate
RL5P	Ribulose-5-phosphate
SUC	Succinate
UDP	Uridine-5-diphosphate
UMP	Uridine-5-monosphosphate
UTP	Uridine-5-triphosphate
