# Supplementary material for: H2 drives metabolic rearrangements in gas-fermenting Clostridium autoethanogenum
Source: Biotechnol Biofuels. 2018 Mar 1;11:55. doi: 10.1186/s13068-018-1052-9 (PMC5831606; doi:10.1186/s13068-018-1052-9)
Supplement: Supplementary file 4 — Additional file 4. Results of quantitative proteome analysis. Table S5. List of SIL-proteins with differential expression (q value < 0.05); Tables S6, S7. Proteins in proteome-wide data with differential expression (q value < 0.05 and a fold-change > 1.5) between syngas and CO, and high-H2 CO and CO, respectively; Table S8. Absolute protein expression levels as MS signal intensities. [file 13068_2018_1052_MOESM4_ESM.xlsx]

## Sheet: Table S5
Table S5. List of SIL-proteins synthesised and used in this study together with label-based differential expression data.
Differential expression having a q-value<0.05 between conditions are shown (FDR correction according to Benjamini and Hochberg, 1995). The eight proteins additionally analysed in DDA mode are denoted with italicised geneIDs (see text for details).
GeneID	Brown et al. 2014 ID	Description of gene product	Fold-change syngas vs. CO	q-value	Fold-change high-H2 CO vs. CO	q-value
CAETHG_RS14890	CAETHG_3029	pyruvate:ferredoxin (flavodoxin) oxidoreductase	1.22	0.0289	-2.5	0.0001
CAETHG_RS07850	CAETHG_1618	formate--tetrahydrofolate ligase	-1.53846	0.018
CAETHG_RS00440	CAETHG_0092	aldehyde ferredoxin oxidoreductase	-1.33333	0.018
CAETHG_RS07815	CAETHG_1611	acetyl-CoA synthase subunit delta			1.21	0.0113
CAETHG_RS13725	CAETHG_2790	formate dehydrogenase subunit alpha	-1.69492	0.0071	1.37	0.0038
CAETHG_RS16495	CAETHG_3359	acetate kinase
CAETHG_RS16490	CAETHG_3358	phosphate acetyltransferase
CAETHG_RS13765	CAETHG_2798	hydrogenase, Fe-only	-1.19048	0.018	1.38	0.0003
CAETHG_RS01830	CAETHG_0385	butanediol dehydrogenase	-3.44828	0.018	-3.57143	0.001
CAETHG_RS00580	CAETHG_0122	ketol-acid reductoisomerase			-1.1236	0.0107
CAETHG_RS07840	CAETHG_1616	bifunctional 5,10-methylene-tetrahydrofolate dehydrogenase
CAETHG_RS07830	CAETHG_1614	5,10-methylenetetrahydrofolate reductase	-1.38889	0.0463
CAETHG_RS02630	CAETHG_0555	NADPH-dependent butanol dehydrogenase	-1.96078	0.017	-6.66667	0.0001
CAETHG_RS07845	CAETHG_1617	methenyltetrahydrofolate cyclohydrolase
CAETHG_RS09495	CAETHG_1958	50S ribosomal protein L1
CAETHG_RS00590	CAETHG_0124	acetolactate synthase, large subunit	-1.96078	0.0321	1.34	0.0207
CAETHG_RS16140	CAETHG_3287	acetaldehyde dehydrogenase (acetylating)			-1.20482	0.0432
CAETHG_RS14410	CAETHG_2932	acetolactate decarboxylase
CAETHG_RS18395	CAETHG_3747	bifunctional acetaldehyde/alcohol dehydrogenase
CAETHG_RS07861	CAETHG_1620	carbon-monoxide dehydrogenase

## Sheet: Table S6
Table S6. Differentially expressed proteins in proteome-wide data between syngas and CO cultures.
Differential expression having a q-value<0.05 and fold-change>1.5 between conditions are shown (FDR correction according to Benjamini and Hochberg, 1995).
GeneID	Brown et al. 2014 ID	Description of gene product	Fold-change syngas vs. CO	q-value
CAETHG_RS00190	CAETHG_0039	hypothetical protein	-5.56898	0.0155017
CAETHG_RS00265	CAETHG_0057	molecular chaperone HtpG	1.71156	0.000399211
CAETHG_RS00315	CAETHG_0067	serine dehydratase subunit alpha family protein	-2.06143	0.0217463
CAETHG_RS00365	CAETHG_0077	methyl-accepting chemotaxis protein	1.80068	0.042905
CAETHG_RS00430	CAETHG_0090	ABC transporter substrate-binding protein	-2.8497	0.000291481
CAETHG_RS00470	CAETHG_0098	molybdopterin molybdenumtransferase MoeA	-1.73431	0.0105328
CAETHG_RS00550	CAETHG_0115	electron transfer flavoprotein subunit beta/Fix	1.64535	0.00447163
CAETHG_RS00740	CAETHG_0155	uroporphyrinogen III decarboxylase	-1.72959	0.0031895
CAETHG_RS00760	CAETHG_0160	purine-nucleoside phosphorylase	1.64135	0.0193919
CAETHG_RS01075	CAETHG_0226	tRNA threonylcarbamoyladenosine dehydratase	1.51092	0.00799356
CAETHG_RS01130	CAETHG_0238	aspartate aminotransferase family protein	1.52495	0.00334061
CAETHG_RS01135	CAETHG_0239	acetylglutamate kinase	1.69509	0.0060317
CAETHG_RS01145	CAETHG_0241	N-acetyl-gamma-glutamyl-phosphate reductase	1.5961	0.00147117
CAETHG_RS01160	CAETHG_0244	2-hydroxy-acid oxidase	2.90627	0.000365013
CAETHG_RS01170	CAETHG_0246	electron transfer flavoprotein subunit beta/Fix	3.2045	0.000605067
CAETHG_RS01430	CAETHG_0304	6,7-dimethyl-8-ribityllumazine synthase	1.72549	0.000610839
CAETHG_RS01440	CAETHG_0306	riboflavin synthase	1.87328	0.00403543
CAETHG_RS01445	CAETHG_0307	riboflavin biosynthesis protein RibD	1.52418	0.000343031
CAETHG_RS01485	CAETHG_0315	molybdate ABC transporter substrate-bindin	3.57934	0.000294575
CAETHG_RS01750	CAETHG_0369	hydrogenase expression/formation protein HypE	1.55592	0.0426541
CAETHG_RS01780	CAETHG_0375	nitrogenase iron protein	1.51476	0.0315068
CAETHG_RS01825	CAETHG_0384	peptidase M20	1.67647	0.0164302
CAETHG_RS01830	CAETHG_0385	butanediol dehydrogenase	-4.80013	0.00442563
CAETHG_RS01950	CAETHG_0410	NADH-dependent alcohol dehydrogenase	1.59511	0.000307649
CAETHG_RS02135	CAETHG_0448	putative selenate reductase subunit YgfK	1.64789	0.0146698
CAETHG_RS02140	CAETHG_0449	knotted carbamoyltransferase YgeW	3.63634	0.000484689
CAETHG_RS02160	CAETHG_0454	molybdopterin dehydrogenase	-2.21421	0.00532152
CAETHG_RS02170	CAETHG_0456	aldehyde oxidase	-2.02437	0.00276132
CAETHG_RS02175	CAETHG_0457	selenium-dependent xanthine dehydrogenase	-1.65833	0.00343681
CAETHG_RS02275	CAETHG_0477	dihydropyrimidine dehydrogenase subunit A	1.87452	0.0160701
CAETHG_RS02310	CAETHG_0484	cyclase	-3.78987	0.000399211
CAETHG_RS02390	CAETHG_0502	L-aspartate oxidase	1.61778	0.00964167
CAETHG_RS02615	CAETHG_0552	sigma-54-dependent Fis family transcriptiona	1.52832	0.0470635
CAETHG_RS02620	CAETHG_0553	NAD(P)-dependent alcohol dehydrogenase	-3.37511	0.00112956
CAETHG_RS02630	CAETHG_0555	NADPH-dependent butanol dehydrogenase	-1.93931	0.0121226
CAETHG_RS02700	CAETHG_0569	amino acid ABC transporter substrate-bindin	1.65192	0.000869114
CAETHG_RS02800	CAETHG_0589	carbamoyl-phosphate synthas	1.89436	8.40732e-05
CAETHG_RS02805	CAETHG_0590	carbamoyl-phosphate synthase small subunit	1.705	0.000307649
CAETHG_RS03330	CAETHG_0702	DUF4003 domain-containing protein	-1.90956	0.00903503
CAETHG_RS03575	CAETHG_0754	polysaccharide deacetylase	3.67468	0.0139864
CAETHG_RS03580	CAETHG_0755	glutamine--tRNA ligase	1.50148	0.00181967
CAETHG_RS03605	CAETHG_0760	DegT/DnrJ/EryC1/StrS family aminotransferase	3.01733	0.00846356
CAETHG_RS03840	CAETHG_0812	hydroxylamine reductase	-2.51971	0.000307649
CAETHG_RS03895	CAETHG_0823	dihydrodipicolinate synthase family protein	-6.34526	0.0174883
CAETHG_RS03915	CAETHG_0825	adenosine deaminase	2.27529	0.00415496
CAETHG_RS03955	CAETHG_0833	cysteine desulfurase	1.5549	0.000236954
CAETHG_RS04040	CAETHG_0849	peptidase S58 family protein	-1.55829	0.000961991
CAETHG_RS04245	CAETHG_0891	polar amino acid ABC transporte	-1.66953	0.00305668
CAETHG_RS04315	CAETHG_0903	shikimate kinase	1.8281	0.04195
CAETHG_RS04320	CAETHG_0904	shikimate dehydrogenase	1.97856	0.00409163
CAETHG_RS04325	CAETHG_0905	prephenate dehydratase	2.3403	0.000346735
CAETHG_RS04340	CAETHG_0908	3-dehydroquinate synthase	2.11043	0.00043229
CAETHG_RS04345	CAETHG_0909	prephenate dehydrogenase/arogenate dehydrogenas	2.36575	0.00925964
CAETHG_RS04350	CAETHG_0910	3-deoxy-7-phosphoheptulonate synthase	2.94216	0.00018885
CAETHG_RS04355	CAETHG_0912	amidase	2.2581	0.0210708
CAETHG_RS04380	CAETHG_0918	PFL family protein	-1.58915	0.0341007
CAETHG_RS04500	CAETHG_0943	CoA-disulfide reductase	2.17852	0.0187008
CAETHG_RS04855	CAETHG_1019	hypothetical protein	-1.56304	0.0230303
CAETHG_RS05240	CAETHG_1096	hypothetical protein	1.51579	0.000144332
CAETHG_RS05400	CAETHG_1127	siroheme synthase	-2.52911	0.000235814
CAETHG_RS05435	CAETHG_1134	PLP-dependent aminotransferase family protein	1.93469	0.00303355
CAETHG_RS05455	CAETHG_1138	ABC transporter substrate-binding protein	-2.90033	0.000279483
CAETHG_RS05835	CAETHG_1217	threonine synthase	-1.92626	0.000961991
CAETHG_RS06110	CAETHG_1272	protein translocase subunit SecF	1.54077	0.00289248
CAETHG_RS06150	CAETHG_1280	Holliday junction branch migration DNA helicas	2.18098	0.0486847
CAETHG_RS06195	CAETHG_1289	GTPase HflX	1.61365	0.0184328
CAETHG_RS06340	CAETHG_1319	capsular polysaccharide biosynthesis protein	1.72718	0.0100726
CAETHG_RS06520	CAETHG_1352	4-hydroxy-tetrahydrodipicolinate synthase	1.54217	0.000422448
CAETHG_RS06610	CAETHG_1371	stationary phase survival protein SurE	1.75852	0.0209014
CAETHG_RS06900	CAETHG_1432	nitroreductase	-2.69136	0.000419948
CAETHG_RS06940	CAETHG_1442	CoA-substrate-specific enzyme activase	1.62064	0.000961991
CAETHG_RS07090	CAETHG_1473	trigger factor	1.54945	0.000484689
CAETHG_RS07125	CAETHG_1480	aspartate carbamoyltransferase regulator	-1.53167	0.0117854
CAETHG_RS07415	CAETHG_1543	cell wall-binding protein	2.13281	0.0168067
CAETHG_RS07550	CAETHG_1556	ATPase AAA	-1.78191	0.0197941
CAETHG_RS07630	CAETHG_1572	chaperonin GroEL	1.7981	0.00116385
CAETHG_RS07635	CAETHG_1573	co-chaperone GroES	1.69443	0.00846356
CAETHG_RS07645	CAETHG_1576	hydrogenase Fe-only	2.40915	0.000596203
CAETHG_RS07650	CAETHG_1577	NADH-quinone oxidoreductase subunit NuoF	2.37746	0.000307649
CAETHG_RS07655	CAETHG_1578	NAD(P)H-dependent oxidoreductase subunit E	2.46912	0.00362371
CAETHG_RS07665	CAETHG_1580	glutamate synthase	1.68865	0.0280804
CAETHG_RS07670	CAETHG_1581	redox-sensing transcriptional repressor Rex	1.58865	0.00365521
CAETHG_RS07720	CAETHG_1591	carbon starvation protein A	-2.0515	0.040642
CAETHG_RS07725	CAETHG_1592	peptidase M16	1.50439	0.00268083
CAETHG_RS07740	CAETHG_1595	tRN	1.68587	0.0195986
CAETHG_RS07875	CAETHG_1624	DUF134 domain-containing protein	1.59091	0.00847451
CAETHG_RS08105	CAETHG_1672	ABC-type metal ion transporter, periplasmi	1.56076	0.0102657
CAETHG_RS08120	CAETHG_1675	tRN	1.62639	0.00911935
CAETHG_RS08130	CAETHG_1677	tyrosine--tRNA ligase	1.88677	0.0139751
CAETHG_RS08145	CAETHG_1680	cytochrome c551	-1.81025	0.0217463
CAETHG_RS08155	CAETHG_1683	inositol phosphorylceramide synthase	1.72944	0.00457096
CAETHG_RS08170	CAETHG_1686	tryptophan--tRNA ligase	2.12322	0.012504
CAETHG_RS08515	CAETHG_1760	type I glyceraldehyde-3-phosphate dehydrogenase	1.59029	0.00584192
CAETHG_RS08525	CAETHG_1762	RNA polymerase sigma-54 factor	1.56022	0.00174575
CAETHG_RS08595	CAETHG_1776	cysteine synthase A	1.55432	0.0147972
CAETHG_RS08605	CAETHG_1778	hypothetical protein	1.74912	0.0259105
CAETHG_RS08690	CAETHG_1795	3-isopropylmalate dehydrogenase	4.48707	0.0317561
CAETHG_RS08920	CAETHG_1841	NADPH-dependent butanol dehydrogenase	-5.08166	0.000311513
CAETHG_RS09340	CAETHG_1927	preprotein translocase subunit SecY	1.65221	0.000365013
CAETHG_RS09400	CAETHG_1939	50S ribosomal protein L29	1.56181	0.011348
CAETHG_RS09420	CAETHG_1943	30S ribosomal protein S19	1.55251	0.00102666
CAETHG_RS09425	CAETHG_1944	50S ribosomal protein L2	1.56049	0.000114574
CAETHG_RS09470	CAETHG_1953	50S ribosomal protein L7ae-like protein	-2.75553	0.0259605
CAETHG_RS09490	CAETHG_1957	50S ribosomal protein L10	1.54661	0.0020136
CAETHG_RS09500	CAETHG_1959	50S ribosomal protein L11	1.69097	0.000399211
CAETHG_RS09575	CAETHG_1972	DNA integrity scanning protein DisA	1.57843	0.00259723
CAETHG_RS09690	CAETHG_1988	hypoxanthine phosphoribosyltransferase	1.61474	0.014185
CAETHG_RS09760	CAETHG_1997	nucleoside triphosphate pyrophosphohydrolase	1.64347	0.000333247
CAETHG_RS09860	CAETHG_2017	2-phosphosulfolactate phosphatase	1.81651	0.00362371
CAETHG_RS09925	CAETHG_2033	asparagine--tRNA ligase	1.52808	0.00104562
CAETHG_RS09935	CAETHG_2035	hypothetical protein	-1.73659	0.0052935
CAETHG_RS10070	CAETHG_2059	adenylosuccinate synthase	1.74424	9.81627e-05
CAETHG_RS10245	CAETHG_2095	Hsp20/alpha crystallin family protein	1.87844	0.00317229
CAETHG_RS10285	CAETHG_2104	single-stranded DNA-binding protein	-2.04566	0.0260436
CAETHG_RS10290	CAETHG_2105	30S ribosomal protein S6	-2.03956	0.0175823
CAETHG_RS10355	CAETHG_2118	tRNA uridine-5-carboxymethylaminomethyl(34	1.52808	0.0499559
CAETHG_RS10465	CAETHG_2137	serine--tRNA ligase	1.52003	0.00121428
CAETHG_RS10850	CAETHG_2211	phosphoglycerate dehydrogenase	1.84331	0.00707031
CAETHG_RS10930	CAETHG_2224	aminotransferase class V-fold PLP-dependen	2.85628	0.00226949
CAETHG_RS11025	CAETHG_2239	NAD-dependent protein deacylase	1.62501	0.00409163
CAETHG_RS11095	CAETHG_2252	chemotaxis protein MotB	1.53821	0.014185
CAETHG_RS11105	CAETHG_2254	16S rRN	2.36313	0.00810611
CAETHG_RS11110	CAETHG_2255	glycoside hydrolase	3.09903	0.000144332
CAETHG_RS11115	CAETHG_2256	glycoside hydrolase	2.18091	8.40732e-05
CAETHG_RS11165	CAETHG_2267	hydrolase	2.6769	0.00438121
CAETHG_RS11260	CAETHG_2287	anaerobic ribonucleoside-triphosphate reductase	-1.56327	0.000299785
CAETHG_RS11430	CAETHG_2323	DUF1934 domain-containing protein	1.688	0.00497659
CAETHG_RS11630	CAETHG_2359	ATP-dependent RecD-like DNA helicase	3.28753	0.000179796
CAETHG_RS11665	CAETHG_2367	NADP-specific glutamate dehydrogenase	1.50726	0.00021577
CAETHG_RS12200	CAETHG_2478	malate dehydrogenase	2.07385	0.000236954
CAETHG_RS12270	CAETHG_2492	DUF1298 domain-containing protein	1.64053	0.0168067
CAETHG_RS12475	CAETHG_2534	DUF2088 domain-containing protein	-1.57725	0.0159755
CAETHG_RS12580	CAETHG_2555	cell wall-binding repeat-containing protein	1.86114	0.0132394
CAETHG_RS12595	CAETHG_2558	cell wall-binding repeat-containing protein	3.2108	0.0021999
CAETHG_RS12690	CAETHG_2577	cell wall-binding repeat-containing protein	1.84384	0.0150409
CAETHG_RS12750	CAETHG_2589	cell wall-binding repeat-containing protein	2.3119	0.0190937
CAETHG_RS12760	CAETHG_2591	LPS biosynthesis protein	-2.4608	0.0446883
CAETHG_RS12995	CAETHG_2644	prepilin-type cleavage/methylatio	2.60424	0.00584192
CAETHG_RS13050	CAETHG_2656	MBL fold metallo-hydrolase	1.5698	0.0329618
CAETHG_RS13070	CAETHG_2660	hypothetical protein	-1.68372	0.0171314
CAETHG_RS13165	CAETHG_2683	glycosidase related protein	-1.51806	0.00478598
CAETHG_RS13210	CAETHG_2692	efflux RND transporter periplasmic adapto	1.67776	0.000679374
CAETHG_RS13215	CAETHG_2693	hemolysin D	1.59256	0.00018885
CAETHG_RS13335	CAETHG_2721	phosphoenolpyruvate carboxykinase (ATP)	1.96728	0.000596203
CAETHG_RS13550	CAETHG_2754	O-acetylhomoserin	-5.30378	0.00129176
CAETHG_RS13585	CAETHG_2762	argininosuccinate lyase	1.79441	0.00442563
CAETHG_RS13770	CAETHG_2799	electron transporter HydN	-1.68253	0.00836242
CAETHG_RS13810	CAETHG_2808	homoserine kinase	-1.53383	0.00363995
CAETHG_RS13855	CAETHG_2817	penicillin-binding protein	2.92358	0.00297012
CAETHG_RS14170	CAETHG_2883	30S ribosomal protein S20	1.64509	0.000365013
CAETHG_RS14210	CAETHG_2891	molecular chaperone DnaK	1.92964	0.0020136
CAETHG_RS14240	CAETHG_2898	30S ribosomal protein S21	1.6429	0.00243566
CAETHG_RS14410	CAETHG_2932	acetolactate decarboxylase	2.63761	0.0287029
CAETHG_RS14525	CAETHG_2955	hypothetical protein	2.17116	0.00156859
CAETHG_RS14690	CAETHG_2988	formate dehydrogenase subunit alpha	-2.2416	0.00441553
CAETHG_RS14695	CAETHG_2989	galactose ABC transporter substrate-bindin	1.86158	0.00442563
CAETHG_RS14720	CAETHG_2994	formylmethanofuran dehydrogenase subunit	1.50018	0.0205643
CAETHG_RS14915	CAETHG_3034	chemotaxis protein CheW	1.6644	0.0132594
CAETHG_RS14920	CAETHG_3035	chemotaxis protein CheD	1.56086	0.0083083
CAETHG_RS14980	CAETHG_3047	flagellar hook-associated protein 3	2.04132	0.00725921
CAETHG_RS15000	CAETHG_3052	flagellar export chaperone FliS	-2.36468	0.0106357
CAETHG_RS15005	#N/A	flagellar hook-associated 2 domain-containin	3.68416	0.0262591
CAETHG_RS15065	CAETHG_3065	flagellin domain protein	1.81712	0.0184796
CAETHG_RS15075	#N/A	hypothetical protein	-1.70372	0.00841602
CAETHG_RS15210	CAETHG_3098	hypothetical protein	1.56972	0.0270722
CAETHG_RS15365	CAETHG_3129	MinD/ParA family protein	1.51919	0.00297012
CAETHG_RS15370	CAETHG_3130	flagellar protein	2.39801	0.0399925
CAETHG_RS15405	CAETHG_3137	inorganic pyrophosphatase	1.52406	0.000557479
CAETHG_RS15435	CAETHG_3142	redox-regulated ATPase YchF	1.63221	0.00286733
CAETHG_RS15715	CAETHG_3200	Asp23/Gls24 family envelope stress respons	-4.6087	0.0337173
CAETHG_RS15835	CAETHG_3226	siderophore-interacting protein	-1.8244	0.0230303
CAETHG_RS15940	CAETHG_3247	alcohol dehydrogenase	2.00309	0.0220943
CAETHG_RS16055	CAETHG_3270	hypothetical protein	422.537	0.0457964
CAETHG_RS16195	CAETHG_3298	DUF965 domain-containing protein	-2.25763	0.00959007
CAETHG_RS16235	CAETHG_3306	peptidase U32	1.55171	0.0343373
CAETHG_RS16355	CAETHG_3330	NAD(P)H-dependent glycerol-3-phosphat	1.50735	0.00185323
CAETHG_RS16450	CAETHG_3349	Asp23/Gls24 family envelope stress respons	1.53381	0.0190937
CAETHG_RS16525	CAETHG_3365	radical SAM protein	1.7761	0.019149
CAETHG_RS16570	CAETHG_3375	50S ribosomal protein L19	1.52972	0.00185323
CAETHG_RS16575	CAETHG_3376	signal peptidase I	1.62745	0.000270254
CAETHG_RS16615	CAETHG_3384	GTP-sensing pleiotropic transcriptiona	1.65283	0.000307649
CAETHG_RS16710	CAETHG_3403	30S ribosomal protein S15	-1.61357	0.000947319
CAETHG_RS16815	CAETHG_3424	type I glyceraldehyde-3-phosphate dehydrogenase	1.5357	0.00545675
CAETHG_RS16925	CAETHG_3446	peptide deformylase	1.80798	0.0329246
CAETHG_RS16930	CAETHG_3448	extradiol ring-cleavage dioxygenase class II	5.19209	0.00450946
CAETHG_RS17035	CAETHG_3469	methyl-accepting chemotaxis protein	1.63087	0.000399211
CAETHG_RS18020	CAETHG_3668	DGC domain protein	-4.13834	0.0024218
CAETHG_RS18175	CAETHG_3701	anthranilate synthase component I	1.83666	0.000144332
CAETHG_RS18180	CAETHG_3702	type 1 glutamine amidotransferase	1.83265	0.000658756
CAETHG_RS18185	CAETHG_3703	anthranilate phosphoribosyltransferase	1.92492	0.000179796
CAETHG_RS18190	CAETHG_3704	indole-3-glycerol-phosphate synthase	2.02904	0.00139321
CAETHG_RS18200	CAETHG_3706	tryptophan synthase subunit beta	2.2445	0.000947319
CAETHG_RS19095	CAETHG_3892	peptide deformylase	2.14452	0.00102666
CAETHG_RS19280	CAETHG_3930	hypothetical protein	1.65642	0.012362
CAETHG_RS19290	CAETHG_3932	xylose isomerase	-1.60196	0.00810611
CAETHG_RS19335	CAETHG_3941	hypothetical protein	-31.643	0.000596203
CAETHG_RS19590	CAETHG_3997	cupin domain-containing protein	-1.70701	0.000307649
CAETHG_RS19595	CAETHG_3998	autoinducer-2 kinase	-1.98519	0.000869114
CAETHG_RS19705	CAETHG_4020	methyl-accepting chemotaxis protein	4.40794	0.00210786
CAETHG_RS19900	CAETHG_0327	cell wall-binding protein	2.57652	0.00409163
CAETHG_RS19905	CAETHG_0333	cell wall-binding protein	2.47365	0.0162674

## Sheet: Table S7
Table S6. Differentially expressed proteins in proteome-wide data between high-H2 CO and CO cultures.
Differential expression having a q-value<0.05 and fold-change>1.5 between conditions are shown (FDR correction according to Benjamini and Hochberg, 1995). Also data for syngas vs. CO is shown for proteins showing differential expression in both comparison.
GeneID	Brown et al. 2014 ID	Description of gene product	Fold-change high-H2 CO vs. CO	q-value	Fold-change syngas vs. CO	q-value
CAETHG_RS00060	CAETHG_0013	hypothetical protein	-1.53205	0.0122233
CAETHG_RS00120	CAETHG_0025	flavin reductase-like protein	2.07641	0.00114554
CAETHG_RS00125	CAETHG_0026	ferritin	1.75148	0.0182557
CAETHG_RS00190	CAETHG_0039	hypothetical protein	-5.59508	0.0173239	-5.56898	0.0155017
CAETHG_RS00430	CAETHG_0090	ABC transporter substrate-binding protein	2.50129	0.000386165	-2.8497	0.000291481
CAETHG_RS00490	CAETHG_0102	aldehyde ferredoxin oxidoreductase	1.63882	0.0456104
CAETHG_RS00590	CAETHG_0124	acetolactate synthase, large subunit	1.73021	0.000372008
CAETHG_RS00595	CAETHG_0125	acetolactate synthase small subunit	1.63022	0.000982438
CAETHG_RS00705	CAETHG_0147	cobalamin biosynthesis protein	-1.51781	0.00250567
CAETHG_RS00760	CAETHG_0160	purine-nucleoside phosphorylase	1.50688	0.022325	1.64135	0.0193919
CAETHG_RS01045	CAETHG_0220	NAD(P)/FAD-dependent oxidoreductase	1.50949	0.0346358
CAETHG_RS01050	CAETHG_0221	MurR/RpiR family transcriptional regulator	1.66157	0.00341311
CAETHG_RS01160	CAETHG_0244	2-hydroxy-acid oxidase	-1.601	0.0071234	2.90627	0.000365013
CAETHG_RS01170	CAETHG_0246	electron transfer flavoprotein subunit beta/Fix	-1.72019	0.00980354	3.2045	0.000605067
CAETHG_RS01175	CAETHG_0247	DUF2088 domain-containing protein	-1.66606	0.0124904
CAETHG_RS01225	CAETHG_0258	UDP-glucose 4-epimerase GalE	1.9091	0.0146304
CAETHG_RS01285	CAETHG_0273	hemerythrin	1.82344	0.000707244
CAETHG_RS01385	CAETHG_0293	peptide deformylase	1.67237	0.000580614
CAETHG_RS01485	CAETHG_0315	molybdate ABC transporter substrate-bindin	2.27027	0.000982438	3.57934	0.000294575
CAETHG_RS01560	CAETHG_0330	ABC transporter ATP-binding protein	2.42248	0.02703
CAETHG_RS01830	CAETHG_0385	butanediol dehydrogenase	-6.18773	0.00285908	-4.80013	0.00442563
CAETHG_RS02070	CAETHG_0434	hypothetical protein	1.65269	0.00557182
CAETHG_RS02135	CAETHG_0448	putative selenate reductase subunit YgfK	2.49542	0.00199817	1.64789	0.0146698
CAETHG_RS02140	CAETHG_0449	knotted carbamoyltransferase YgeW	3.54112	0.000528517	3.63634	0.000484689
CAETHG_RS02195	CAETHG_0461	NCS2 family permease	3.95754	0.00023872
CAETHG_RS02250	CAETHG_0472	sigma54 specific transcriptional regulator wit	1.67067	0.0191387
CAETHG_RS02280	CAETHG_0478	hydratase	2.20584	0.0416859
CAETHG_RS02300	CAETHG_0482	NADH oxidase	-1.98117	0.00917774
CAETHG_RS02310	CAETHG_0484	cyclase	-7.99625	0.000107352	-3.78987	0.000399211
CAETHG_RS02340	CAETHG_0491	APC family permease	3.12955	0.000795354
CAETHG_RS02385	CAETHG_0501	nicotinate-nucleotide diphosphorylas	-1.51598	0.0198008
CAETHG_RS02615	CAETHG_0552	sigma-54-dependent Fis family transcriptiona	1.64356	0.0287222	1.52832	0.0470635
CAETHG_RS02620	CAETHG_0553	NAD(P)-dependent alcohol dehydrogenase	-3.67855	0.000853343	-3.37511	0.00112956
CAETHG_RS02630	CAETHG_0555	NADPH-dependent butanol dehydrogenase	-9.42218	0.000200544	-1.93931	0.0121226
CAETHG_RS02745	CAETHG_0578	DNA-binding response regulator	1.54853	0.0150283
CAETHG_RS03605	CAETHG_0760	DegT/DnrJ/EryC1/StrS family aminotransferase	2.1669	0.0294753	3.01733	0.00846356
CAETHG_RS03885	CAETHG_0821	aldo/keto reductase	-3.69201	0.0368801
CAETHG_RS03915	CAETHG_0825	adenosine deaminase	-1.9443	0.00880342	2.27529	0.00415496
CAETHG_RS03920	CAETHG_0826	GGDEF domain-containing protein	1.69013	0.0012598
CAETHG_RS03945	CAETHG_0831	HesB-like protein	1.74375	0.000752515
CAETHG_RS03955	CAETHG_0833	cysteine desulfurase	1.54763	0.00022142	1.5549	0.000236954
CAETHG_RS03990	CAETHG_0841	HlyC/CorC family transporter	2.11341	0.025663
CAETHG_RS04125	CAETHG_0867	NADH oxidase	1.5615	0.0194818
CAETHG_RS04285	CAETHG_0897	fructose-bisphosphatase class III	2.22667	0.000121561
CAETHG_RS04325	CAETHG_0905	prephenate dehydratase	-1.51817	0.00435446	2.3403	0.000346735
CAETHG_RS04335	CAETHG_0907	3-phosphoshikimate 1-carboxyvinyltransferase	-1.57833	0.00891549
CAETHG_RS04340	CAETHG_0908	3-dehydroquinate synthase	-1.74426	0.00114858	2.11043	0.00043229
CAETHG_RS04345	CAETHG_0909	prephenate dehydrogenase/arogenate dehydrogenas	-2.53726	0.00790263	2.36575	0.00925964
CAETHG_RS04350	CAETHG_0910	3-deoxy-7-phosphoheptulonate synthase	-1.96117	0.000580614	2.94216	0.00018885
CAETHG_RS04375	CAETHG_0917	ACT domain-containing protein	-1.6251	0.00472488
CAETHG_RS04380	CAETHG_0918	PFL family protein	-1.83349	0.0161174	-1.58915	0.0341007
CAETHG_RS04385	CAETHG_0919	HD-GYP domain-containing protein	-1.68965	0.000726935
CAETHG_RS04390	CAETHG_0920	chemotaxis protein	1.52726	0.0111554
CAETHG_RS04395	CAETHG_0921	phosphoesterase	1.82273	0.00557182
CAETHG_RS04585	CAETHG_0961	aminopeptidase P family protein	-1.96508	0.0411356
CAETHG_RS04855	CAETHG_1019	hypothetical protein	1.53614	0.029373	-1.56304	0.0230303
CAETHG_RS05080	CAETHG_1064	chemotaxis protein	3.54166	0.000103334
CAETHG_RS05290	CAETHG_1106	hypothetical protein	1.58989	0.00121013
CAETHG_RS05400	CAETHG_1127	siroheme synthase	-2.70863	0.000107352	-2.52911	0.000235814
CAETHG_RS05455	CAETHG_1138	ABC transporter substrate-binding protein	-5.24525	8.47661e-05	-2.90033	0.000279483
CAETHG_RS05620	CAETHG_1173	epoxyqueuosine reductase	1.72884	0.000549599
CAETHG_RS05810	CAETHG_1211	amino acid ABC transporter substrate-bindin	1.75746	0.00609665
CAETHG_RS05835	CAETHG_1217	threonine synthase	-1.94689	0.000822012	-1.92626	0.000961991
CAETHG_RS05865	CAETHG_1223	cold-shock protein	-1.88024	0.032461
CAETHG_RS05870	CAETHG_1224	L-serine ammonia-lyase, iron-sulfur-dependent	-1.54138	0.0190874
CAETHG_RS05935	CAETHG_1238	GTP 3',8-cyclase MoaA	1.66781	0.00483565
CAETHG_RS06045	CAETHG_1259	DNA polymerase I	1.53394	0.00250653
CAETHG_RS06190	CAETHG_1288	nucleotidyltransferase domain-containin	2.06303	0.000200544
CAETHG_RS06240	CAETHG_1298	Rrf2 family transcriptional regulator	2.50922	0.000580614
CAETHG_RS06445	CAETHG_1341	phenylalanine--tRNA ligase subunit beta	2.31955	0.00218021
CAETHG_RS06725	CAETHG_1395	type I-B CRISPR-associated endonuclease Cas1	1.64906	0.000389409
CAETHG_RS06745	CAETHG_1399	CRISPR-associated protein	1.51225	0.00150342
CAETHG_RS07105	CAETHG_1476	orotate phosphoribosyltransferase	2.28041	0.000361858
CAETHG_RS07115	CAETHG_1478	dihydroorotate dehydrogenase electron transfe	2.83698	0.000880848
CAETHG_RS07120	CAETHG_1479	orotidine-5'-phosphate decarboxylase	2.04175	0.00362321
CAETHG_RS07125	CAETHG_1480	aspartate carbamoyltransferase regulator	3.08902	0.000389409	-1.53167	0.0117854
CAETHG_RS07130	CAETHG_1481	aspartate carbamoyltransferase	3.04587	0.000244559
CAETHG_RS07245	CAETHG_1508	4-amino-4-deoxychorismate lyase	-1.58076	0.0104525
CAETHG_RS07285	CAETHG_1517	DUF3786 domain-containing protein	2.06601	0.00140382
CAETHG_RS07290	CAETHG_1518	hemerythrin	2.14651	0.000707244
CAETHG_RS07335	CAETHG_1528	hypothetical protein	1.87645	0.000535884
CAETHG_RS07415	CAETHG_1543	cell wall-binding protein	2.71303	0.00747787	2.13281	0.0168067
CAETHG_RS07600	CAETHG_1566	pyridoxamine 5-phosphate oxidase-relate	-1.54768	0.00878001
CAETHG_RS07645	CAETHG_1576	hydrogenase Fe-only	-3.12109	0.000244559	2.40915	0.000596203
CAETHG_RS07650	CAETHG_1577	NADH-quinone oxidoreductase subunit NuoF	-3.74757	0.000101201	2.37746	0.000307649
CAETHG_RS07655	CAETHG_1578	NAD(P)H-dependent oxidoreductase subunit E	-4.63305	0.000535884	2.46912	0.00362371
CAETHG_RS07735	CAETHG_1594	pyruvate carboxylase	4.78669	0.000580614
CAETHG_RS07880	CAETHG_1625	ATP-binding protein	2.59194	0.0245094
CAETHG_RS07965	CAETHG_1645	hypothetical protein	-1.97403	0.0420021
CAETHG_RS07995	CAETHG_1651	DUF3780 domain-containing protein	-1.54933	0.006886
CAETHG_RS08170	CAETHG_1686	tryptophan--tRNA ligase	-1.80314	0.0301525	2.12322	0.012504
CAETHG_RS08500	CAETHG_1757	2,3-bisphosphoglycerate-independen	1.5006	0.00247434
CAETHG_RS08515	CAETHG_1760	type I glyceraldehyde-3-phosphate dehydrogenase	1.54685	0.00841188	1.59029	0.00584192
CAETHG_RS08525	CAETHG_1762	RNA polymerase sigma-54 factor	1.86418	0.000506088	1.56022	0.00174575
CAETHG_RS08595	CAETHG_1776	cysteine synthase A	1.76306	0.0072392	1.55432	0.0147972
CAETHG_RS08730	CAETHG_1804	pyridoxal 5'-phosphate synthase lyase subuni	1.69885	0.000580614
CAETHG_RS08735	CAETHG_1805	pyridoxal 5'-phosphate synthase glutaminas	2.0471	0.00418548
CAETHG_RS09130	CAETHG_1885	glutamine--fructose-6-phosphate transaminas	2.39442	0.000100098
CAETHG_RS09150	CAETHG_1889	hypothetical protein	1.55828	0.0151651
CAETHG_RS09165	CAETHG_1892	NAD(P)/FAD-dependent oxidoreductase	-1.52979	0.000792164
CAETHG_RS09170	CAETHG_1893	thioredoxin	-1.91513	0.000389409
CAETHG_RS09245	CAETHG_1908	GntR family transcriptional regulator	-1.74183	0.0051708
CAETHG_RS09480	CAETHG_1955	DNA-directed RNA polymerase subunit beta	1.52431	0.00184095
CAETHG_RS09570	CAETHG_1971	hypothetical protein	1.62584	0.0350536
CAETHG_RS09590	CAETHG_1975	protein arginine kinase	-1.76858	0.0162148
CAETHG_RS09860	CAETHG_2017	2-phosphosulfolactate phosphatase	-1.55149	0.0109838	1.81651	0.00362371
CAETHG_RS09895	CAETHG_2024	glutamine synthetase	2.38831	0.000154967
CAETHG_RS10065	CAETHG_2058	acyl-ACP thioesterase	2.25542	0.0103768
CAETHG_RS10075	CAETHG_2060	FAD-dependent oxidoreductase	-1.54661	0.000390191
CAETHG_RS10290	CAETHG_2105	30S ribosomal protein S6	-1.72608	0.0455028	-2.03956	0.0175823
CAETHG_RS10385	CAETHG_2124	chromosomal replication initiator protein DnaA	1.56787	0.00247434
CAETHG_RS10390	CAETHG_2125	DNA polymerase III subunit beta	1.68947	0.000791097
CAETHG_RS10635	CAETHG_2171	hypothetical protein	1.50562	0.000764833
CAETHG_RS10640	CAETHG_2172	toxin Fic	3.00523	0.0129945
CAETHG_RS10725	CAETHG_2189	TetR/AcrR family transcriptional regulator	-2.23178	0.000157295
CAETHG_RS10845	CAETHG_2210	alanine--glyoxylate aminotransferase famil	2.67424	0.00202307
CAETHG_RS10850	CAETHG_2211	phosphoglycerate dehydrogenase	1.93954	0.00592467	1.84331	0.00707031
CAETHG_RS10915	CAETHG_2221	hypothetical protein	-1.6484	0.0331941
CAETHG_RS10965	CAETHG_2228	L-arabinose isomerase	3.40897	0.00642289
CAETHG_RS11110	CAETHG_2255	glycoside hydrolase	3.20214	0.000101201	3.09903	0.000144332
CAETHG_RS11115	CAETHG_2256	glycoside hydrolase	2.12568	6.32793e-05	2.18091	8.40732e-05
CAETHG_RS11165	CAETHG_2267	hydrolase	3.06259	0.0029996	2.6769	0.00438121
CAETHG_RS11200	CAETHG_2274	uracil-DNA glycosylase	-2.64781	0.000121561
CAETHG_RS11205	CAETHG_2275	methionine--tRNA ligase	-1.88224	0.000244559
CAETHG_RS11330	CAETHG_2301	carbohydrate ABC transporter substrate-bindin	1.70622	0.00247434
CAETHG_RS11535	CAETHG_2345	F0F1 ATP synthase subunit B	1.76706	0.00284703
CAETHG_RS11590	CAETHG_2356	rod shape-determining protein	1.71827	0.00680123
CAETHG_RS11630	CAETHG_2359	ATP-dependent RecD-like DNA helicase	4.54952	0.000101201	3.28753	0.000179796
CAETHG_RS11725	CAETHG_2379	molecular chaperone DnaJ	1.73199	0.00492664
CAETHG_RS12015	CAETHG_2439	6-phosphofructokinase	1.72993	0.00762856
CAETHG_RS12150	CAETHG_2468	P-II family nitrogen regulator	1.95132	0.00540382
CAETHG_RS12355	CAETHG_2510	carbamoyl-phosphate synthase large subunit	1.76032	0.000385588
CAETHG_RS12385	CAETHG_2516	DNA-binding response regulator	1.50754	0.004406
CAETHG_RS12465	CAETHG_2532	methionine ABC transporter ATP-binding protein	-5.36803	0.0108503
CAETHG_RS12475	CAETHG_2534	DUF2088 domain-containing protein	-1.90712	0.00540382	-1.57725	0.0159755
CAETHG_RS12580	CAETHG_2555	cell wall-binding repeat-containing protein	1.72456	0.0225649	1.86114	0.0132394
CAETHG_RS12595	CAETHG_2558	cell wall-binding repeat-containing protein	6.64525	0.000389409	3.2108	0.0021999
CAETHG_RS12750	CAETHG_2589	cell wall-binding repeat-containing protein	2.11464	0.030216	2.3119	0.0190937
CAETHG_RS12995	CAETHG_2644	prepilin-type cleavage/methylatio	2.09805	0.0161174	2.60424	0.00584192
CAETHG_RS13125	CAETHG_2674	hypothetical protein	-13.5826	0.0113121
CAETHG_RS13190	CAETHG_2688	FAD-binding oxidoreductase	1.62335	0.00419313
CAETHG_RS13335	CAETHG_2721	phosphoenolpyruvate carboxykinase (ATP)	4.77864	6.32793e-05	1.96728	0.000596203
CAETHG_RS13535	CAETHG_2751	(R)-citramalate synthase	2.46349	0.000707244
CAETHG_RS13540	CAETHG_2752	aconitate hydratase	1.88659	0.00207823
CAETHG_RS13545	CAETHG_2753	isocitrate/isopropylmalate dehydrogenase famil	2.08979	0.000389409
CAETHG_RS13550	CAETHG_2754	O-acetylhomoserin	-14.5159	0.000259984	-5.30378	0.00129176
CAETHG_RS13565	CAETHG_2757	amino acid ABC transporter substrate-bindin	1.54244	0.000501264
CAETHG_RS13570	CAETHG_2758	ectoine/hydroxyectoine ABC transporter permeas	1.70495	0.00419313
CAETHG_RS13575	CAETHG_2759	amino acid ABC transporter ATP-binding protein	1.59013	0.0206185
CAETHG_RS13600	CAETHG_2765	hypothetical protein	2.20065	0.000121561
CAETHG_RS13720	CAETHG_2789	Not Found	1.60396	0.000401796
CAETHG_RS13800	CAETHG_2806	hypothetical protein	-5.56838	3.06046e-05
CAETHG_RS13810	CAETHG_2808	homoserine kinase	-7.54149	3.82281e-05	-1.53383	0.00363995
CAETHG_RS13855	CAETHG_2817	penicillin-binding protein	2.0048	0.0138237	2.92358	0.00297012
CAETHG_RS13945	CAETHG_2835	pseudouridine synthase	1.59058	0.0367705
CAETHG_RS14245	CAETHG_2899	aspartyl-tRNA amidotransferase subunit B	-1.81335	0.0274064
CAETHG_RS14275	CAETHG_2905	DUF1002 domain-containing protein	2.21554	0.00056799
CAETHG_RS14410	CAETHG_2932	acetolactate decarboxylase	2.73539	0.0284212	2.63761	0.0287029
CAETHG_RS14455	CAETHG_2941	NCS2 family permease	1.75833	0.0034185
CAETHG_RS14480	CAETHG_2946	hypothetical protein	1.58387	0.0051708
CAETHG_RS14525	CAETHG_2955	hypothetical protein	1.62204	0.0090514	2.17116	0.00156859
CAETHG_RS14695	CAETHG_2989	galactose ABC transporter substrate-bindin	2.12938	0.00247434	1.86158	0.00442563
CAETHG_RS14740	CAETHG_2998	(Fe-S)-binding protein	1.55564	0.00648763
CAETHG_RS14745	CAETHG_2999	2-isopropylmalate synthase	1.51391	0.0187191
CAETHG_RS14890	CAETHG_3029	pyruvate:ferredoxin (flavodoxin) oxidoreductase	-2.69332	0.000229692
CAETHG_RS14910	CAETHG_3033	DUF342 domain-containing protein	1.64174	0.000834185
CAETHG_RS14915	CAETHG_3034	chemotaxis protein CheW	2.04223	0.00477061	1.6644	0.0132594
CAETHG_RS14975	CAETHG_3046	flagellar hook-associated protein FlgK	2.09216	0.000701165
CAETHG_RS14980	CAETHG_3047	flagellar hook-associated protein 3	2.27067	0.00494459	2.04132	0.00725921
CAETHG_RS14985	CAETHG_3048	flagellar assembly protein FliW	1.51064	0.00730587
CAETHG_RS15005	#N/A	flagellar hook-associated 2 domain-containin	4.47106	0.0190874	3.68416	0.0262591
CAETHG_RS15065	CAETHG_3065	flagellin domain protein	1.70367	0.0294753	1.81712	0.0184796
CAETHG_RS15210	CAETHG_3098	hypothetical protein	1.68186	0.0191387	1.56972	0.0270722
CAETHG_RS15215	CAETHG_3099	homoserine dehydrogenase	1.66504	0.000389409
CAETHG_RS15550	CAETHG_3165	fibronectin/fibrinogen-binding protein	-1.57053	0.00433925
CAETHG_RS15770	CAETHG_3212	sporulation transcription factor Spo0A	1.52943	0.000921575
CAETHG_RS15835	CAETHG_3226	siderophore-interacting protein	-1.8335	0.0257605	-1.8244	0.0230303
CAETHG_RS15840	CAETHG_3227	electron transport complex subunit RsxC	-1.60101	0.00626458
CAETHG_RS15850	CAETHG_3229	electron transport complex protein RnfG	-1.59505	0.00105115
CAETHG_RS15865	CAETHG_3232	electron transport complex protein RnfB	-1.64564	0.0028957
CAETHG_RS15910	CAETHG_3241	serine hydroxymethyltransferase	1.68476	0.00123384
CAETHG_RS15930	CAETHG_3245	phosphoribosylformylglycinamidine synthase	1.53546	0.00459952
CAETHG_RS15940	CAETHG_3247	alcohol dehydrogenase	3.69433	0.00508004	2.00309	0.0220943
CAETHG_RS15990	CAETHG_3257	ATP phosphoribosyltransferase regulator	1.66751	0.000580614
CAETHG_RS15995	CAETHG_3258	ATP phosphoribosyltransferase	1.68216	0.000822012
CAETHG_RS16000	CAETHG_3259	histidinol dehydrogenase	1.84074	0.000580614
CAETHG_RS16010	CAETHG_3261	imidazole glycerol phosphate synthase subuni	2.38894	0.000867
CAETHG_RS16015	CAETHG_3262	1-(5-phosphoribosyl)-5-[(5	1.79065	0.000200544
CAETHG_RS16020	CAETHG_3263	histidinol-phosphate transaminase	1.76338	0.000389409
CAETHG_RS16025	CAETHG_3264	imidazole glycerol phosphate synthase subuni	1.61255	0.000451095
CAETHG_RS16035	CAETHG_3266	phosphoribosyl-ATP diphosphatase	1.65674	0.0129945
CAETHG_RS16235	CAETHG_3306	peptidase U32	1.51044	0.046348	1.55171	0.0343373
CAETHG_RS16425	CAETHG_3344	serine/threonine-protein kinase	1.54256	0.00466034
CAETHG_RS16525	CAETHG_3365	radical SAM protein	1.68152	0.0293922	1.7761	0.019149
CAETHG_RS16535	CAETHG_3368	signal recognition particle-docking protei	1.56512	0.000461138
CAETHG_RS16750	CAETHG_3411	recombinase RecA	1.6218	0.00192195
CAETHG_RS16815	CAETHG_3424	type I glyceraldehyde-3-phosphate dehydrogenase	1.99558	0.000989622	1.5357	0.00545675
CAETHG_RS16820	CAETHG_3425	D-alanyl-D-alanine carboxypeptidase	-1.55369	0.000895661
CAETHG_RS16925	CAETHG_3446	peptide deformylase	-2.09968	0.0176777	1.80798	0.0329246
CAETHG_RS17575	CAETHG_3582	MFS transporter	2.8683	0.0343169
CAETHG_RS17975	CAETHG_3659	arsenite methyltransferase	1.52461	0.00247434
CAETHG_RS18185	CAETHG_3703	anthranilate phosphoribosyltransferase	-1.64028	0.000259984	1.92492	0.000179796
CAETHG_RS18885	CAETHG_3850	glutamate synthase large subunit	1.93309	0.00595032
CAETHG_RS18890	CAETHG_3851	glutamate synthase subunit beta	2.20382	0.000121561
CAETHG_RS19030	CAETHG_3879	asparagine synthetase B	1.74839	0.00142511
CAETHG_RS19150	CAETHG_3904	molybdopterin-binding protein	1.59499	0.00126328
CAETHG_RS19400	CAETHG_3954	alcohol dehydrogenase	2.73799	0.0103189
CAETHG_RS19705	CAETHG_4020	methyl-accepting chemotaxis protein	4.22368	0.00223314	4.40794	0.00210786
CAETHG_RS19850	CAETHG_4049	YitT family protein	1.71716	0.0161121
CAETHG_RS19880	CAETHG_4058	cytosine deaminase	4.30418	0.0179833
CAETHG_RS19900	CAETHG_0327	cell wall-binding protein	3.74835	0.00114858	2.57652	0.00409163
CAETHG_RS19935	CAETHG_0540	cell wall-binding protein	-1.63311	0.00317133

## Sheet: Table S8
Table S8. Absolute protein expression levels as MS signal intensities across bioreplicates
See Methods for details of inference of MS signal intensities
			MS signal intensities for each bioreplicate												Average MS signal intensity fractions for each gas mix			Absolute protein expression rank based on colums P-R
GeneID	Brown et al. 2014 ID	Description of gene product	CO biorep1	CO biorep2	CO biorep3	CO biorep4	Syngas biorep1	Syngas biorep2	Syngas biorep3	Syngas biorep4	HighH2 CO biorep1	HighH2 CO biorep2	HighH2 CO biorep3	HighH2 CO biorep4	CO	Syngas	HighH2 CO	CO	Syngas	HighH2 CO
CAETHG_RS07850	CAETHG_1618	formate--tetrahydrofolate ligase	191900790784	191375511552	212940251136	178807848960	175773614080	165212495872	155072413696	178233937920	213754480640	233972228096	200495575040	160505786368	0.108169	0.091675	0.104039	1	1	1
CAETHG_RS07810	CAETHG_1610	CO dehydrogenase/acetyl-CoA synthase delt	123957256192	133679624192	136589074432	129777788928	139864479744	132875892736	120731492352	128753557504	195925706752	190224619520	141187342336	133791297536	0.0732317	0.0709524	0.0847872	2	2	2
CAETHG_RS12590	CAETHG_2557	cell wall-binding repeat 2-containing protein	51592227840	58544470016	54380097536	60055455744	68629764096	65737295872	58225337344	74690904064	68792672256	70064918528	71777120256	52795340800	0.0314343	0.0363258	0.0340062	3	3	3
CAETHG_RS07805	CAETHG_1609	carbon monoxide dehydrogenase	49329189888	41165219840	45778383872	43427449856	42912925184	38351479808	40840475648	43788911616	65472350208	67670972416	61564171264	44265955328	0.0251057	0.0225845	0.0306269	5	5	4
CAETHG_RS07825	CAETHG_1613	dihydrolipoyl dehydrogenase	57771493376	57538339840	54886823936	46694332416	48376785920	39473788928	43331957760	37423777792	60493527040	54395508736	50258020352	35603472384	0.0302504	0.0229257	0.0256214	4	4	5
CAETHG_RS08920	CAETHG_1841	NADPH-dependent butanol dehydrogenase	37200069120	26250712064	49367732224	25577662976	8936525056	4373449280	9378311424	5092959104	62812580864	45981258752	59747920896	32277022720	0.0192334	0.00379378	0.025608	8	42	6
CAETHG_RS07735	CAETHG_1594	pyruvate carboxylase	9234284672	9216207488	9382611200	9055707008	9932074240	10979059456	10180315392	11437284608	69380236288	53335805952	28492820480	34337017344	0.00515508	0.00579106	0.0234539	31	24	7
CAETHG_RS00440	CAETHG_0092	aldehyde ferredoxin oxidoreductase	45018586112	44932306944	42809324544	40906727424	39615608832	30977917952	34370573312	36152213504	41583894528	46858850304	40971721728	37192622080	0.0242564	0.0191923	0.021621	6	7	8
CAETHG_RS07830	CAETHG_1614	5,10-methylenetetrahydrofolate reductase	42858955776	38698719232	40469650432	34060749824	34882629120	28764684288	29902699520	28095234048	45000421376	39880601600	39980740608	28900587520	0.021772	0.0165306	0.0197226	7	9	9
CAETHG_RS07815	CAETHG_1611	acetyl-CoA synthase subunit delta	31927226368	27984689664	29910083584	29395614720	26673301504	24419790336	24964753920	26234018304	41908524032	40504492032	39856414720	26271032832	0.0166621	0.0139193	0.0190003	10	12	10
CAETHG_RS14775	CAETHG_3005	carbon-monoxide dehydrogenase catalytic subunit	25252079616	25062760448	20517611520	26909189120	32175501824	28371385344	27250990080	28493342720	23855143424	28916194816	25401423872	23989076992	0.0136948	0.0157998	0.0133195	12	10	11
CAETHG_RS00580	CAETHG_0122	ketol-acid reductoisomerase	27628974592	28056564736	27077657600	26258328576	24177238016	29641507328	26981026816	29168740352	27543442944	27001272320	24339199488	20025394176	0.0152321	0.0149844	0.0127356	11	11	12
CAETHG_RS07800	CAETHG_1608	CO dehydrogenase/CO-methylating acetyl-Co	26335952896	22722814464	25400227328	20899671552	27141320192	22147494400	20677264896	18163956224	24228778496	23435205632	20923317760	16266416896	0.0133005	0.0119493	0.0108837	13	13	13
CAETHG_RS07630	CAETHG_1572	chaperonin GroEL	21373543424	22881270272	20551324160	22300114944	33049543680	34383740928	28528785920	34582343168	25526854656	24613304832	17045983232	16120694016	0.0121846	0.0177357	0.0106377	14	8	14
CAETHG_RS16815	CAETHG_3424	type I glyceraldehyde-3-phosphate dehydrogenase	8607759616	9057648384	9680028672	8267625472	13104306688	14252424192	12197179136	12250040064	22617501696	20099094528	14497328640	15105365248	0.00497118	0.00704085	0.0092792	32	19	15
CAETHG_RS13750	CAETHG_2795	NADH dehydrogenase	13820085248	12868289536	12116280064	12700118784	11721806848	11291124480	10959150080	11081294336	16168388864	17802389504	16866789120	13778372864	0.00720014	0.00612811	0.00837	20	20	16
CAETHG_RS07835	CAETHG_1615	hypothetical protein	15743237376	13638717568	15362766592	11274384000	11123392000	9619663104	10924631808	7691501696	15844127744	13577438464	14198086400	9361958400	0.00780337	0.00535628	0.00677399	18	28	17
CAETHG_RS13725	CAETHG_2790	formate dehydrogenase subunit alpha	9577484672	9089138560	10857908352	8777715968	6431623680	5573005760	6003789056	5479076288	14117430272	13634429184	13773120000	10446458496	0.00534453	0.0031955	0.00670339	29	57	18
CAETHG_RS07665	CAETHG_1580	glutamate synthase	14438794496	15473503232	11796907520	13897341952	18809906688	21235760640	19273958400	22173639168	16303824384	16817476608	8317476608	10947369216	0.00777804	0.0110962	0.00669105	19	14	19
CAETHG_RS09755	CAETHG_1996	HU family DNA-binding protein	10068935680	9862541824	11425565184	10409738240	11668871424	9855957248	10174584704	11065857536	13123119872	12310924288	14739582208	8581144448	0.00583651	0.00581517	0.00625975	25	23	20
CAETHG_RS12745	CAETHG_2588	cell wall-binding repeat-containing protein	10414679040	11859007744	10960091392	13100041216	16100503040	14875458560	12775104000	17417226240	10958679552	11481931008	15558463488	9432044288	0.00649258	0.00830746	0.00616083	22	16	21
CAETHG_RS14890	CAETHG_3029	pyruvate:ferredoxin (flavodoxin) oxidoreductase	31527870464	33038733312	31663347712	27042228736	40672615424	44552014848	37681838080	39204205568	12204911104	13133042944	11193636096	9926902272	0.0171968	0.0220328	0.00600408	9	6	22
CAETHG_RS01505	CAETHG_0319	5-aminoimidazole-4-carboxamide ribonucleotid	11408948480	10163343104	10379187456	9033261312	9946944512	10234454528	8022869760	9572046080	11717605376	12265053184	11733542400	9985648896	0.0057181	0.0051265	0.00592726	26	30	23
CAETHG_RS07840	CAETHG_1616	bifunctional 5,10-methylene-tetrahydrofolat	10073042176	10542039296	11363215360	10508393216	11571281408	10841705472	11173849088	10467855360	13640398848	12409139712	11163505408	8722762752	0.00593694	0.0059952	0.00588442	24	22	24
CAETHG_RS16490	CAETHG_3358	phosphate acetyltransferase	12565098240	13023149568	11626027776	10536564480	12745478144	10219727104	10399571968	7963612416	12901973760	12098058752	12939954944	7989811200	0.00666327	0.00560865	0.00587792	21	26	25
CAETHG_RS16495	CAETHG_3359	acetate kinase	12467652864	11442004224	10013622272	9720497152	12346480384	11524494848	11299155968	9895854848	11390788608	11823607296	11351367936	7953847296	0.0060922	0.00612601	0.00545918	23	21	26
CAETHG_RS08515	CAETHG_1760	type I glyceraldehyde-3-phosphate dehydrogenase	7238147712	6908511808	7106112256	5851581824	10717860096	11088944128	9943491712	8759429632	13215443584	12549970688	8253340160	8131761792	0.00377994	0.00550494	0.00537512	42	27	27
CAETHG_RS08610	CAETHG_1779	NADH peroxidase	8525750144	10974929152	9110774784	10178539264	11948025088	7516655104	7920202752	6085058560	8070599168	11221512704	11144640512	8639745280	0.00542847	0.0045298	0.00509363	28	34	28
CAETHG_RS15840	CAETHG_3227	electron transport complex subunit RsxC	13927369216	15975495168	14522337536	15361992960	18027265792	19248333568	17633733120	18454117376	11929477888	11107565312	7831242624	8100900608	0.00836285	0.0099818	0.00499932	17	15	29
CAETHG_RS14210	CAETHG_2891	molecular chaperone DnaK	7280529920	9274697472	7374243072	8179064320	14429961216	15930682112	12088067584	14342205696	9164796416	10222299776	9693503232	8321000576	0.00449153	0.00770867	0.00485991	35	17	30
CAETHG_RS13765	CAETHG_2798	hydrogenase, Fe-only	8523598336	7581506048	7638665088	6639778432	5528880128	4961832448	5345327616	4709399040	9881473280	9786516992	10319519232	7291366144	0.00423864	0.00279618	0.00480613	36	63	31
CAETHG_RS13745	CAETHG_2794	NADH-quinone oxidoreductase subunit NuoE	5779481856	5931413760	5656632896	5143790144	4417960576	3641733696	4062355008	5356347520	9376683136	8495216768	9845554816	6732004224	0.00314253	0.00238062	0.00444481	52	78	32
CAETHG_RS07635	CAETHG_1573	co-chaperone GroES	8033652928	10389883840	9185192512	10266615232	14187665792	15280390912	12701941056	12838733312	10710074368	9390613344	6894178112	6060256704	0.00530286	0.00747204	0.00420604	30	18	33
CAETHG_RS07795	CAETHG_1607	glycine cleavage system protein H	8885413440	9064658064	12025403344	9508599536	8274111904	5486320240	6355001712	5282781840	11254812976	8323412088	6264800352	6199541472	0.00551193	0.00344675	0.00408354	27	47	34
CAETHG_RS14295	CAETHG_2909	pyruvate, phosphate dikinase	8382661120	9234734592	8062565888	7909376768	8600660736	8117635072	7795032320	6250775424	8010262016	8381839104	8275254528	6480238848	0.00469196	0.0041799	0.00402889	33	40	35
CAETHG_RS07845	CAETHG_1617	sugar ABC transporter substrate-binding protein	5757112512	6422511872	7616173504	5347153152	4184570496	5541722464	2979934016	1389233152	9651856128	9534277888	8947485184	3162325888	0.00350356	0.00190112	0.00390186	45	99	36
CAETHG_RS14765	CAETHG_3003	NAD(P)/FAD-dependent oxidoreductase	6745813376	7534202880	7214098816	6804931456	11324153856	7771438592	6711127040	5974023040	5823346688	9850849024	6492785024	7397871616	0.0039534	0.00429335	0.00386581	40	39	37
CAETHG_RS11555	CAETHG_2349	F0F1 ATP synthase subunit beta	6566202880	6217893376	6294994304	5981351936	7364363392	7047537152	6452303872	6598656512	7714481024	7699578368	7475713664	5987165696	0.0035007	0.00373156	0.00373068	46	43	38
CAETHG_RS07862			8649598976	6692244608	8569335296	6314370432	7307851264	5325613248	5495456448	5008808832	10063941888	8237781376	5375332416	5251448768	0.00421186	0.00313843	0.00366739	38	59	39
CAETHG_RS08730	CAETHG_1804	pyridoxal 5'-phosphate synthase lyase subuni	4573148032	3988019456	4060532416	4090403904	5141904256	5206132288	4986492160	5308258112	7855364736	7432320128	7785134592	5362705408	0.00233572	0.00280923	0.00365496	75	62	40
CAETHG_RS09445	CAETHG_1948	30S ribosomal protein S10	6495242368	7429740544	7941364480	7771741440	10559762944	11387918336	9082324480	11377890304	8129926656	7390941440	6146440448	5838777472	0.00414556	0.00576073	0.00354375	39	25	41
CAETHG_RS09310	CAETHG_1921	30S ribosomal protein S4	6054888064	6073000576	7190888960	7330476800	9864110464	8559798912	6950479616	8732003712	7522807936	7832403456	5888609536	5466735360	0.00373049	0.00462285	0.00343197	43	33	42
CAETHG_RS07085	CAETHG_1472	ATP-dependent Clp endopeptidase, proteolyti	4999943040	5850387072	6638435200	5605220096	6659835648	6783138176	6402951680	6368785792	7918496256	6775713408	6770511232	5177319744	0.00322516	0.00356613	0.00342238	50	45	43
CAETHG_RS13335	CAETHG_2721	phosphoenolpyruvate carboxykinase (ATP)	1402430240	1282346528	1616745376	1145314112	2512969824	2683510656	2139339744	2190001056	7622747136	7006789760	5792153856	5462842112	0.000758931	0.00129294	0.0033336	195	132	44
CAETHG_RS19150	CAETHG_3904	molybdopterin-binding protein	4431828992	3728599424	5196853760	3403682752	3204447104	2439513920	2663936384	2518771904	8089599488	6011576320	7138178304	4655122688	0.00233379	0.00147105	0.00331622	76	118	45
CAETHG_RS09275	CAETHG_1914	50S ribosomal protein L13	5921849088	6028321408	5785834112	5875189376	7526865920	8309897728	7553063552	8399061504	6968974848	7346734080	5878899328	5442807168	0.00330077	0.004327	0.00330681	49	38	46
CAETHG_RS00585	CAETHG_0123	dihydroxy-acid dehydratase	5643474688	5565243136	5586927360	5428440192	5646296192	5807377152	6016777856	6241005824	6508849792	6728210816	6713872768	5313024128	0.00310562	0.00323148	0.0032704	55	53	47
CAETHG_RS06525	CAETHG_1353	aspartate-semialdehyde dehydrogenase	4984462336	6024870272	5210537728	5565985792	6849257728	6969096960	6312808704	5095412480	6744280320	6877981952	6583118848	5030055552	0.00304723	0.00342718	0.00325183	57	48	48
CAETHG_RS04220	CAETHG_0887	hypothetical protein	4745394880	5534436992	5592602752	5554017856	6405582976	6117292032	5161094656	5920244352	6724171520	6729232704	6541220352	4634640512	0.0029967	0.00320397	0.00316261	58	55	49
CAETHG_RS09805	CAETHG_2006	ribose-phosphate pyrophosphokinase	6278349312	6263582208	6279289856	5257371648	5741330560	5171881600	4888543488	4202560384	6831503744	6658591104	6508497152	4502780928	0.00335859	0.00271617	0.00314097	48	65	50
CAETHG_RS01375	CAETHG_0291	FprA family A-type flavoprotein	5624843008	5766821632	4916471552	5045292672	6876249216	6250355072	5059754752	5638315136	5470390656	6993542656	5846109056	5329328512	0.00298335	0.00322939	0.00307171	59	54	51
CAETHG_RS13755	CAETHG_2796	4Fe-4S ferredoxin, iron-sulfur-bindin	4032613024	4424020512	4278565088	4048506736	3490422320	3471517072	3675140480	3390699660	5859854848	6617496384	6178344320	4770198784	0.00234481	0.00191114	0.00302523	73	98	52
CAETHG_RS09355	CAETHG_1930	30S ribosomal protein S5	6087209600	6054620416	6150698240	5976560896	8151445248	8582972416	7139160448	8303545984	6875989120	6480847616	5176741760	4786994304	0.00339174	0.00437171	0.00299671	47	37	53
CAETHG_RS16570	CAETHG_3375	50S ribosomal protein L19	5218511552	6086308608	5981016832	5624193408	7577065856	8864755968	7158714368	8978283264	6837392128	6440542976	4833823616	4920835968	0.00320132	0.00443034	0.00296431	51	35	54
CAETHG_RS10845	CAETHG_2210	alanine--glyoxylate aminotransferase famil	2041671232	2124475152	1768614672	1999396768	3056030528	3175149248	2608392512	2883723040	4548152576	5195268608	7414000384	4911069824	0.00110977	0.00159192	0.002894	136	114	55
CAETHG_RS09270	CAETHG_1913	30S ribosomal protein S9	6014168000	6620515504	6238413088	6349869440	7122880336	9083426320	7230218944	8910270168	6802557568	6358072768	4626707296	4590519352	0.00352667	0.00440139	0.00287004	44	36	56
CAETHG_RS06520	CAETHG_1352	4-hydroxy-tetrahydrodipicolinate synthase	4276205120	4821783424	4015749952	4496866432	6120752896	6857454720	5394354944	6456611584	6027454080	6136798400	5440143616	4620809408	0.00246361	0.00337291	0.00286721	67	50	57
CAETHG_RS00475	CAETHG_0099	molybdopterin biosynthesis protein	5161111552	5839147392	5803875200	5492078208	5547809024	5133222272	5199922944	5762611840	6158108672	6308180736	4755204608	4937812352	0.00311574	0.00294552	0.00286371	54	61	58
CAETHG_RS08495	CAETHG_1756	phosphopyruvate hydratase	5000715520	4688706816	5199969536	3775771584	5054057856	5161697280	4468440256	3757844992	6818086272	6284835328	5411964928	3816972672	0.00260005	0.00250386	0.00284092	63	74	59
CAETHG_RS13565	CAETHG_2757	amino acid ABC transporter substrate-bindin	3084595008	3386063488	3642298048	3016848384	3622443840	3938003136	4132356928	4140292928	6030060672	5650423552	5694393344	4313785216	0.00183234	0.00215939	0.00279426	91	84	60
CAETHG_RS17030	CAETHG_3468	pyridoxamine 5'-phosphate oxidase	4556984448	3917618112	4682625968	4593222864	4118013440	4000687328	4657502528	3948493476	5976073024	5657940992	6129710640	3760899008	0.00248234	0.00228128	0.0027565	66	80	61
CAETHG_RS01930	CAETHG_0406	acetolactate synthase, large subunit	4102191360	4248627328	4719735296	4162621568	4476509888	4182683264	3572589440	4334222336	5175383040	5114454016	6301041920	4492818816	0.00240696	0.00224897	0.00274253	70	81	62
CAETHG_RS09895	CAETHG_2024	glutamine synthetase	2131910912	2291132928	2187157440	2265535616	1857979872	1722620160	2052127072	1830551104	5491893504	5860537088	5848331392	3921386944	0.0012413	0.00101797	0.002714	124	168	63
CAETHG_RS18705	CAETHG_3813	rubrerythrin	5160647040	5721335040	6097102976	5196331328	5313561856	4584754176	4443166720	4234722048	6452439552	5042722624	5712043520	3642588800	0.00309574	0.0025228	0.00266507	56	73	64
CAETHG_RS15850	CAETHG_3229	electron transport complex protein RnfG	7777519488	8448556928	9011342464	7602074368	8709567744	8192014144	8598802048	8867214976	6567482176	5295722048	4345703360	4176502400	0.00458365	0.0046799	0.00261512	34	32	65
CAETHG_RS07090	CAETHG_1473	trigger factor	4035717376	4701518144	4338475776	4324078464	6150804096	6374237632	5636447104	5681946496	5759872512	5812869504	4457164544	4278370368	0.00243226	0.0032407	0.00261446	69	52	66
CAETHG_RS16515	CAETHG_3363	acyl carrier protein	5212994560	5614610944	6122074624	5467638016	5905970944	5187189248	4617648896	4232524416	5845518080	5230564864	5548696576	3746269440	0.00313156	0.00270472	0.0026131	53	66	67
CAETHG_RS07625	CAETHG_1571	IMP dehydrogenase	6613818368	7729520640	6560662016	7122371456	9438266368	9474984704	8511295872	10293514240	5725719680	5945013632	3528872768	4324436736	0.00392005	0.00512903	0.00251177	41	29	68
CAETHG_RS09380	CAETHG_1935	50S ribosomal protein L5	4817736320	5016532224	4762379904	4914114176	7282487936	7646325376	6555553280	6935282176	5177772416	5258322432	4565570304	4288395968	0.00272813	0.00386182	0.002499	61	41	69
CAETHG_RS09435	CAETHG_1946	50S ribosomal protein L4	4607820096	4600993984	4681988864	4906612864	6368441280	7018207872	5871924544	6881604480	5772339200	5233522688	4279077120	4073455040	0.00262975	0.00355373	0.00249163	62	46	70
CAETHG_RS16170	CAETHG_3293	cysteine desulfurase NifS	3838153408	4336186816	4157771584	3635568512	5073101952	5261014848	4069970880	4825881344	5261755136	5666535936	4251787264	4058954368	0.00222865	0.00260924	0.00247801	79	69	71
CAETHG_RS13540	CAETHG_2752	aconitate hydratase	2268949184	2727398528	2217707520	2518671488	3000233408	3503156480	2586013440	2846388160	5554721664	4958713856	4356962304	3910483264	0.00136186	0.00161996	0.00241847	115	110	72
CAETHG_RS15845	CAETHG_3228	NADH:ubiquinone oxidoreductase	3930681554	5692953658	5423433920	4886060396	6919865360	6922744336	6732576608	5653508016	5673083072	5177662560	3988563200	3729556064	0.00278486	0.00356745	0.00237998	60	44	73
CAETHG_RS09320	CAETHG_1923	30S ribosomal protein S13	3325744416	4685955712	4651883712	4348274688	5791520896	7084405376	5660300288	6658105600	5518187008	5267399040	4041411712	3706832256	0.00237831	0.00342639	0.00237603	71	49	74
CAETHG_RS09425	CAETHG_1944	50S ribosomal protein L2	3918067840	4178218624	4363552320	4147317248	5659477760	5983868352	5403266496	6476738112	5152815872	4994332992	4036527168	3993597312	0.00232116	0.00320082	0.00234819	77	56	75
CAETHG_RS11740	CAETHG_2382	fructose-1,6-bisphosphate aldolase, class II	4414669344	3977442720	4244407712	4101998464	5185185984	5221207136	4625107360	5353204768	4874568224	4724176864	4514293760	3524088832	0.00233909	0.00277102	0.00227143	74	64	76
CAETHG_RS18885	CAETHG_3850	glutamate synthase large subunit	1831909920	2266785472	2713853376	2178941088	3170007488	2227442016	1802103680	1897012960	4977131392	4891966080	3542002944	4112389312	0.0012554	0.00122868	0.00227057	123	137	77
CAETHG_RS16620	CAETHG_3385	30S ribosomal protein S2	4351489792	4514123264	4547390464	4540311424	5741767808	5913155968	5253535488	5742612864	5024320384	4761186816	4045509888	3695017152	0.00251018	0.00307946	0.00225909	64	60	78
CAETHG_RS09485	CAETHG_1956	50S ribosomal protein L7/L12	4141230272	2354726624	5022740224	4349887104	5140366208	3590661248	4685978112	3439221824	4767960320	4630366208	4938559744	3206520448	0.00221959	0.00229345	0.00225248	80	79	79
CAETHG_RS13760	CAETHG_2797	oxidoreductase	3432842640	3604576208	3007379576	3388376128	3053309924	3183611104	3121592736	3183507290	3972014728	4774366288	4841258368	3730754832	0.00187893	0.00170785	0.00225057	89	107	80
CAETHG_RS09815	CAETHG_2008	septation protein SpoVG	3782461824	4307202368	4712908608	4201987712	4048126592	3571017344	3546902272	3585636608	4807491712	4072788800	4067812352	3606166144	0.00237579	0.00200518	0.00214239	72	93	81
CAETHG_RS09420	CAETHG_1943	30S ribosomal protein S19	3629978880	3626718070	3965587520	3893882584	6094126976	6279697152	5117354400	5880174656	4640791296	4182027328	3571208928	3066774240	0.00211385	0.00317333	0.00198366	82	58	82
CAETHG_RS08760	CAETHG_1810	fructose-6-phosphate aldolase	3265582656	3284747776	3567419968	3587604544	4198147840	3760546240	3380713856	3975813568	3982663040	3749850624	4153933568	3143083520	0.00191715	0.00207968	0.00194674	88	88	83
CAETHG_RS09300	CAETHG_1919	50S ribosomal protein L17	3538188320	4008657600	3720047104	3552347040	4705316000	4155606320	3872367008	3153454304	4331896096	4126477664	3348561088	3260469312	0.00207028	0.00215567	0.00194407	84	85	84
CAETHG_RS09455	CAETHG_1950	elongation factor G	3459932992	3860753984	3688030784	3347384192	4878462592	4872506880	4277786112	4621833728	4304598016	4088161216	3274611968	3301112960	0.00200454	0.00253409	0.00193337	85	72	85
CAETHG_RS19255	CAETHG_3925	pyrimidine-nucleoside phosphorylase	3627377280	3926947584	3679621632	3693628992	4031567744	4207102720	3773711744	4015782976	3923671168	3902673472	4023811200	2734821312	0.0020866	0.00217955	0.00187469	83	83	86
CAETHG_RS16625	CAETHG_3386	elongation factor Ts	2670472288	3529546368	3420414720	3256174848	4179328320	4272438400	3979738240	3931569408	4186080384	4091595520	3428622848	2823003648	0.00180007	0.0022255	0.00186299	93	82	87
CAETHG_RS15405	CAETHG_3137	inorganic pyrophosphatase	3246641664	3565793696	3177903904	3195591008	4774108032	4940721472	3706287104	4543258176	4060800800	3948011040	3230393664	3047531488	0.00184269	0.00243652	0.00184228	90	76	88
CAETHG_RS10070	CAETHG_2059	adenylosuccinate synthase	4304463296	4796700416	4217976256	4282519104	6174167424	6505039232	5209748224	6547814144	3995492480	3852028480	3285836352	2988367680	0.00245998	0.00331893	0.00182129	68	51	89
CAETHG_RS13545	CAETHG_2753	isocitrate/isopropylmalate dehydrogenase famil	1847431840	1866485408	1603109920	1560810880	2091855168	1881418688	1587812480	1298756176	4027179456	3666078528	3741627200	2542123680	0.000960293	0.000929408	0.00179065	162	185	90
CAETHG_RS09500	CAETHG_1959	50S ribosomal protein L11	3474652416	3659447776	3408718080	3549236384	4957240640	5209176688	4449390912	5174470112	3738731632	3484828224	3317950912	2906320640	0.00197051	0.00268991	0.00173996	86	67	91
CAETHG_RS09495	CAETHG_1958	50S ribosomal protein L1	3436914112	3166777088	2235333184	3814524608	4563840768	4616609088	3819619008	4716942976	3552779712	3620081344	2920624480	2854699968	0.00177682	0.00240631	0.00167409	95	77	92
CAETHG_RS09305	CAETHG_1920	DNA-directed RNA polymerase subunit alpha	2891875520	3209850816	3409187264	3114160064	3879703552	3950184576	3430711680	3859174784	3868250112	3659947584	2957325376	2519331968	0.00176405	0.0020547	0.00166528	96	92	93
CAETHG_RS01035	CAETHG_0218	4-hydroxy-3-methylbut-2-enyl diphosphat	2493197824	2668963200	2479064832	2671249216	3143683712	3543662336	2946747968	3320990912	3337873408	3483671040	3095152512	2831294720	0.00144272	0.00176126	0.00165269	109	105	94
CAETHG_RS15665	CAETHG_3190	elongation factor P	3470713536	3532417280	3133507392	3605385024	4769089280	4668289792	4192026560	4643474432	3688388672	3249374592	3059249472	2599375424	0.00192328	0.00248334	0.00162307	87	75	95
CAETHG_RS00490	CAETHG_0102	aldehyde ferredoxin oxidoreductase	1536618624	1523448320	2313098496	1750213120	1357673424	674749552	1245261776	1229528720	3666066176	3272630208	1900016800	3363506048	0.000994431	0.000614649	0.00159501	156	254	96
CAETHG_RS16780	CAETHG_3417	pyridoxal phosphate-dependent aminotransferase	2302063104	2430965248	2325962240	2148203264	2976428032	3263188800	2767488320	2989718144	3272195968	3357378880	3044335488	2636710720	0.00128569	0.0016308	0.00159226	121	109	97
CAETHG_RS09410	CAETHG_1941	30S ribosomal protein S3	2966900608	3007775648	2980098816	2690868864	3579609152	3805313632	3302768320	3083199936	3626258176	3684249184	2855394080	2289941504	0.00162587	0.0018712	0.00158997	99	101	98
CAETHG_RS09460	CAETHG_1951	30S ribosomal protein S7	2970388032	2981124928	2862311552	2717755776	3510093056	3783358592	3363392512	3495064704	3331054080	3381039680	2831515072	2532199296	0.00161061	0.00192468	0.00155692	101	96	99
CAETHG_RS09345	CAETHG_1928	50S ribosomal protein L15	2926807232	2953051392	3055649536	2839579392	3771059200	3940611008	3767967808	4182806912	3653819008	3141573056	2526898240	2435061376	0.00164493	0.00213243	0.00151012	97	86	100
CAETHG_RS16760	CAETHG_3413	stage V sporulation protein S	2700355504	2771820832	2507124200	2181586308	2673216664	2436098536	2279601296	2000143608	3101368104	3351350880	2990358112	2149142636	0.00141725	0.00127488	0.00148601	111	133	101
CAETHG_RS01220	CAETHG_0257	arginine--tRNA ligase	895427056	1153509216	854351008	870652448	2689056928	3040170304	2463926624	1514650592	3464239104	3150065856	2368965184	2401092432	0.000527118	0.00131701	0.00146325	268	127	102
CAETHG_RS15865	CAETHG_3232	electron transport complex protein RnfB	4253253039	4818442363	4697584207	4197463784	5004783364	4714477592	4551778188	4706014410	3665538540	3009833920	2216582828	2375955104	0.0025086	0.0025805	0.0014458	65	70	103
CAETHG_RS14170	CAETHG_2883	30S ribosomal protein S20	2457259776	2531121792	2456521216	2438796544	3369137280	4007449600	3449838464	4367751936	3187075968	2690510208	2653454464	2589634688	0.00138145	0.0020688	0.00144571	112	91	104
CAETHG_RS08510	CAETHG_1759	phosphoglycerate kinase	2769734976	2360815936	2831233984	1936622400	2946436352	2549115840	2362135488	1937934752	3487038528	3134686016	2640111744	2050550272	0.00137808	0.00132871	0.00144284	113	125	105
CAETHG_RS14240	CAETHG_2898	30S ribosomal protein S21	2002446688	2416267648	2777337600	2421576704	3222191136	3231331200	3126273328	3710927328	3225046272	2853620864	2448116400	2399199504	0.00134391	0.00180942	0.00141136	116	103	106
CAETHG_RS15770	CAETHG_3212	sporulation transcription factor Spo0A	1827148928	1830060256	2023162176	1643877504	1680197280	1545236352	1590111296	1714054816	2960789888	2735524672	3054314880	2124507520	0.00102179	0.000888726	0.00140236	150	193	107
CAETHG_RS09170	CAETHG_1893	thioredoxin	4315945600	4337237872	3910802240	3848738944	5094643712	4780869248	4958963712	4533210112	2967424960	2683900128	2650654208	2426993344	0.00229252	0.00263583	0.00139315	78	68	108
CAETHG_RS01020	CAETHG_0215	pyridoxal phosphate-dependent aminotransferase	1679698432	1942672096	1980646080	1790377472	2198661696	2430378176	2075153088	2215333696	2939048832	2838139328	2710724736	2207787776	0.00103278	0.00121269	0.00138032	149	139	109
CAETHG_RS05415	CAETHG_1130	cobyric acid synthase	2548716480	2790501728	2410800160	2627448320	2643935808	2510188608	1779526400	2101262080	3029299392	3004414976	2664479552	2021769600	0.00145144	0.00122286	0.00137387	108	138	110
CAETHG_RS07820	CAETHG_1612	hypothetical protein	3047574144	2866107712	3033533824	2729241024	3805081088	2572961984	2536003696	2550990450	3196885024	3010845728	2280424000	2069676824	0.00163035	0.00155282	0.00135117	98	115	111
CAETHG_RS05865	CAETHG_1223	cold-shock protein	2180361376	2444523096	3064218592	3575637904	4561939120	2871298672	4099282000	3715124912	2658588688	2421722208	2784127040	2421095808	0.00158122	0.00207614	0.00134378	103	89	112
CAETHG_RS07720	CAETHG_1591	carbon starvation protein A	1982540960	1564710944	2408393664	1824931136	1025281648	707501216	1302430016	855561556	3478250176	3010789696	1983876416	2040403968	0.00108561	0.000532585	0.00133968	140	288	113
CAETHG_RS12015	CAETHG_2439	6-phosphofructokinase	1610437600	1243203376	1835004448	1332861328	1832690048	1960987936	1922651616	1757553632	3295789056	3206824000	2174897248	1812286368	0.000839502	0.00101772	0.00132985	181	169	114
CAETHG_RS01830	CAETHG_0385	butanediol dehydrogenase	13043549440	11489367808	22447195648	13494944000	1782888480	5141673024	5592721664	2800724608	2637117568	2847952832	2492548576	2196994560	0.00842395	0.0021065	0.00131663	16	87	115
CAETHG_RS13840	CAETHG_2814	rod shape-determining protein	1726155072	1993743552	1967162464	1866986560	2461386016	2469813344	2247337792	2485369856	3420690368	2169658976	2589448576	1980414848	0.00105568	0.00131402	0.00130445	146	128	116
CAETHG_RS00315	CAETHG_0067	serine dehydratase subunit alpha family protein	2946467328	2676450560	3552185472	2448992000	1722827520	1479576832	1970456640	1549068768	2786262912	2433930560	3309289344	1547383904	0.00161946	0.000917564	0.00128714	100	190	117
CAETHG_RS16175	CAETHG_3294	Fe-S cluster assembly scaffold protein NifU	2103752080	2457566672	2406580864	2254309472	3060895808	2964346432	2402290944	2384840576	2757359712	2825363392	2380772832	1991904640	0.00128857	0.00146614	0.00127986	120	119	118
CAETHG_RS14090	CAETHG_2866	hydroxylamine reductase	2278156544	1983822656	2074028352	1544047712	1884221056	1392348640	1616687744	1049353856	2801702208	2449850688	2957442304	1692404256	0.00109748	0.000807182	0.00126812	139	207	119
CAETHG_RS10465	CAETHG_2137	serine--tRNA ligase	2290721600	2320265792	2049876256	2316430832	3261683520	3558741312	2865621120	3472934144	2626714304	2741067520	2436885632	1942773120	0.00125607	0.00178783	0.00125448	122	104	120
CAETHG_RS06135	CAETHG_1277	preprotein translocase subunit YajC	1893737584	1970429792	2120320848	1765471088	2287689728	2193610112	1936974576	2128306736	2683394112	2545020416	2499964192	1991587168	0.00108147	0.00116086	0.00125421	141	143	121
CAETHG_RS09405	CAETHG_1940	50S ribosomal protein L16	2279089408	2363200176	2128919088	1719876416	2860264704	2422174172	2608711936	1918227648	2526897856	2926768640	2383862784	1867763600	0.00118333	0.00133341	0.00124569	131	123	122
CAETHG_RS13235	CAETHG_2698	glutamate-5-semialdehyde dehydrogenase	2402453504	2443861376	2305748704	2186475328	2637965056	2496705216	2131406464	2520966208	2608498624	2462029760	2677827840	1757406624	0.00130421	0.00132874	0.00122135	119	124	123
CAETHG_RS11625	CAETHG_2358	methionine adenosyltransferase	3468116288	2737929216	2492054624	2335458784	2766131392	3084892992	2789143552	3068044832	2422395456	2512928768	2347312064	2074393408	0.00153911	0.00159367	0.00121405	105	113	124
CAETHG_RS13315	CAETHG_2717	ATP-dependent chaperone ClpB	2091775776	2334155520	2569239360	1819784352	2571328640	2461729920	2155171520	2645896576	2583511168	2567829632	2329218432	1913369472	0.00122804	0.00133605	0.00121042	126	122	125
CAETHG_RS09480	CAETHG_1955	DNA-directed RNA polymerase subunit beta	1357091648	1698172192	1899688320	1782420000	2148708800	2301846144	1834797120	2145647360	2394317696	2539281536	2201038272	1991711872	0.000942327	0.0011449	0.00118136	166	146	126
CAETHG_RS09365	CAETHG_1932	50S ribosomal protein L6	2721555648	2528807584	2509086016	2463708096	3282764384	2981112840	2871248384	2722523848	2630567552	2489451936	2293532672	1753501968	0.00142841	0.00161119	0.00117606	110	111	127
CAETHG_RS07620	CAETHG_1570	glutamine-hydrolyzing GMP synthase	2629164224	2937000192	2767816512	2751776128	3733650432	3358271040	3250607744	3841492608	2991253056	2680853376	1590087936	1916640000	0.0015496	0.00192861	0.00117383	104	95	128
CAETHG_RS01960	CAETHG_0412	S-ribosylhomocysteine lyase	2761002560	3011703040	2494352320	2591409440	3554978976	3797343168	2857167552	3613099072	2473408992	2356386464	2174414272	1939739296	0.00151733	0.00187575	0.00115711	107	100	129
CAETHG_RS14495	CAETHG_2949	phosphoribosylaminoimidazolesuccinocarboxamid	3207888096	2737726208	2816712064	2765095680	2950509504	2449228032	2566609024	2749054080	2178676160	2405706496	2498642944	1707414656	0.00161054	0.00145706	0.0011341	102	120	130
CAETHG_RS14945	CAETHG_3040	response regulator	2254769792	2168411136	1981874656	2005551936	2302353056	1871308272	1673585888	1700114112	2316332800	2270267840	2660294336	1561083072	0.00117514	0.00102301	0.00113148	132	167	131
CAETHG_RS00590	CAETHG_0124	acetolactate synthase, large subunit	1193849120	1330280960	1239512256	1308306912	918200144	1292760448	1090919680	972068816	2297336256	2347007680	2121163456	1811573152	0.000709478	0.000582155	0.00110817	209	266	132
CAETHG_RS08735	CAETHG_1805	pyridoxal 5'-phosphate synthase glutaminas	1151505984	1267799264	1034692672	1120931472	1752238000	1825991160	1609864368	1253029560	2235169472	2377365920	2188866336	1731103664	0.000639586	0.00087481	0.00110046	228	194	133
CAETHG_RS14935	CAETHG_3038	chemotaxis protein CheA	1845320672	1781458784	1565665024	1658204352	1891189056	1771113600	1644494368	1512448800	2223840960	2262655232	2074291328	1910169792	0.000957506	0.000926254	0.00109974	163	186	134
CAETHG_RS12410	CAETHG_2521	glutamate-1-semialdehyde-2,1-aminomutase	1990972576	2068617920	1958724736	1960718912	2503150464	2606762624	2259630048	2393926496	2209383552	2451032128	2002223840	1831230624	0.00111521	0.00132684	0.00109787	135	126	135
CAETHG_RS19400	CAETHG_3954	alcohol dehydrogenase	780581168	549591840	895592400	595626096	685009776	552952784	541285840	642739984	1281874048	1869177408	3623360896	1329387936	0.000393008	0.000328955	0.0010552	331	369	136
CAETHG_RS05370	CAETHG_1121	precorrin-8X methylmutase	3015468416	2897312768	2521160832	2471316800	2560502112	1990903024	2536912064	1670113664	2485148288	2287689136	2076089792	1417111088	0.00152261	0.0011926	0.00105289	106	140	137
CAETHG_RS11500	CAETHG_2337	uracil phosphoribosyltransferase	1717563696	1689124768	1558517344	1647429632	2623152480	2356122496	2268466208	1919311296	2028157440	2169499456	1984057984	1873598816	0.00092457	0.001245	0.00104875	173	136	138
CAETHG_RS07080	CAETHG_1471	ATP-dependent Clp protease ATP-binding subuni	2514532544	1665086208	1817610816	1429982400	2019816320	2204232224	1622295456	1927129088	2315131264	2174757120	2037951616	1600619744	0.00103444	0.00105449	0.00104499	148	160	139
CAETHG_RS01950	CAETHG_0410	NADH-dependent alcohol dehydrogenase	2449268608	2593289984	2274662336	2472668736	3383843264	3533543936	2979670976	3476422272	2162963392	2236083520	1904598016	1700220800	0.0013692	0.00181724	0.00103343	114	102	140
CAETHG_RS14950	CAETHG_3041	chemotaxis protein CheW	1555437248	1734194016	1466909248	1870318736	1958005056	2394399552	1866909248	2097604160	1896690592	2098431520	2130256800	1803910912	0.000928775	0.00113046	0.00103331	170	147	141
CAETHG_RS15660	CAETHG_3189	aminopeptidase P family protein	1831656416	2297339328	2003506432	1940247040	2316839296	2465641024	2192067456	2185910016	2123059648	2182861760	2062862976	1617572256	0.00112789	0.0012455	0.00103002	134	135	142
CAETHG_RS07861			3374923648	1936042144	2405324992	1781995168	1888657856	1882293152	2123498624	1322699200	2746708864	2274162752	1458518400	1600861536	0.00132227	0.000983554	0.00102997	118	176	143
CAETHG_RS18890	CAETHG_3851	glutamate synthase subunit beta	933240896	907969648	904673696	906397632	740585776	667210672	722802848	647094432	2400830912	2086246912	1847933632	1661061760	0.000510533	0.000378108	0.00102931	277	341	144
CAETHG_RS09370	CAETHG_1933	30S ribosomal protein S8	2101036288	2145630976	2224094080	2147823488	2417015648	2283277888	2395159744	2118785632	2355425152	2171722976	2003790976	1494472192	0.00120465	0.00125424	0.00102757	129	134	145
CAETHG_RS02395	CAETHG_0503	quinolinate synthase NadA	1782826272	1945112800	1948820064	1591633840	2341250624	2163709392	1810379616	1780388512	2017161728	1953161760	2156424000	1747522592	0.00101377	0.00109771	0.00102438	152	154	146
CAETHG_RS06545	CAETHG_1357	2,3,4,5-tetrahydropyridine-2,6-dicarboxylat	1739053728	1755777280	1775686112	1652525232	2100697568	2168308672	1962113632	2005492864	2284598176	2212593248	1823239296	1611247264	0.000967011	0.00111993	0.0010195	161	149	147
CAETHG_RS09130	CAETHG_1885	glutamine--fructose-6-phosphate transaminas	890977488	719306304	706916400	683859360	878520688	843452816	797639792	776990656	2228565344	2363507776	1758616448	1587085472	0.000419014	0.000448131	0.00101836	315	314	148
CAETHG_RS16265	CAETHG_3312	cell division protein FtsZ	1511912064	1572817920	1836290080	1418723008	1464737152	1423513696	1486103776	1510424896	2343947456	2113369824	1976873472	1472338528	0.000884232	0.00080154	0.00101232	178	209	149
CAETHG_RS04640	CAETHG_0974	flavodoxin family protein	1908663004	2102223652	1909211216	1813257416	2456601392	2304563488	2021188048	1960074528	1921592496	2092771384	1998306992	1678894992	0.00108006	0.00118652	0.000997946	143	141	150
CAETHG_RS05315	CAETHG_1110	cob(I)yrinic acid a,c-diamid	1654510624	2008184320	1776831008	1647450208	1961932352	1862573280	2036851712	1724651264	2154028096	2065549184	1996216448	1512373280	0.000989606	0.00103331	0.000994064	157	162	151
CAETHG_RS01815	CAETHG_0382	FAD-binding oxidoreductase	1570314624	1868574720	1432211216	1752098880	1721186752	2454882880	1714350448	2087357600	1923476160	1966898784	1932145472	1786214400	0.000927267	0.00108438	0.000992153	171	156	152
CAETHG_RS09660	CAETHG_1982	lysine--tRNA ligase	1658492224	2047886144	1557826432	1716510912	2441210752	2700710592	2322592640	2136011904	2116944448	2181492224	1806515360	1577680224	0.000976031	0.00130486	0.00098909	159	130	153
CAETHG_RS14770	CAETHG_3004	4Fe-4S ferredoxin, iron-sulfur-bindin	1615932272	2037751760	1608615568	1968915264	2381114160	2411780968	1963357280	1513014272	1948379664	2131146640	1971323984	1525435472	0.00101281	0.00112111	0.0009771	153	148	154
CAETHG_RS12355	CAETHG_2510	carbamoyl-phosphate synthase large subunit	1108103312	1256336448	1106093984	1187543616	1541191232	1663454560	1204477856	1546636000	2259659840	2081057632	1450829488	1757983776	0.000651525	0.00080784	0.000976217	223	206	155
CAETHG_RS07900	CAETHG_1629	nitrate/sulfite reductase	1788017888	1600110624	1800498944	1630705376	1864759808	1886568288	1646064960	2158749248	2102649088	2036430528	1888799040	1491411168	0.000952434	0.0010274	0.000967316	164	165	156
CAETHG_RS06900	CAETHG_1432	nitroreductase	1306705536	970906256	1472525728	951989592	691653384	417615256	702195536	525853072	2055819344	1865404224	2114505200	1324617264	0.000654659	0.000318879	0.000944553	221	380	157
CAETHG_RS05375	CAETHG_1122	nicotinate-nucleotide--dimethylbenzimidazol	2237839488	2344036672	2031392960	2123483072	1803104288	1741212992	1939342656	1674663360	2176595136	2054448864	1922482016	1253454944	0.00122114	0.000975618	0.000943745	127	181	158
CAETHG_RS13400	CAETHG_2729	dihydropteroate synthase	1964757984	2040225184	2161632000	1946258432	2128579136	1859091136	1819960832	1773877920	2288647392	1820518720	1659168064	1529793344	0.00113313	0.00103004	0.000939428	133	164	159
CAETHG_RS11665	CAETHG_2367	NADP-specific glutamate dehydrogenase	2253305728	2252147008	1589115200	1653652544	2435475072	2543163488	2103081088	2550217792	2051659200	2024573184	1731297984	1484663936	0.00108131	0.00130857	0.000938366	142	129	160
CAETHG_RS04350	CAETHG_0910	3-deoxy-7-phosphoheptulonate synthase	3740560384	4696406336	3124965184	3873586816	8574538752	10171474816	7869223232	8968223168	2038907104	1996341536	1549039424	1612238144	0.00215955	0.00483465	0.000930377	81	31	161
CAETHG_RS09390	CAETHG_1937	50S ribosomal protein L14	2082985632	1644030768	1803381056	1665300304	2275934528	2095134624	2248038368	1269450688	1968609024	2023657856	1811127968	1369821888	0.00100468	0.00107276	0.000920642	155	157	162
CAETHG_RS02580	CAETHG_0543	flavodoxin family protein	3273448192	2995761216	3376585216	3270308352	3958669440	3675103424	3534263488	4088256640	1883905472	1907072640	1757574976	1504456224	0.00180569	0.0020748	0.000912124	92	90	163
CAETHG_RS09475	CAETHG_1954	DNA-directed RNA polymerase subunit beta'	1564569536	1433596160	1465879200	1404961696	1773453344	1926261248	1687894944	1873923072	1993555840	1982010048	1563699104	1485909024	0.000819896	0.000987629	0.000904985	182	175	164
CAETHG_RS11535	CAETHG_2345	F0F1 ATP synthase subunit B	1062311968	1097067680	1256023776	1128799072	1466401280	1239102960	1409260768	1407028896	1812539264	1794286656	1789470496	1510363840	0.00063495	0.000751917	0.000895928	229	223	165
CAETHG_RS00120	CAETHG_0025	flavin reductase-like protein	958418336	1034596672	863218848	875946768	1204871760	1078844140	993935424	912740208	1567156016	2119924832	1724160160	1480772864	0.000521375	0.000568783	0.000892619	273	273	166
CAETHG_RS05085	CAETHG_1065	3-phosphoglycerate dehydrogenase	1386937344	1235709888	1360669504	1137543264	972064944	864941936	867771504	942333648	1917218880	1851663232	1871343040	1304595552	0.000714399	0.000495999	0.000891999	208	299	167
CAETHG_RS00265	CAETHG_0057	molecular chaperone HtpG	1578312800	1835663552	1617891360	1534140896	2645602048	2850975744	2270598656	2435176256	1896590656	1927339392	1612861856	1453602240	0.000916987	0.0013851	0.000888735	174	121	168
CAETHG_RS11290	CAETHG_2293	LacI family transcriptional regulator	1656708256	1675104928	1688264896	1599981024	1971630784	1960308320	1614863328	2013147104	1820935264	1823688576	1799755488	1412793792	0.000924892	0.00102655	0.000885871	172	166	169
CAETHG_RS14515	CAETHG_2953	bifunctiona	1976691264	2245464224	1997706752	2249253984	2716983872	3183351936	2432682816	3084286016	1779884224	1877615552	1600806208	1559103904	0.00118543	0.00155131	0.0008851	130	116	170
CAETHG_RS09440	CAETHG_1947	50S ribosomal protein L3	2112948288	1854187008	1797075808	1759485824	2047107264	2090806176	2072702272	1928333376	2052644800	2035959712	1533378240	1255460592	0.00105084	0.00110795	0.000876743	147	152	171
CAETHG_RS16615	CAETHG_3384	GTP-sensing pleiotropic transcriptiona	1160707960	1314682352	1158131184	1280444728	1927175584	1989695632	1580392656	1979547312	1696822944	1859336256	1611965120	1550259792	0.000687588	0.0010151	0.000873509	214	171	172
CAETHG_RS00595	CAETHG_0125	acetolactate synthase small subunit	978857904	1010418904	955074644	973854648	672133144	900937424	664514708	678839624	1869666336	1732109680	1638239360	1369848064	0.000547754	0.000396301	0.000852601	257	329	173
CAETHG_RS06420	CAETHG_1336	alpha-hydroxy-acid oxidizing protein	1706394624	2011060736	1717549824	1836573664	2180483072	2346960960	1944686400	2021117088	1796999808	1847648640	1713361376	1199246528	0.00101694	0.0011537	0.000840029	151	145	174
CAETHG_RS16685	CAETHG_3398	translation initiation factor IF-2	1352555360	1403347488	1291914592	1283626080	1538418976	1742784320	1523276192	1579091840	1818303200	1843671712	1444149088	1350576256	0.000744957	0.0008684	0.000831211	199	195	175
CAETHG_RS09360	CAETHG_1931	50S ribosomal protein L18	1667878587	1789708228	1783745792	1511821370	1939836116	1932522876	1688248590	1767698340	1868529000	1687541058	1610987500	1274138752	0.000942261	0.000995493	0.000828188	167	174	176
CAETHG_RS18200	CAETHG_3706	tryptophan synthase subunit beta	2116002496	2642747328	1816917504	2247507392	4639816896	5488802560	4071401856	4704539648	1703425728	1774638912	1548441280	1363976800	0.00123467	0.00256679	0.000825866	125	71	177
CAETHG_RS12690	CAETHG_2577	cell wall-binding repeat-containing protein	1124364944	1238020928	1137513440	1143499424	1921318912	2435679520	1508404960	2294327360	1311579104	1488394208	2071186368	1420632992	0.000649028	0.00110666	0.000825364	224	153	178
CAETHG_RS08505	CAETHG_1758	triose-phosphate isomerase	1653515584	1037474816	1294491776	1545820928	1969125312	1939491296	1722409888	1832546240	2140612224	1668028000	1652941728	1040533296	0.000774906	0.00101407	0.000824645	192	172	179
CAETHG_RS14360	CAETHG_2922	pyridoxal-5'-phosphate-dependent protein subuni	2148029344	2208182240	2357768000	1931953280	1873867200	1578843616	1648803008	1696499040	1770305344	1593365728	1670508576	1336857792	0.00120617	0.000924379	0.000823923	128	187	180
CAETHG_RS06075	CAETHG_1265	histidine--tRNA ligase	1190065200	1418027808	1245689504	1333485760	1810622656	1935103488	1690411984	1776362752	1790165152	1827789184	1489663488	1284252160	0.000725618	0.000980562	0.000821367	203	177	181
CAETHG_RS11785	CAETHG_2391	2-oxopent-4-enoate hydratase	1781750560	2219097584	1610269920	2051207600	2169433376	2185344384	1620539760	1856235824	1837779872	1588317056	1782760608	1174066448	0.00107307	0.00106139	0.00081939	144	158	182
CAETHG_RS09925	CAETHG_2033	asparagine--tRNA ligase	1331235008	1516903840	1249818368	1447714464	2064042016	2263980704	1905834304	2003410272	1678812256	1768714464	1434253888	1423424384	0.000776124	0.00111951	0.00081702	190	150	183
CAETHG_RS13910	CAETHG_2828	50S ribosomal protein L21	1267631600	1400173184	1489082624	1406220768	1846321472	1914465552	1837657472	1870284800	1692796512	1693087872	1427503936	1428611136	0.000777647	0.00101658	0.000809732	189	170	184
CAETHG_RS01605	CAETHG_0339	radical SAM protein	1307320928	1671049632	1332205984	1320418048	1661398880	1840441888	1609811488	1677087680	1848599456	1786350688	1533011840	1114388544	0.000786572	0.000923315	0.000801369	186	188	185
CAETHG_RS09395	CAETHG_1938	30S ribosomal protein S17	921615808	847897248	1214227616	1176546368	1867405728	1429722464	1797355520	1730206880	1623535488	1634267168	1610217632	1316447936	0.000582476	0.000929723	0.000800735	246	184	186
CAETHG_RS16750	CAETHG_3411	recombinase RecA	932050528	875223360	1038725376	908317856	1041302864	964934512	930647408	946150496	1586939040	1545933952	1644594880	1329070960	0.000524353	0.000527873	0.000792781	271	289	187
CAETHG_RS11925	CAETHG_2421	1-deoxy-D-xylulose-5-phosphate synthase	1122339920	1298111872	1372056576	1320911392	1557232544	1420854944	1454828256	1445582368	1717126816	1669708640	1536707456	1206212448	0.000715042	0.000799766	0.000788076	207	210	188
CAETHG_RS00560	CAETHG_0117	FAD-binding oxidoreductase	1526171520	1995920320	1369885792	1825871264	2198209856	2873564352	2099442976	2357614112	1585518912	1629956160	1460679264	1341991264	0.000941145	0.00129469	0.000780422	169	131	189
CAETHG_RS07855	CAETHG_1619	carbon monoxide dehydrogenase	1354889700	1159928744	1508435896	1364367320	1456973096	1287038060	1532258464	1476999972	1700709768	1687016904	1351895832	1283888880	0.000752985	0.000784412	0.000776576	198	213	190
CAETHG_RS09415	CAETHG_1942	50S ribosomal protein L22	1336254596	1166937720	1286764896	1096134872	1584377888	1734007328	1623798624	1368516352	1429664544	1698586672	1470015880	1332459360	0.000681768	0.000858679	0.000770328	217	199	191
CAETHG_RS09490	CAETHG_1957	50S ribosomal protein L10	1243947728	1346267424	1530936624	1453129016	1995697776	1815408488	1849260432	2113863696	1729355712	1484429424	1456354496	1285677808	0.00077953	0.001058	0.000770149	187	159	192
CAETHG_RS09430	CAETHG_1945	50S ribosomal protein L23	1788378057	1824655811	1736171881	1663050603	2083781241	2236965331	1870060570	1866490058	1732374986	1662514118	1379716324	1174122938	0.000979505	0.00109447	0.000763198	158	155	193
CAETHG_RS13720	CAETHG_2789	Not Found	922245152	893571808	1113987520	824507088	593775312	645145640	871687856	388621022	1406142528	1564870016	1698901120	1201346112	0.000523429	0.000341954	0.000760783	272	361	194
CAETHG_RS06085	CAETHG_1267	MBL fold hydrolase	1278372000	1287512968	1213398584	1200874912	1306705288	1496437920	1218558392	1393152348	1611549568	1646113392	1529049424	1131184064	0.000695873	0.00073606	0.000760107	210	226	195
CAETHG_RS01050	CAETHG_0221	MurR/RpiR family transcriptional regulator	1048816240	1003049056	1050998528	845396928	1060038784	903628384	885699008	803794000	1498483520	1659157216	1521323424	1155059744	0.000550522	0.000496077	0.000751574	253	298	196
CAETHG_RS11795	CAETHG_2393	hypothetical protein	1534135904	1857858528	1182968544	1744178048	1883516576	2090752800	1429351840	1823732832	1749259680	1509157632	1493979296	1107874592	0.000885747	0.00097968	0.00075145	177	179	197
CAETHG_RS16795	CAETHG_3420	adenylosuccinate lyase	1166826160	1194097760	1246016128	1178707152	1314037920	1232737072	1127551408	1175361552	1687424544	1655575744	1324346304	1138582528	0.000668754	0.000658832	0.000744239	220	244	198
CAETHG_RS05810	CAETHG_1211	amino acid ABC transporter substrate-bindin	774869952	819800480	895925904	682533968	809559280	666764416	766323408	610103232	1244986848	1416442368	1908840384	1147527952	0.000442368	0.000388177	0.000743836	306	335	199
CAETHG_RS17735	CAETHG_3611	threonine ammonia-lyase	1463095488	1339051712	929524224	1423948704	1111770272	1106206112	1071638240	1112538592	1394143008	1477199584	1571685632	1160390240	0.000722722	0.00059903	0.000725854	205	262	200
CAETHG_RS14760	CAETHG_3002	3-isopropylmalate dehydrogenase	838432640	1270284768	1236359792	1243128752	631838192	818938056	885125024	965590144	1715611264	1386587792	1485400256	1055539920	0.00064213	0.000451397	0.000723679	226	312	201
CAETHG_RS08580	CAETHG_1773	1-acyl-sn-glycerol-3-phosphate acyltransferase	855412256	1281378016	881658112	911801248	1309912704	1204195072	1090238848	1313432064	1578688032	1502381504	1381726976	1134502720	0.000549021	0.000668137	0.000720776	254	242	202
CAETHG_RS00695	CAETHG_0145	methyltetrahydrofolate cobalami	1945869888	2167838912	1933724064	1830786368	1555736928	1414835552	1482672480	1293834976	1670657024	1462593920	1362547776	1111745120	0.00110017	0.000781887	0.000720427	138	214	203
CAETHG_RS09665	CAETHG_1983	transcription elongation factor GreA	1074418192	1021296272	1258948288	1106294496	1024254640	942108400	1013552368	891336512	1588512704	1453211488	1474281120	997947072	0.000623243	0.00052701	0.000706169	234	291	204
CAETHG_RS08180	CAETHG_1688	diaminopimelate decarboxylase	1196720208	1399965920	1136227904	1194348416	1408874528	1460120800	1218854928	1532079744	1762040960	1581507456	1021418560	1109919328	0.000688683	0.000763665	0.000699746	213	220	205
CAETHG_RS06990	CAETHG_1453	transcription elongation factor GreA	1090738720	1298395760	1237343584	1326945616	1633240192	1837426752	1476934320	1630914880	1590258848	1470546272	1261552480	1079477856	0.000693296	0.000893771	0.00069371	211	192	206
CAETHG_RS04285	CAETHG_0897	fructose-bisphosphatase class III	596834624	642547184	692491408	560381024	798022224	756933376	707822592	606930768	1371574784	1460280224	1462701120	1078179136	0.000347693	0.000389819	0.000693697	353	334	207
CAETHG_RS03580	CAETHG_0755	glutamine--tRNA ligase	1396840736	1559771712	1101753296	1503954272	2032672192	2189665856	1850489792	2146117696	1490110432	1505931040	1243067584	1119904672	0.000779245	0.00111723	0.000690534	188	151	208
CAETHG_RS05345	CAETHG_1116	precorrin-4 C(11)-methyltransferase	1253993344	1763845664	1252166368	1470244640	1556285504	1608659072	1593196608	1589633392	1467220800	1558610144	1309066928	992040336	0.000803199	0.000864389	0.000682023	184	196	209
CAETHG_RS12740	CAETHG_2587	SLAP domain-containing protein	1118786272	1076372064	1158037888	1228043064	1332235024	1406609376	1300464432	1362239928	1559020704	1466083904	1294703256	1004869032	0.000641172	0.000734956	0.000681884	227	227	210
CAETHG_RS05835	CAETHG_1217	threonine synthase	1337986848	1491920416	1321807072	1473561728	1609174752	1283479040	1042156800	1141010976	1246233024	1523220992	1368979904	1083826656	0.000787196	0.000686887	0.00067537	185	239	211
CAETHG_RS06460	CAETHG_1344	50S ribosomal protein L20	1373316576	1297402848	1376535584	1186454528	1387524928	1428989504	1389361856	1524967552	1614799744	1375694720	1232591328	1031789760	0.000730394	0.000780317	0.000673904	201	215	212
CAETHG_RS16635	CAETHG_3388	ribosome-recycling factor	1014191368	1116894032	1295587040	999653944	1183568248	1092030848	1130516832	1106586656	1747271648	1438369504	1499344800	651550928	0.000617418	0.000614124	0.00066975	236	255	213
CAETHG_RS01015	CAETHG_0213	PLP-dependent aminotransferase family protein	997960672	1034903872	950829360	874655232	1169663328	1441636864	1323250016	864050544	1295547744	1410524992	1458117120	1008488640	0.000538593	0.000653195	0.000667312	259	246	214
CAETHG_RS06585	CAETHG_1366	valine--tRNA ligase	1177294752	1314400992	1152772160	1172834944	1593541632	1995645344	1735147232	1871608992	1374381856	1401182784	1233475360	1107633632	0.00067327	0.000979983	0.000661829	218	178	215
CAETHG_RS06475	CAETHG_1347	threonine--tRNA ligase	1418201984	1628492256	1513153312	1464070624	1813844352	1792562208	1691449696	1877313696	1358651200	1435731616	1153057760	1138033424	0.000841737	0.00097606	0.000658452	180	180	216
CAETHG_RS07105	CAETHG_1476	orotate phosphoribosyltransferase	528933328	557889792	615882624	534945792	575331024	515852808	465784072	453904160	1814660576	1262158944	1135586752	943342752	0.000312476	0.000272907	0.000656414	365	421	217
CAETHG_RS04455	CAETHG_0934	nitroreductase	1281801008	1232908720	1215293048	1090085752	1109309516	1132523216	1189354776	958739288	1544764840	1490226528	1202309008	903661684	0.000672758	0.000597984	0.000654575	219	263	218
CAETHG_RS13550	CAETHG_2754	O-acetylhomoserin	21408565760	22680349184	16501559040	15271694336	2734022784	2558604288	5624957184	3511212032	1336531104	1326400512	1335516832	1043963584	0.0105767	0.00198873	0.00065183	15	94	219
CAETHG_RS13940	CAETHG_2834	RidA family protein	1248366352	1453087904	1306752592	1435777648	1621204160	1644589104	1368223008	1695279936	1515689312	1272654880	1320329024	945223048	0.00076186	0.000859758	0.000648024	194	198	220
CAETHG_RS10930	CAETHG_2224	aminotransferase class V-fold PLP-dependen	1110827136	1144338320	966655200	1010191312	594274880	1990515232	2079750784	1482418320	1509307168	1368455744	1247827392	907333168	0.000591378	0.000845566	0.000642853	243	200	221
CAETHG_RS09685	CAETHG_1987	cell division protein FtsH	971763744	944153152	1051818496	872669408	1113135696	1106119152	912853392	1100538560	1323531744	1358349040	1230455872	1045527632	0.000535883	0.000574684	0.000640561	262	271	222
CAETHG_RS16215	CAETHG_3302	ribonuclease J	1303150048	1413788992	1248728416	1228203136	1517803168	1683258688	1362719232	1476845568	1473203424	1391355744	1119660832	1000860832	0.000725554	0.00082061	0.000639752	204	202	223
CAETHG_RS14750	CAETHG_3000	3-isopropylmalate dehydratase large subunit	620268784	905649984	842637760	843413536	905319408	1176614496	1156134560	1302497344	1444983488	1307740480	1281782080	937295808	0.000449324	0.000619909	0.000637714	301	250	224
CAETHG_RS13585	CAETHG_2762	argininosuccinate lyase	882028192	858123296	897140048	787813328	1039682944	1212589488	1802847200	1557086112	1226711200	1354768320	1295456416	1037758224	0.000478106	0.000770299	0.000636349	293	218	225
CAETHG_RS02700	CAETHG_0569	amino acid ABC transporter substrate-bindin	739497712	790537744	754909824	765542096	1157069968	1417050368	1150385536	1267457984	1473495872	1276445760	1330685248	840513920	0.000426494	0.000678944	0.000628049	311	240	226
CAETHG_RS09775	CAETHG_2000	peptidylprolyl isomerase	1124559072	1125151264	1241603808	1010653152	1115289888	1159571424	1096784000	1159954080	1323731552	1293195584	1244923776	990304256	0.000628067	0.000616737	0.000625921	233	251	227
CAETHG_RS14905	CAETHG_3032	hypothetical protein	822590768	973547904	869704032	903024640	1014179680	1074193376	952702288	999270560	1434078400	1345862688	1163496736	930949664	0.00049907	0.00054938	0.000624391	283	279	228
CAETHG_RS09585	CAETHG_1974	ATP-dependent Clp protease ATP-binding subunit	1298866496	1442067712	1382000320	1298342464	1929401600	1965916480	1641595392	2052629504	1413692416	1360494144	1100068576	968871584	0.000757307	0.0010311	0.000621599	196	163	229
CAETHG_RS12490	CAETHG_2537	aspartate aminotransferase	989447392	1088816752	1020166272	957945568	1298919456	1278620704	1004013696	1171598272	1196960608	1257723616	1291586784	1020271872	0.000566547	0.000644672	0.000618268	250	247	230
CAETHG_RS18660	CAETHG_3802	mRNA interferase PemK	702517946	713952339	752500320	756108680	1424268032	1303452064	1092861952	1025190352	1312568768	1301996640	1341426880	822731488	0.000409101	0.000656887	0.000611188	320	245	231
CAETHG_RS08145	CAETHG_1680	cytochrome c551	1790566944	1607345924	1945255180	1607444416	1348564120	792573588	1252624672	541676888	1462608916	1230126668	1225440428	847516160	0.000970039	0.000535499	0.000608728	160	286	232
CAETHG_RS09400	CAETHG_1939	50S ribosomal protein L29	1250884160	1367356224	1263931296	1507155264	1814731763	1944011358	1753416256	1831115328	1411725764	1287016160	1130233856	898594016	0.000755054	0.00099889	0.000605358	197	173	233
CAETHG_RS09315	-	30S ribosomal protein S11	1196016576	1148112736	1123052896	1033685520	1225937584	1383682040	1257667152	1298323680	1295571424	1354304400	1133061504	922089064	0.000628372	0.000703141	0.000604136	232	235	234
CAETHG_RS11710	CAETHG_2377	leucine--tRNA ligase	913140192	919466208	716098864	867111184	970700320	1275152096	1025658976	1156126112	1184168608	1314062496	1177868448	957721120	0.00047793	0.000602576	0.000598355	294	261	235
CAETHG_RS11135	CAETHG_2260	phage shock protein A	964693120	1062756608	1132726448	923935168	1188416608	1167482336	999477920	1158423584	1375035200	1194469632	1187959792	883270688	0.000569829	0.000613066	0.000595436	248	257	236
CAETHG_RS05845	CAETHG_1219	cobalt transporter CbiM									1371440736	1502715576	901554384	892123984			0.000594946			237
CAETHG_RS16350	CAETHG_3329	ribosome biogenesis GTPase Der	1047962816	1310643168	1034822560	1114664544	1525109952	1825500256	1435390528	1234620096	1291912224	1314018784	1099405696	914217744	0.00063031	0.000817599	0.000593322	231	203	238
CAETHG_RS16715	CAETHG_3404	polyribonucleotide nucleotidyltransferase	780715904	626293000	1121073872	932743040	694044352	854764288	869703328	948360656	1259940640	1188420576	1132610624	999457952	0.000483888	0.00045965	0.000593146	289	308	239
CAETHG_RS07790	CAETHG_1606	ferredoxin	923927056	875572976	1029588192	848948240	945526688	779036720	922046096	715865568	1490620160	1121751072	1143117632	875085184	0.0005133	0.000457754	0.00059293	276	310	240
CAETHG_RS14745	CAETHG_2999	2-isopropylmalate synthase	911971008	818892576	769869472	647095216	564597856	762579264	807156672	705482192	1263829744	1180865680	1261542656	890059072	0.000438808	0.000388129	0.000591893	308	336	241
CAETHG_RS16445	CAETHG_3348	50S ribosomal protein L28									1412961312	1285609864	908789872	992347876			0.000591488			242
CAETHG_RS16035	CAETHG_3266	phosphoribosyl-ATP diphosphatase	792733088	699818176	705589928	619763752	633523856	506689587	570541562	317621656	1255024960	1223953424	1307060896	823758962	0.000393152	0.000275561	0.000591155	330	418	243
CAETHG_RS09990	CAETHG_2046	3-oxoacyl-[acyl-carrier-protein] reductase	1224104384	1304011968	1195425344	1192678304	1485792512	1589510880	1390833744	1517267104	1417155520	1280662560	1038402608	861723216	0.000687014	0.00081359	0.000587226	215	205	244
CAETHG_RS05350	CAETHG_1117	cobalt-factor II C(20)-methyltransferase	1482997808	1494749440	1249290304	1323430152	1466287736	1379568880	1426217312	1442257192	1287873104	1267235432	1083655336	924613776	0.000775641	0.000777886	0.000587011	191	217	245
CAETHG_RS00445	CAETHG_0093	sigma-54-dependent Fis family transcriptiona	1054042560	1008867376	943238672	847633520	959324048	750626672	841363152	817893488	1299725728	1280054976	1020554848	951736256	0.000537727	0.000458197	0.000585983	260	309	246
CAETHG_RS13865	CAETHG_2819	septum site-determining protein MinD	1085717856	1153484976	1162941552	1056144720	1220950032	1148820896	1029661424	1120811056	1262725424	1220108352	1166505680	897017872	0.000622622	0.000613974	0.000585022	235	256	247
CAETHG_RS02810	CAETHG_0591	ornithine carbamoyltransferase	1016824992	952170272	878237504	912381152	1177555744	1109452096	1066831472	920498384	1429568736	1077994880	1344090944	726682096	0.000525457	0.000580872	0.000583157	270	267	248
CAETHG_RS01445	CAETHG_0307	riboflavin biosynthesis protein RibD	1197531472	1388946080	1098769408	1222007072	1904692992	2221296672	1665135744	1834523840	1312834144	1323634656	1010559488	895051632	0.000686252	0.00103523	0.000582084	216	161	249
CAETHG_RS06070	CAETHG_1264	aspartate--tRNA ligase	1075034976	1274865152	995356048	997875216	1511684384	1485449856	1282767168	1262733600	1227830432	1275141120	1078946640	928000896	0.000606551	0.000752502	0.000581009	237	222	250
CAETHG_RS00740	CAETHG_0155	uroporphyrinogen III decarboxylase	1389237696	1417964000	1311529600	1339862592	991542752	848061312	873236736	766283072	1264612320	1234824688	1194234336	834300976	0.00076298	0.000472829	0.000580436	193	305	251
CAETHG_RS09810	CAETHG_2007	bifunctional N-acetylglucosamine-1-phosphat	1244149792	1144179872	1143449120	1102130208	1276595968	1181410736	1126459776	916727696	1223308800	1353042848	1055079040	882073264	0.000647317	0.000611373	0.000579033	225	258	252
CAETHG_RS09650	CAETHG_1981	glycine--tRNA ligase	1240480448	1452197056	1221036608	1216085344	1531107808	1553538208	1362001792	1404229536	1265160960	1254852576	1024843872	920540432	0.000716662	0.000794974	0.0005746	206	211	253
CAETHG_RS05390	CAETHG_1125	uroporphyrinogen-III C-methyltransferase	1257296416	1453699072	1234757952	1285720352	1489151264	1488545760	1461309920	1560093664	1300477920	1236678368	1038696512	889131184	0.000731304	0.000816633	0.000573237	200	204	254
CAETHG_RS18185	CAETHG_3703	anthranilate phosphoribosyltransferase	1375573920	1842800480	1566330144	1630961376	3202026560	3233079808	2759429440	3344845376	843070560	1266297168	1210592336	1044891984	0.000897239	0.00170382	0.000572227	175	108	255
CAETHG_RS19690	CAETHG_4017	transcriptional regulator	1246598176	889193376	797801552	840987312	750799200	456879688	649067248	431759936	1021115808	1211358976	1449539328	702385840	0.000527023	0.000311181	0.000561994	269	389	256
CAETHG_RS15520	CAETHG_3159	DivIVA domain-containing protein	923301072	1311419472	1135881776	964163872	1033400096	929550144	941765824	866423936	1309682528	1116181728	1145664320	789451888	0.000604803	0.000512762	0.000558083	238	293	257
CAETHG_RS06670	CAETHG_1385	LacI family transcriptional regulator	1135748248	989611720	1570947568	846891552	751743530	716890052	770402064	729154020	1692965424	946853504	1002972832	747459428	0.000631563	0.000404318	0.00055655	230	325	258
CAETHG_RS15525	CAETHG_3160	5'-methylthioadenosine/adenosylhomocystein	721729780	756668170	767023765	706064650	944493264	941332916	852397356	1023609884	1199893152	1153011164	1052519736	901223928	0.000412258	0.000511561	0.000555741	319	294	259
CAETHG_RS14520	CAETHG_2954	phosphoribosylamine--glycine ligase	953752144	949944256	810575440	828062088	962271424	3522862048	2964109120	3522075008	1046964624	1151494976	1115178992	957769968	0.000494838	0.00150541	0.000555473	284	117	260
CAETHG_RS00430	CAETHG_0090	ABC transporter substrate-binding protein	411602432	313928832	612319840	288962344	235988672	128268344	114392592	99461936	1302621504	899878528	1396569856	692544944	0.000225911	7.78759e-05	0.00054919	443	803	261
CAETHG_RS01915	CAETHG_0403	cysteine desulfurase NifS					932009789	979324740	851401878	865184888	1123171156	1300427724	1019469866	831832351		0.00049304	0.000548642		301	262
CAETHG_RS12730	CAETHG_2585	hypothetical protein	727542048	680926320	760289568	811401664	1186825952	1175054480	1028764288	1135507648	997610352	1210272896	1198855232	829507488	0.00041719	0.000614928	0.000546906	316	253	263
CAETHG_RS05385	CAETHG_1124	delta-aminolevulinic acid dehydratase	1528343744	1839243392	1416698560	1366005984	1808162304	1753036864	1856550496	1674550688	1419502240	1144638176	968606624	745196656	0.00085849	0.000965914	0.000543571	179	182	264
CAETHG_RS12580	CAETHG_2555	cell wall-binding repeat-containing protein	702598208	731587232	679060064	726620112	997788760	1143191800	992604416	925820272	743399684	982792736	1452462000	945126352	0.000397223	0.000552065	0.000543256	325	276	265
CAETHG_RS13770	CAETHG_2799	electron transporter HydN	775678500	816434488	1046807626	733830647	611078714	406188086	613434036	412483965	1085869860	1058787870	1210486636	840414636	0.000470075	0.000278508	0.000542567	295	414	266
CAETHG_RS00470	CAETHG_0098	molybdopterin molybdenumtransferase MoeA	1473002560	1411503488	1334017632	1019030176	1000287872	1181523280	800087248	753807424	1136326528	1209247680	1106742048	779924512	0.000729482	0.000506092	0.00054252	202	295	267
CAETHG_RS10995	CAETHG_2235	sugar ABC transporter substrate-binding protein	827187872	747669680	827654768	701732688	608962704	490728856	521106296	533966640	1141099808	1065521680	1022430720	865798672	0.000433172	0.000292918	0.000529118	310	406	268
CAETHG_RS01430	CAETHG_0304	6,7-dimethyl-8-ribityllumazine synthase	928086656	1227392608	1004805792	1060381856	1714652544	2144353408	1774737952	1333490156	1157575936	1149819072	978540616	822501520	0.000590204	0.000947109	0.000528088	244	183	269
CAETHG_RS13215	CAETHG_2693	hemolysin D	892367152	1032749488	938122224	1054998176	1408855776	1557818176	1262860720	1563933632	1029398176	1180213664	943504784	911278368	0.000548541	0.000787384	0.000526788	255	212	270
CAETHG_RS15065	CAETHG_3065	flagellin domain protein	577658528	731848656	594334192	688722720	783959360	1533126784	687719888	1194587328	949875808	993469856	1091618336	963073808	0.000362924	0.000569301	0.000523683	341	272	271
CAETHG_RS15435	CAETHG_3142	redox-regulated ATPase YchF	936177296	1207285272	889866144	1059878536	1705491552	1930215488	1584355584	1534759704	1213005600	1202495128	812036792	824532392	0.000572845	0.000917727	0.000519076	247	189	272
CAETHG_RS11200	CAETHG_2274	uracil-DNA glycosylase	2513725730	2279245395	2510036819	2236927934	3002754255	3155820048	3028000816	2571685608	1140563880	1158073728	977568648	768040576	0.00133203	0.00159988	0.000518163	117	112	273
CAETHG_RS11650	CAETHG_2364	preprotein translocase subunit SecA	845596384	903461840	849615536	829711360	1217650912	1449861184	1105699264	1324711488	1162542400	1112130432	916034528	827309456	0.000479046	0.000692627	0.000516834	292	236	274
CAETHG_RS04340	CAETHG_0908	3-dehydroquinate synthase	1541905888	1894804672	1373190432	1581543424	3428678656	4047806336	3117531520	3524976000	1019944576	1061120736	923258576	890099072	0.000893842	0.00191803	0.000505703	176	97	275
CAETHG_RS11550	CAETHG_2348	F0F1 ATP synthase subunit gamma	637846512	634635320	799720992	676259200	853828032	657715616	807682656	788444432	1075653552	1031233424	1033183520	775938784	0.000383891	0.00042323	0.000504494	336	322	276
CAETHG_RS07130	CAETHG_1481	aspartate carbamoyltransferase	303481392	301929400	315836608	290624132	234012372	256962236	215513660	227589616	1287671008	1076008032	837878720	749999040	0.000169276	0.000126944	0.000504134	537	659	277
CAETHG_RS08205	CAETHG_1694	proline--tRNA ligase	909446016	985330144	1115641152	916639408	1380064224	1325782320	1309933344	1379970560	1170293088	1138443056	752645728	849343360	0.000548118	0.000734216	0.000502943	256	229	278
CAETHG_RS09335	CAETHG_1926	adenylate kinase	1113478160	1151947728	1000356448	987712512	1384774256	1347385088	1103919424	1139448000	1008227224	1141114064	988357136	716560212	0.000594067	0.000674928	0.000494146	242	241	279
CAETHG_RS19530	CAETHG_3984	hypothetical protein	893694384	1134986736	894805104	892723504	1132288736	1137218880	1119336272	1077055504	1215506432	1006528720	1107467280	558911920	0.000533069	0.000607803	0.000492167	265	260	280
CAETHG_RS13600	CAETHG_2765	hypothetical protein	497241056	526084048	498830288	493578760	531656640	529737128	518459904	563052232	892232208	1052258080	927382304	891309072	0.000281711	0.000291694	0.00049082	383	407	281
CAETHG_RS11245	CAETHG_2284	ATP-binding protein	737178064	823145888	807533904	791275776	963544576	1046075392	1010223072	1017138672	1152835328	1030685824	963568032	680671584	0.000441618	0.000549804	0.000488688	307	278	282
CAETHG_RS06115	CAETHG_1273	protein translocase subunit SecD	707768032	867340448	280529652	292677584	584389288	1108350536	334296184	1112748576	1294416580	1254624644	316254532	936734256	0.000298636	0.000424712	0.000487642	371	321	283
CAETHG_RS16355	CAETHG_3330	NAD(P)H-dependent glycerol-3-phosphat	959544992	949179400	962017856	923975512	1240057888	1326027712	997465120	1180253136	1064255616	1022164000	932138384	757681520	0.000530235	0.000643586	0.000485928	266	248	284
CAETHG_RS06290	CAETHG_1308	nucleotide sugar dehydrogenase	870506368	980438480	852646112	906894608	1339787168	1379578864	1123758176	1370445696	1002406656	1043305152	859487520	809911952	0.000504884	0.000708031	0.000480271	279	234	285
CAETHG_RS13695	CAETHG_2784	SPFH/Band 7/PHB domain protein	788245312	797912016	762347888	834921104	855690128	893289632	843120000	936046528	1078133344	912488608	1029394080	712214560	0.000445461	0.000480245	0.000480079	303	304	286
CAETHG_RS03985	CAETHG_0840	class I SAM-dependent methyltransferase	646956288	649723872	698818064	540308496	582907816	514090224	543362512	452199864	982572512	1106533472	994274496	665117344	0.000353505	0.00028459	0.000479618	347	409	287
CAETHG_RS07725	CAETHG_1592	peptidase M16	1027707616	1199455232	1015004768	1016222720	1619403680	1625925088	1398248672	1551312768	1185198816	1033804624	798354864	716751120	0.000594979	0.000841541	0.000476932	241	201	288
CAETHG_RS11765	CAETHG_2387	1-(5-phosphoribosyl)-5-amino-4-imidazole	673459800	658331528	824287840	606717248	874244352	1041348368	932776944	784031496	1021980160	1011913808	833647184	809232256	0.000385182	0.000494334	0.000475339	335	300	289
CAETHG_RS02800	CAETHG_0589	carbamoyl-phosphate synthas	738691968	796964544	798290112	718904720	1330093888	1425350656	1350509632	1525691616	950673376	1028220000	919253648	775360672	0.000426303	0.000766881	0.00047484	312	219	290
CAETHG_RS07670	CAETHG_1581	redox-sensing transcriptional repressor Rex	928731904	1053445728	867786608	982913888	1367160480	1517394560	1303311728	1542821576	996237976	1158805600	669632904	783119016	0.000536246	0.000779507	0.00046384	261	216	291
CAETHG_RS08500	CAETHG_1757	2,3-bisphosphoglycerate-independen	667874800	696365536	723440944	575022576	1047705920	1141013760	889341536	1051858560	1041995360	1085689472	765764304	725719392	0.000371289	0.000560744	0.000463825	338	274	292
CAETHG_RS01130	CAETHG_0238	aspartate aminotransferase family protein	1293048064	1261188768	1312431744	1081005184	1464808256	1297235312	1216544096	1324977408	903627408	963747488	971720608	706802944	0.000690083	0.000720405	0.000457706	212	231	293
CAETHG_RS03245	CAETHG_0682	hypothetical protein	804230528	811218056	742668760	821838896	1348636624	1509231264	1234693344	1520970784	956529232	984654272	774071952	787296400	0.000444904	0.000763129	0.000453316	304	221	294
CAETHG_RS16370	CAETHG_3333	DUF370 domain-containing protein	775006024	772063132	764069668	813849280	941291752	1078588050	919021188	1059342182	938981368	924897608	939659280	704521584	0.000437198	0.000543922	0.000452629	309	281	295
CAETHG_RS16015	CAETHG_3262	1-(5-phosphoribosyl)-5-[(5	495300000	562213544	511626888	565653728	673353928	738215024	616664720	630765660	901500272	987585760	862296192	745097952	0.00029878	0.000361298	0.000452106	370	352	296
CAETHG_RS11790	CAETHG_2392	4Fe-4S ferredoxin iron-sulfur-bindin	829819104	1011272880	815146032	950257824	1018506944	941741584	591289024	916184528	997909936	804648448	1013434928	677936144	0.000504812	0.000468846	0.000450668	280	306	297
CAETHG_RS14205	CAETHG_2890	nucleotide exchange factor GrpE	768010464	819967712	921861376	739437040	927280496	799053808	770026720	726951952	1033120992	865624368	943166528	614758120	0.000453345	0.000437689	0.000442373	298	317	298
CAETHG_RS09970	CAETHG_2042	acetyl-CoA carboxylase biotin carboxylas	866223680	988634688	816150160	780778016	1132750800	1227050368	1035656704	1088459232	1005119536	961729424	761314336	702358384	0.000481901	0.00060934	0.000440756	290	259	299
CAETHG_RS05360	CAETHG_1119	precorrin-6y C5,15-methyltransferas	857338992	961675680	892687792	891445040	1006124640	986555520	1030905920	1014441152	997891104	914808384	873357936	640109760	0.000503645	0.000550019	0.000439053	281	277	300
CAETHG_RS18455	CAETHG_3760	hypothetical protein	471124120	480469704	554108008	505081264	452601144	470350016	496278352	436023632	864890224	906663184	825698272	755658144	0.000281016	0.000252843	0.000435378	384	444	301
CAETHG_RS06100	CAETHG_1270	adenine phosphoribosyltransferase	648547808	729461136	777251200	642566568	683831520	678120464	648373440	600939168	982982048	875304464	859311376	653477968	0.000390448	0.00035512	0.000433056	334	356	302
CAETHG_RS06285	CAETHG_1307	gfo/Idh/MocA family oxidoreductase	760866432	828387664	859898176	776169312	1068851712	1047587264	912588688	1053424176	947276944	908504976	841905088	664147440	0.000450505	0.00055462	0.000432306	300	275	303
CAETHG_RS12100	CAETHG_2457	methyl-accepting chemotaxis protein	613856912	684128320	606958960	642881360	896511712	943788592	520693312	566329128	811838608	910953008	860536912	730524496	0.000356299	0.000394945	0.000430319	345	331	304
CAETHG_RS11590	CAETHG_2356	rod shape-determining protein	552066616	492057888	590197520	494471680	556579768	422230864	605546144	564362992	858025440	838259680	907300288	702777664	0.000297129	0.000293342	0.000428732	372	405	305
CAETHG_RS05495	CAETHG_1146	nitroreductase	770222720	958057712	846435032	857052112	1076527488	1250972672	1000313056	1200061336	955047008	949127952	752217504	676928800	0.000479776	0.0006155	0.000428254	291	252	306
CAETHG_RS14755	CAETHG_3001	3-isopropylmalate dehydratase small subunit	650206424	659232016	652719116	615661524	511093740	724843224	730151704	763208712	938783520	821941992	887365528	654827824	0.000360091	0.000373022	0.000425668	343	346	307
CAETHG_RS15910	CAETHG_3241	serine hydroxymethyltransferase	449516064	453083600	422423328	463825640	591248024	505533448	599262352	673044160	895948416	918446736	810192448	673848432	0.00025028	0.000322988	0.000425021	414	374	308
CAETHG_RS04685	CAETHG_0983	2,4-dienoyl-CoA reductase (NADPH)	646680080	634152160	705103792	577150928	539874624	489077872	491288528	381255208	912485216	887576944	878750752	601960064	0.000357594	0.000258409	0.000420646	344	435	309
CAETHG_RS10090	CAETHG_2063	[FeFe] hydrogenase H-cluster maturation GTPas	646476592	732966488	653607664	689791056	800134220	920338944	726505312	865434552	917809784	918560032	768786112	655700376	0.000380789	0.00045012	0.000419163	337	313	310
CAETHG_RS06335	CAETHG_1318	UTP--glucose-1-phosphate uridylyltransferase	796382608	883297424	968211424	836608528	1127162560	1096144672	916047888	1124255072	943236960	832846560	827580320	651179824	0.000486607	0.000578904	0.000419023	288	268	311
CAETHG_RS00125	CAETHG_0026	ferritin	513973752	603866808	440102160	530068104	744787368	610099704	618447776	483090152	684774384	954710480	821884776	743286744	0.000292147	0.000333449	0.000417923	376	365	312
CAETHG_RS02805	CAETHG_0590	carbamoyl-phosphate synthase small subunit	683275360	752257632	797333504	726951872	1220207072	1240382464	1157577024	1431236096	888949088	851779008	809793568	656223776	0.000413538	0.000687218	0.000413521	318	238	313
CAETHG_RS04320	CAETHG_0904	shikimate dehydrogenase	1052537136	1273848928	927119744	1053424128	1998003968	2563520992	1905467392	2130601040	789140592	778161632	870010528	728319256	0.000602206	0.00116825	0.000413088	239	142	314
CAETHG_RS08165	CAETHG_1685	peptide chain release factor 3	1038719024	1135141504	933817504	940407744	1236698208	1193042112	1089300192	1135209968	1022066144	975440144	576128080	646324784	0.000565423	0.000632472	0.000410942	251	249	315
CAETHG_RS03605	CAETHG_0760	DegT/DnrJ/EryC1/StrS family aminotransferase	422155712	444342320	538790896	452825672	642966856	685918992	827003616	580874812	812871952	839044352	804185744	707545960	0.000259497	0.000373805	0.000410922	404	345	316
CAETHG_RS00565	CAETHG_0118	ketopantoate reductase family protein	788238160	1017110112	792516560	881608736	1295296160	1482798496	1089985568	1394709632	909090240	850312464	703223136	710428640	0.0004867	0.000714468	0.000410457	287	232	317
CAETHG_RS13535	CAETHG_2751	(R)-citramalate synthase	295738392	312843000	365994288	354462440	217273680	219336828	124856914	170282892	902122752	843894384	756128192	672086928	0.000185929	9.88219e-05	0.000409638	496	728	318
CAETHG_RS09505	CAETHG_1960	transcription termination/antiterminatio	789053280	787624624	816795024	800886400	1099332064	1036053904	964674144	915758160	904544768	847678952	784535440	633516304	0.000446544	0.000545587	0.000407834	302	280	319
CAETHG_RS16025	CAETHG_3264	imidazole glycerol phosphate synthase subuni	208801814	260687328	276569204	257090522	483416130	525625556	309100828	262314060	821157384	835014668	817100520	666969872	0.000140243	0.000213336	0.000406519	600	494	320
CAETHG_RS02385	CAETHG_0501	nicotinate-nucleotide diphosphorylas	713390080	820409752	678307336	709002080	919876520	1180539784	901258240	1374808800	615997912	899696144	831380656	749203392	0.000408281	0.000595585	0.000405842	321	264	321
CAETHG_RS04380	CAETHG_0918	PFL family protein	1804398656	1866351104	1561726112	1559793376	1477178560	1352514528	1272582464	1334128896	857227200	839403680	868271920	589026704	0.000948561	0.000738695	0.000405236	165	225	322
CAETHG_RS11645	CAETHG_2363	ribosome-associated translation inhibitor RaiA	54779899	31506108	34024336	69686002	43850733	26780065	68005869	44205190	814108316	791533952	859330300	645173506	2.6791e-05	2.51346e-05	0.000402637	1072	1108	323
CAETHG_RS09645	CAETHG_1980	UDP-N-acetylmuramoyl-L-alanine--D-glutamat	522357680	536097152	460654992	477174544	694984016	691492128	691278656	715130560	823572784	793448816	726682944	741832392	0.000278955	0.000380247	0.000402206	387	339	324
CAETHG_RS15215	CAETHG_3099	homoserine dehydrogenase	478528112	423309744	479249232	444142632	405274864	369796088	399994624	333557520	811035936	809670336	843382544	640405968	0.000254999	0.000205347	0.000401544	407	509	325
CAETHG_RS05335	CAETHG_1114	precorrin-3B C(17)-methyltransferase	1123106688	1139679392	966475312	944682400	1105349248	845168992	976549280	936846808	886966384	833096768	843102400	567155664	0.000582762	0.00052558	0.000401053	245	292	326
CAETHG_RS10260	CAETHG_2098	50S ribosomal protein L9	802432160	1004466720	876139312	958315008	1322311136	1411070528	1166815008	1323651072	877936240	789425600	767570112	642858432	0.00050957	0.000709708	0.000397275	278	233	327
CAETHG_RS07915	CAETHG_1632	MOSC domain-containing protein	1030102112	1125952080	1074709840	1065599008	1097216352	1080773184	1067742144	1000228976	1162608944	838181088	578287736	519783472	0.000600544	0.000577731	0.000390736	240	269	328
CAETHG_RS15005	-	flagellar hook-associated 2 domain-containin	240963384	272816704	243910936	264477600	465621480	800671648	473016832	611009600	680247440	778998304	775211200	728918880	0.000143004	0.000319235	0.00038842	593	379	329
CAETHG_RS02340	CAETHG_0491	APC family permease	300195936	202049340	303529302	278180176					618430093	731739520	812119851	764697248	0.000151527		0.00038647	574		330
CAETHG_RS00550	CAETHG_0115	electron transfer flavoprotein subunit beta/Fix	944818400	1110792128	863725616	1132095968	1572699936	1904138144	1463069344	1743197408	884273008	874733744	520946664	692313152	0.000567789	0.000908251	0.000383648	249	191	331
CAETHG_RS18895	CAETHG_3852	dipeptidase PepV	853641232	961564536	899589680	869764568	1047674584	1047467456	957757720	916176076	837371976	832012128	746295472	571052536	0.000500867	0.00053946	0.000383203	282	283	332
CAETHG_RS05500	CAETHG_1147	lactate dehydrogenase	639568720	616857520	634904336	543415424	660542592	608159392	637489216	535066624	737352720	812819056	817115200	595515200	0.000339717	0.000332149	0.000382784	355	368	333
CAETHG_RS14725	CAETHG_2995	DUF1002 domain-containing protein	563489472	599502072	663283632	578474032	733821784	675149264	644259664	716371528	846115424	713344056	817733528	584438528	0.00033584	0.000376517	0.000381863	356	343	334
CAETHG_RS11325	CAETHG_2300	radical SAM protein	718957968	694531504	721932000	768117968	696300048	585014096	636092400	501689200	791310264	789497256	828508864	542979472	0.000406299	0.000328916	0.000379205	322	370	335
CAETHG_RS10015	CAETHG_2052	nitronate monooxygenase	730787536	729915408	731947584	631852032	747377296	753193936	663917408	653291872	899681392	814064304	659442592	581472480	0.000394123	0.000382808	0.000378521	329	338	336
CAETHG_RS15415	CAETHG_3139	hypothetical protein	548937632	554119888	596056152	556643256	655372240	663464704	687696400	762758656	876847296	762859280	706932136	588928232	0.000315214	0.000377415	0.000377361	363	342	337
CAETHG_RS08130	CAETHG_1677	tyrosine--tRNA ligase	658816352	804737280	762976144	756388480	1167686064	1172059264	1279904896	1434437088	1146326528	797713536	471991304	558261608	0.000417071	0.000689357	0.000376442	317	237	338
CAETHG_RS15500	CAETHG_3155	YggS family pyridoxal phosphate-dependen	744189728	878817976	766035208	887165424	1169848816	1390619280	1067377424	1229238592	912412568	830593192	615149504	567916648	0.000458745	0.000659874	0.000373905	297	243	339
CAETHG_RS06745	CAETHG_1399	CRISPR-associated protein	449967560	477881176	506503368	552689120	508488600	490361232	566188896	494433512	788348000	750650208	770937568	572168640	0.000278275	0.000280869	0.000371505	388	411	340
CAETHG_RS09555	CAETHG_1968	cysteine--tRNA ligase	629981104	689533520	698191280	623554096	769115136	744646032	670279584	614700704	831690688	796293872	686512672	564534528	0.000368827	0.000380096	0.000369486	339	340	341
CAETHG_RS06580	CAETHG_1365	bifunctional folylpolyglutamat	887637328	1040201248	944229792	951355888	1152231552	1440865824	1249744160	1547047520	813570992	759466112	633483088	638169968	0.000534493	0.000734284	0.000368085	263	228	342
CAETHG_RS10075	CAETHG_2060	FAD-dependent oxidoreductase	721078128	806675088	780072144	721195104	828043424	870846304	693397280	1576095904	807362528	797099744	659816752	589049232	0.000423074	0.000540238	0.000367272	313	282	343
CAETHG_RS06345	CAETHG_1320	phospho-sugar mutase	504457272	550282896	264373656	574573344	748741120	772381184	673159584	724814616	855546960	638441432	543693664	733243040	0.000266097	0.000396716	0.000362356	398	328	344
CAETHG_RS09385	CAETHG_1936	50S ribosomal protein L24	728810760	616305022	718405584	733450664					771966288	711359728	674416448	589123930	0.000391276		0.000355133	333		345
CAETHG_RS19695	CAETHG_4018	chemotaxis protein CheX	547314384	449194704	466688720	461976320	555755952	498290080	518597824	480803680	704204736	751177568	787449680	514911432	0.000268982	0.000279334	0.00035485	396	413	346
CAETHG_RS03690	CAETHG_0780	DUF362 domain-containing protein	489654048	484004304	535429008	428101008	369783736	385981140	404124904	329281282	761291360	702056528	783289648	496396024	0.000270191	0.000202898	0.000352083	395	514	347
CAETHG_RS14505	CAETHG_2951	phosphoribosylformylglycinamidine cyclo-ligase	683651120	747934032	691098240	706447648	871682048	913367680	738677392	844059776	694997488	713807536	727561600	579192888	0.000395533	0.000457293	0.000351989	326	311	348
CAETHG_RS05850	CAETHG_1220	lipoyl synthase	633883440	593340408	669947512	596063080	874825632	679942096	375220184	366741604	636340472	714148496	808582600	548496624	0.000348198	0.000308595	0.000350981	352	394	349
CAETHG_RS04375	CAETHG_0917	ACT domain-containing protein	885547080	881336816	1043881072	919655520	868350320	608455426	828584688	628786200	782074512	699071768	742941440	489336248	0.00052115	0.000399588	0.000347674	274	327	350
CAETHG_RS06550	CAETHG_1358	single-stranded DNA-binding protein	829271824	673654448	733764544	596657952	645613392	545390448	604680592	501522992	791407408	732556416	710565728	477627816	0.000395011	0.000312516	0.000346514	327	386	351
CAETHG_RS07865	CAETHG_1622	universal stress protein	714676280	661618580	799056608	651888848	710287188	650452060	691792446	628707554	865883308	746046056	518312796	570271600	0.000394541	0.000364947	0.000346395	328	351	352
CAETHG_RS05240	CAETHG_1096	hypothetical protein	417117152	475443236	478650936	470339892	677762864	670812153	671337288	625944868	681041136	721673840	616688736	624831264	0.000257499	0.000360108	0.000344171	405	354	353
CAETHG_RS08595	CAETHG_1776	cysteine synthase A	333892324	340739728	367909520	276228992	736367904	622247592	391637816	485541888	622946112	728909504	702484784	590533296	0.000183791	0.000301658	0.000344076	501	397	354
CAETHG_RS00555	CAETHG_0116	electron transfer flavoprotein subuni	1118641024	1348263376	1081019056	1124482576	1266321152	1619021248	1134283712	1325695712	825380944	786867184	505922696	562761888	0.000652982	0.000725708	0.000343701	222	230	355
CAETHG_RS15930	CAETHG_3245	phosphoribosylformylglycinamidine synthase	418625584	448397632	566799008	468972232	434745504	449149104	400807192	469654960	670682112	671700240	799985824	493306560	0.000265754	0.000238589	0.000339876	400	459	356
CAETHG_RS13190	CAETHG_2688	FAD-binding oxidoreductase	419080568	475141920	419615672	432380784	468757728	543371440	549803824	440680672	581400976	706637632	811418848	516453264	0.000244116	0.000273005	0.000339012	426	420	357
CAETHG_RS09350	CAETHG_1929	50S ribosomal protein L30	709112768	759060864	727959872	819886912	947512640	834039488	831433920	1060021741	812198784	728119892	591224640	511854720	0.00042229	0.000499671	0.000338267	314	297	358
CAETHG_RS13570	CAETHG_2758	ectoine/hydroxyectoine ABC transporter permeas	503654816	357362890	393234392	391453248	449905220	395385313	587005936	387655753	652342908	738349276	753937296	476329004	0.000229913	0.000248918	0.000336786	438	447	359
CAETHG_RS05395	CAETHG_1126	hydroxymethylbilane synthase	741380192	841737128	652390648	657337208	787651176	786268200	753520264	624900072	797600064	751147160	651938640	446437624	0.000403961	0.000401429	0.000336657	323	326	360
CAETHG_RS05915	CAETHG_1234	hypothetical protein	454919136	429343216	471938448	463033600	460650224	415385464	431911528	444964560	683656784	700774480	706554240	514962016	0.000254362	0.000238538	0.000336014	408	460	361
CAETHG_RS07700	CAETHG_1587	thiamine-binding protein	900082226	770595607	697002020	796934520					772361824	718038170	536772192	550329676	0.000442647		0.000331632	305		362
CAETHG_RS15990	CAETHG_3257	ATP phosphoribosyltransferase regulator	357747424	332368648	351705376	290898800	343445112	348310256	332116192	297944504	691249504	714373712	611823968	528356968	0.000185883	0.000179783	0.000328221	497	555	363
CAETHG_RS11920	CAETHG_2420	transketolase	260640976	321306151	503539667	443280192	690033440	781885732	678639934	677327200	701812753	663441521	627186240	539789264	0.000214025	0.000384608	0.000327339	460	337	364
CAETHG_RS16225	CAETHG_3304	translational GTPase TypA	597044704	682513984	633434600	602054224	1165078528	742604560	716645696	558941840	747763920	716854848	588144008	481737560	0.000351346	0.000430239	0.000324311	349	318	365
CAETHG_RS10415	CAETHG_2130	DNA gyrase subunit A	481662912	494399192	478764520	414674056	581750400	668408000	507233264	572447856	742206944	645812064	597610016	515089008	0.000260845	0.00031633	0.000322014	403	382	366
CAETHG_RS00650	CAETHG_0136	Protein of unknown function DUF2284	305247392	427251468	439512112	348990680	543765312	428213008	416231944	489475016	700445856	641926704	657428880	485859344	0.000212227	0.000254909	0.000319899	463	442	367
CAETHG_RS14940	CAETHG_3039	chemotaxis protein CheC	545997360	580209691	504462918	467595623	581556457	541470362	445718565	420003354	689811181	640732641	660987328	477604560	0.000292853	0.000269568	0.000317675	375	423	368
CAETHG_RS16670	CAETHG_3395	transcription termination/antiterminatio	547080496	523985392	504030704	498229072	525177280	647383248	583793808	581829040	716551792	679161152	549203952	507106432	0.000289689	0.000318499	0.000315344	378	381	369
CAETHG_RS07100	CAETHG_1475	hypothetical protein	684655072	734818864	747521424	696435952	823067360	585360880	493223280	691531584	693040528	675767168	587550448	485964224	0.000400057	0.000350994	0.000313865	324	358	370
CAETHG_RS03565	CAETHG_0752	TIGR00268 family protein	358623248	608037760	543570624	553953600	884704512	902873312	694187760	805978464	751973248	692554464	471337872	505250488	0.000288868	0.000445939	0.000310446	379	315	371
CAETHG_RS11285	CAETHG_2292	isoleucine--tRNA ligase	875791440	898250112	858530080	903322000	915440000	1143104096	963105120	938414080	688743280	701344784	541374112	471155968	0.000494538	0.000538847	0.000307913	285	284	372
CAETHG_RS03290	CAETHG_0692	radical SAM protein	509878176	552887424	485368344	451289152	483290920	497208824	426047496	473589200	678341360	656736472	571188480	477042216	0.000279101	0.000255463	0.000306372	386	441	373
CAETHG_RS16710	CAETHG_3403	30S ribosomal protein S15	745291776	647438844	712619320	490925400	502534480	433406060	482142200	308269272	691746624	660176200	658297384	390729744	0.000361366	0.000234786	0.000305747	342	468	374
CAETHG_RS13595	CAETHG_2764	transcriptional regulator	591094308	538526504	525405424	603908592	946768656	821588200	698581728	685863432	681556416	601116520	602114688	482329576	0.00031623	0.000427276	0.000305148	362	320	375
CAETHG_RS14215	CAETHG_2892	molecular chaperone DnaJ	543227744	648919032	398974440	554926648	599478944	966276440	706855088	875191456	658585032	653847960	532545168	473805712	0.000300472	0.000428692	0.000298188	369	319	376
CAETHG_RS05055	CAETHG_1059	NADP-dependent oxidoreductase domain containin	553007632	629101248	598107008	414732240	635672240	593862400	489198240	652038912	649483272	641538864	562574560	459021480	0.000305521	0.000321774	0.000297252	368	376	377
CAETHG_RS01210	CAETHG_0255	CBS domain-containing protein	461978368	483064698	615683560	429731869	561566856	454418356	428218624	357739816	649736248	545834624	606742608	487053216	0.000277393	0.000244296	0.000296424	389	455	378
CAETHG_RS03945	CAETHG_0831	HesB-like protein	291098544	317204704	341451680	296676528	392371824	406239440	358131648	378844416	637343968	607653984	594836496	434526448	0.000174049	0.000208729	0.000292168	524	506	379
CAETHG_RS14910	CAETHG_3033	DUF342 domain-containing protein	372196832	324090396	339431480	314676088	325438896	315012552	321498608	322065096	563961008	576052696	574822296	502844272	0.000188565	0.000174807	0.000288534	491	569	380
CAETHG_RS10360	CAETHG_2119	DNA-binding protein	395358048	402898360	510711212	461577744	491048280	426313600	587596316	532403792	646291524	573439452	548314052	464636616	0.000247548	0.000278391	0.000287967	420	415	381
CAETHG_RS04035	CAETHG_0848	30S ribosomal protein S1	450346368	483357888	421459616	426806984	613416472	611320256	555602760	609008488	555519200	632395040	538673800	490822936	0.000248995	0.000324842	0.00028747	416	373	382
CAETHG_RS01875	CAETHG_0395	hypothetical protein	488052944	534242032	495283936	441290168	490814480	348941608	457652792	502619520	605182368	634344544	473932896	490206624	0.000273391	0.000245257	0.000284782	393	453	383
CAETHG_RS16830	CAETHG_3427	nicotinate phosphoribosyltransferase	561670144	604955320	591825504	521818488	664153328	670320704	566375424	596387648	570278768	597594256	548993728	480085200	0.00031829	0.000339095	0.000284702	360	363	384
CAETHG_RS14235	CAETHG_2897	histidine triad nucleotide-binding protein	514211620	465105088	582170208	479820400	462082528	352724992	387269800	255442072	620515088	561956288	662567312	371603952	0.000284937	0.000197865	0.000283593	380	521	385
CAETHG_RS02070	CAETHG_0434	hypothetical protein	308368940	287279236	442358240	277665140	320747968	347262036	308111664	352368056	680139088	545297320	602471128	387122188	0.000183219	0.000180734	0.000283089	502	551	386
CAETHG_RS18175	CAETHG_3701	anthranilate synthase component I	728887824	917690256	786804752	791247072	1346374368	1526871552	1240226208	1328772384	602448320	626925040	492061104	471357984	0.000450706	0.000739516	0.000282927	299	224	387
CAETHG_RS13575	CAETHG_2759	amino acid ABC transporter ATP-binding protein	277916632	252443816	325550824	263897496	292207344	319923816	512390744	432446528	597266000	577749712	666612032	366823152	0.000156302	0.000213824	0.00028254	563	493	388
CAETHG_RS03555	CAETHG_0750	methyl-accepting chemotaxis protein	611584672	693066992	620951176	572860856	773704688	724930208	620312168	765060192	595600128	562398000	540546040	473468064	0.000348815	0.000391576	0.0002813	351	333	389
CAETHG_RS09165	CAETHG_1892	NAD(P)/FAD-dependent oxidoreductase	1036653760	985321520	934264064	910500128	856173904	736917488	889926488	747957984	614353792	562575528	565525272	436825816	0.000540109	0.00044034	0.000280802	258	316	390
CAETHG_RS15775	CAETHG_3214	NUDIX hydrolase	189715708	156883300	157941862	170570570	383389556	376068540	303769820	212425084	529272664	571567780	716066880	365211420	9.4416e-05	0.000172809	0.000280276	713	573	391
CAETHG_RS07645	CAETHG_1576	hydrogenase Fe-only	1268599360	1788857856	967923648	1700471264	2935150656	3524965056	2662701312	3667324864	646961720	602786144	311423696	577170200	0.000803914	0.00173848	0.000278643	183	106	392
CAETHG_RS08110	CAETHG_1673	metal-dependent phosphohydrolase	414525432	408832504	445097584	414044872	461743720	453757352	466057616	477108248	831772704	549567376	420255560	377589136	0.000235097	0.000253128	0.000275472	432	443	393
CAETHG_RS09140	CAETHG_1887	phosphoglucosamine mutase	357521912	342190832	437297056	471750496	654774704	669810080	530031904	688152976	556350112	588089256	540836200	427365112	0.000225462	0.000345212	0.000272392	446	359	394
CAETHG_RS03475	CAETHG_0734	ABC transporter substrate-binding protein	420106608	435068304	426203032	401463184	613463696	580066064	440918792	545274200	566521168	590516592	565174968	398628176	0.000235069	0.000295404	0.000272375	433	403	395
CAETHG_RS00765	CAETHG_0161	translation initiation factor IF-3	445628632	542570360	463817248	495203120	707610128	588148144	636639600	588285148	546660656	557308256	509617248	479500860	0.000272345	0.000342803	0.000272038	394	360	396
CAETHG_RS13195	CAETHG_2689	malate dehydrogenase	209122084	311774384	228309792	253336580	293123298	305246392	370134040	439050016	580052880	605331760	588588784	350180344	0.000140229	0.000192419	0.000270875	601	529	397
CAETHG_RS05355	CAETHG_1118	precorrin-6Y C5,15-methyltransferas	620097136	674229880	585300192	627441736	649980640	584582624	644674496	563576992	620168768	603385552	536775776	364008248	0.000350576	0.0003326	0.000270675	350	367	398
CAETHG_RS16840	CAETHG_3429	response regulator	534793200	491593116	540410776	552862912	444317326	536375964	616513922	373471220	672189248	381723022	520410396	499153884	0.000296508	0.00026925	0.000270445	374	424	399
CAETHG_RS03720	CAETHG_0786	radical SAM protein	445322192	680622720	650054368	611601040	729418448	733006880	666913712	510682584	557401248	534401088	589193968	403047248	0.000333814	0.000358586	0.000268638	357	355	400
CAETHG_RS10255	CAETHG_2097	ATP-dependent protease, Lon family	532169824	488579728	466133360	439430144	581597536	604660800	526803888	574578208	632194224	554087680	472512960	422969576	0.000268937	0.000310938	0.00026741	397	390	401
CAETHG_RS00985	CAETHG_0207	RNA chaperone Hfq	451502596	434591312	509930520	402539280	500439232	493482436	397665456	463934624	542422752	547247160	542228827	433810137	0.000250876	0.000251779	0.000267254	412	446	402
CAETHG_RS02195	CAETHG_0461	NCS2 family permease	140581710	118777872	154583756	102162546	41244245	42066514	45944588	44331192	462596336	496527040	725884592	376347016	7.18496e-05	2.36717e-05	0.00026698	790	1121	403
CAETHG_RS12360	CAETHG_2511	amidohydrolase	187380977	230882110	303180672	198949769	347450884	303331473	322862936	384914896	623709536	573157976	486485632	399818832	0.000128232	0.00018496	0.000266753	631	546	404
CAETHG_RS16425	CAETHG_3344	serine/threonine-protein kinase	258707584	337533960	326791352	311509640	358958624	382464280	329485832	375698576	726681344	570583872	470798784	338710608	0.000172577	0.00019667	0.000266258	527	523	405
CAETHG_RS07780	CAETHG_1604	hypothetical protein	337861943	411457032	543243440	458794672					614944736	514190966	542906384	398974774	0.000244809		0.000266119	423		406
CAETHG_RS02620	CAETHG_0553	NAD(P)-dependent alcohol dehydrogenase	1853282752	1551054176	2308406880	1555855968	511262360	579688968	674207736	429488786	640841424	524188524	394595360	488466432	0.00101269	0.000299726	0.000265294	154	400	407
CAETHG_RS06445	CAETHG_1341	phenylalanine--tRNA ligase subunit beta	507626128	398121824	395752728	402369712	399285584	392639736	423207776	489996208	592147600	589934144	540575880	353354656	0.000238038	0.00023249	0.000264676	428	471	408
CAETHG_RS01225	CAETHG_0258	UDP-glucose 4-epimerase GalE	353378448	384984016	416178544	340538056	479302992	359839296	446358192	409251144	570082960	535741104	533641360	413205336	0.000208616	0.000230731	0.000264605	467	472	409
CAETHG_RS00485	CAETHG_0101	sigma-54-dependent Fis family transcriptiona	398131616	423901480	439764256	388882144	431557904	327413152	414017016	369845480	529305952	566153344	491099296	440709224	0.000230487	0.000210135	0.000262381	437	502	410
CAETHG_RS07760	CAETHG_1599	pyridine nucleotide-disulfide oxidoreductase	571707216	627833488	532406352	555787024	727332592	768210608	648440272	748552592	660320512	583833392	362765360	427489664	0.000319756	0.000393091	0.000260443	359	332	411
CAETHG_RS16810	CAETHG_3423	glutamate--tRNA ligase	392600560	498015072	420772048	460405240	573748944	592627984	510135104	605327760	541219248	550990000	426325704	476530592	0.000247902	0.000310151	0.000259278	419	392	412
CAETHG_RS19250	CAETHG_3924	phosphopentomutase	378503496	410825512	392323864	363018200	711091152	770051456	580093328	640905456	579667776	581236304	580781776	300478072	0.000215717	0.000366566	0.000258942	459	349	413
CAETHG_RS11450	CAETHG_2327	transcription termination factor Rho	372212704	403558232	356193576	393378272	560143392	604383744	509305920	586402944	546241792	574405840	438482016	433478584	0.000213403	0.000307224	0.00025721	461	395	414
CAETHG_RS03560	CAETHG_0751	DUF815 domain-containing protein	403683952	463793016	397049128	335262400	742884520	688429120	637598520	545374536	620968032	596933632	346241864	409579900	0.000223062	0.000354959	0.000252414	447	357	415
CAETHG_RS11205	CAETHG_2275	methionine--tRNA ligase	966504736	1089129280	911300064	855795440	699283920	508125544	635513520	453253456	524087664	571638208	447894624	408956360	0.00053359	0.000312319	0.000251619	264	388	416
CAETHG_RS02725	CAETHG_0574	molybdenum cofactor biosynthesis protein	501697928	580253168	577768816	640376496	606532616	583736976	529098972	567862504	614995232	506374728	449466256	383454332	0.000322143	0.000310797	0.000250447	358	391	417
CAETHG_RS00395	CAETHG_0083	electron transporter HydN									579271232	649951968	323365272	401930556			0.000249612			418
CAETHG_RS13135	CAETHG_2677	ABC transporter substrate-binding protein	509937328	570423824	510719416	531495936	521528768	537474608	555603552	564508608	605285968	521751296	478269072	349255984	0.000296782	0.000296956	0.000249374	373	401	419
CAETHG_RS11130	CAETHG_2259	hypothetical protein	633904908	196298944	207929760	187213820	225445062	224881270	206561456	185190746	641814888	539052184	439833528	338380096	0.000170395	0.000114436	0.000248767	532	689	420
CAETHG_RS04390	CAETHG_0920	chemotaxis protein	343368424	319395414	246953514	332574904	427340728	416883882	291412048	343676088	477459392	400970576	627239232	397232728	0.000174002	0.00020024	0.000247957	525	517	421
CAETHG_RS04215	CAETHG_0886	hypothetical protein	557782088	553480208	446629404	450359420	645554456	557748364	502531510	47552303	385172390	566722480	500868360	443257496	0.00028039	0.000236943	0.000247681	385	463	422
CAETHG_RS13210	CAETHG_2692	efflux RND transporter periplasmic adapto	394576640	432115224	482872944	505478480	737832392	640593544	595328392	722180016	536585472	525647392	439917360	413534444	0.000254152	0.000366195	0.000247366	409	350	423
CAETHG_RS05130	CAETHG_1074	peptidase S51	345841672	375149000	384402712	311635568	425379408	435745320	382450976	407773320	587831072	536912032	434520920	370588128	0.000197645	0.000224426	0.000246872	481	482	424
CAETHG_RS06515	CAETHG_1351	4-hydroxy-tetrahydrodipicolinate reductase	343232896	309880724	282755864	274421532	529718576	552186968	471783568	423516928	533300608	494007600	502864672	372177624	0.000168977	0.000268499	0.000244847	538	426	425
CAETHG_RS18025	CAETHG_3669	DGC domain protein	276468408	252212073	289621759	235462219	269027252	235568075	174132346	223042630	503851600	426927454	576504144	378432040	0.000147001	0.00012206	0.000244309	584	676	426
CAETHG_RS11935	CAETHG_2423	ABC transporter permease	384152312	433662560	399538272	351245840	569576864	592102096	424457944	588441952	575289600	543156408	456872504	340569696	0.000218898	0.00029488	0.000244239	451	404	427
CAETHG_RS05380	CAETHG_1123	cobyrinate a,c-diamide synthase	643761904	765305280	616748688	614454480	641693968	575600776	632839328	556998808	592629344	560546640	437657360	329565280	0.000368781	0.000327719	0.00024395	340	372	428
CAETHG_RS17875	CAETHG_3639	nitroreductase	436119736	386616744	429935168	363301728	410008912	449102112	436545344	428650472	507012096	500994752	518017072	365390352	0.000225479	0.00023487	0.000243549	445	467	429
CAETHG_RS06450	CAETHG_1342	phenylalanine--tRNA ligase subunit alpha	515939776	511676664	504644816	505755528	555979592	561824608	543273112	633022128	521772928	515327696	416321016	425208672	0.000284884	0.000312329	0.000243265	381	387	430
CAETHG_RS16550	CAETHG_3371	30S ribosomal protein S16	296040446	242889104	421250712	348366112	439581024	386530338	506326128	349396368	591590382	490540082	432735116	376621394	0.000182925	0.000229517	0.000242624	504	475	431
CAETHG_RS01435	CAETHG_0305	bifunctiona	716122032	578198096	420061280	531164720	636777456	613990672	695228192	499416016	510386112	550183776	415509384	402086672	0.000313933	0.000333243	0.000242189	364	366	432
CAETHG_RS05635	CAETHG_1176	phosphoglycerate dehydrogenase	203751980	222555120	233124296	385168304	228363832	229098000	364033360	391641856	496738720	511860320	467652944	390552888	0.000147226	0.000166471	0.000241118	581	584	433
CAETHG_RS12520	CAETHG_2543	hypothetical protein	319243400	323712092	397330376	342797128	345475632	311794476	313312640	290947560	512747392	451961104	554536120	348611944	0.000193216	0.000171517	0.000240542	486	577	434
CAETHG_RS10850	CAETHG_2211	phosphoglycerate dehydrogenase	246656004	271492904	219382412	282349716	502487616	517617568	457344560	340561580	421776264	493672648	489821368	433159416	0.000142902	0.000246862	0.000240238	594	448	435
CAETHG_RS01355	CAETHG_0286	5-formyltetrahydrofolate cyclo-ligase	288195020	330971460	406593816	310887436	357549092	289428768	352019514	354987300	473178900	471349112	419075328	462654848	0.000186497	0.000184498	0.000239001	494	547	436
CAETHG_RS18180	CAETHG_3702	type 1 glutamine amidotransferase	549529936	616661232	717547088	657893232	1108531488	1056783136	1034272864	1114162240	514493040	498973744	456455696	380624208	0.000355349	0.000586877	0.000238563	346	265	437
CAETHG_RS10410	CAETHG_2129	DNA topoisomerase (ATP-hydrolyzing) subunit B	311243896	348684368	339960608	350617856	428306400	442310808	407907512	390511424	510886336	533224360	413616840	391646784	0.000188912	0.000226968	0.000238324	490	479	438
CAETHG_RS16020	CAETHG_3263	histidinol-phosphate transaminase	276158192	250004256	247501608	234610172	328103224	269773248	267515240	242546848	488807312	489894752	455334312	402673136	0.000140802	0.000150412	0.000237993	598	614	439
CAETHG_RS02160	CAETHG_0454	molybdopterin dehydrogenase	448086936	429211064	517687816	361531264	305171134	252930586	235914652	209146722	550022396	425500616	608065268	279776388	0.00024468	0.000136045	0.000237575	424	639	440
CAETHG_RS13730	CAETHG_2791	molybdopterin molybdenumtransferase MoeA	379072592	402493704	411565600	362452992	384553136	515247744	341470808	371689456	533911344	465239072	418757584	410971952	0.000217178	0.000218837	0.00023681	456	486	441
CAETHG_RS16535	CAETHG_3368	signal recognition particle-docking protei	422166912	366022400	412823936	359790344	413131336	392715112	416650440	405154528	577707856	555733816	523451288	227790882	0.000217867	0.000221672	0.000236449	453	483	442
CAETHG_RS04325	CAETHG_0905	prephenate dehydratase	704013312	868369488	570396344	657526112	1497915712	1840314816	1368701792	1637756912	508460376	537405776	382420912	391257984	0.000391364	0.000861944	0.000234383	332	197	443
CAETHG_RS13085	CAETHG_2663	Tubulin-like protein	324436464	393109048	425516736	344871720	403541104	351260224	320374256	399104912	501427296	487888560	461561568	366085624	0.000207652	0.000200217	0.00023409	469	518	444
CAETHG_RS09935	CAETHG_2035	hypothetical protein	465116552	408640408	503617824	413217896	289406572	197900628	221529504	196507552	405792224	417396600	697365648	292677568	0.000249884	0.000122864	0.000233954	415	671	445
CAETHG_RS15460	CAETHG_3147	UDP-N-acetylmuramoyl-L-alanyl-D-glutamate--2	433443168	443459432	451910280	419350704	560850560	593314832	492874064	532410768	500895824	521687920	425580192	367069776	0.000244195	0.000296043	0.000233423	425	402	446
CAETHG_RS18030	CAETHG_3670	glycine cleavage system protein H	237881344	209316549	360061730	324937754	347946012	372567479	364654557	383816181	519711988	484865960	437552636	358471606	0.000158498	0.000200103	0.000231444	557	519	447
CAETHG_RS06190	CAETHG_1288	nucleotidyltransferase domain-containin	175227507	232236680	176038490	171380709	185044449	190572424	215055711	198915988	363976290	442370262	458698824	480943696	0.000105401	0.000107737	0.000231299	688	705	448
CAETHG_RS15950	CAETHG_3249	phosphoglycerate dehydrogenase	326541068	295919616	420342912	296695998	208578582	190399436	195470092	196156567	444101476	398323304	591641184	348376198	0.000186728	0.00010757	0.000231259	493	707	449
CAETHG_RS02635	CAETHG_0556	copper chaperone	184888782	250899343	312800506	305217529	335377478	224111888	343083997	277836662	493068842	426835536	566093816	313047148	0.000147601	0.000161019	0.000231113	580	593	450
CAETHG_RS10280	CAETHG_2103	30S ribosomal protein S18	291363848	343640308	434519328	351943494	486943256	338360548	446504888	399094708	520944576	461379072	435758022	357897710	0.000198522	0.000227488	0.000228511	480	477	451
CAETHG_RS13935	CAETHG_2833	phosphohydrolase	229284328	282724446	211257616	257437452	281012000	282353128	224045430	175033620	655797192	688926928	329316612	183563478	0.000137285	0.000130418	0.000228323	608	650	452
CAETHG_RS10450	CAETHG_2133	membrane protein	366336168	389738152	373414080	358544808	452178256	448919616	381624864	412931760	473949536	479012176	434980408	366871440	0.000207897	0.000230251	0.000226558	468	473	453
CAETHG_RS11985	CAETHG_2433	UDP-N-acetylenolpyruvoylglucosamine reductase	482772576	552455056	452870136	473504752	655910824	783269400	596680536	697647952	511947144	495751536	385435540	367110392	0.000274153	0.00037136	0.000226397	391	347	454
CAETHG_RS15555	CAETHG_3166	diaminopimelate epimerase	230528880	395137200	393400960	233071212	285440896	267066580	267596122	239435742	498123232	355145092	520593576	368937344	0.000174153	0.000144096	0.000226396	523	624	455
CAETHG_RS11560	CAETHG_2350	F0F1 ATP synthase subunit epsilon	543053488	477829088	438077840	521716912	509855568	510957470	500017720	486114594	438252648	488206976	537691872	282485796	0.000277252	0.000273116	0.000223355	390	419	456
CAETHG_RS14500	CAETHG_2950	amidophosphoribosyltransferase	729823216	833197648	929125296	843140704	1012780960	1014167872	865667136	1035016544	513478680	463490832	449240780	312538028	0.000466154	0.000533602	0.000222327	296	287	457
CAETHG_RS13295	CAETHG_2711	DUF1232 domain-containing protein	306888224	316264808	253222376	238009120	311701968	306530104	317977856	296696968	412334520	427845488	330028512	498564872	0.00015547	0.000167894	0.000221109	564	580	458
CAETHG_RS10635	CAETHG_2171	hypothetical protein	223633544	243063616	260940264	231924692	298942840	326924124	303877536	242346964	435314472	475263992	455312104	344170904	0.000134028	0.000159438	0.000220697	615	595	459
CAETHG_RS14920	CAETHG_3035	chemotaxis protein CheD	278422308	225088800	204230440	338404936	454374308	499296024	453776392	486973436	462577216	463702368	413093944	362689664	0.000147069	0.000257821	0.000219923	582	436	460
CAETHG_RS02220	CAETHG_0466	XshC-Cox1-family protein	341490336	352918024	345436008	317878440	384843584	324200744	341520248	255365952	479975824	473961256	436910672	320837488	0.000189596	0.000177442	0.000219453	488	564	461
CAETHG_RS10105	CAETHG_2066	M18 family aminopeptidase	381448904	388601424	519019464	385304984	478676064	502850544	432178448	523532784	463173248	479217616	393908400	362056280	0.000233558	0.000263374	0.000219187	434	433	462
CAETHG_RS01145	CAETHG_0241	N-acetyl-gamma-glutamyl-phosphate reductase	478392216	680654976	487770744	612387984	805386960	1089505312	799378304	1017128672	437349304	445759872	418606608	383660864	0.000316437	0.000504691	0.000219063	361	296	463
CAETHG_RS12595	CAETHG_2558	cell wall-binding repeat-containing protein	52626541	64910159	66757710	68238184	119942936	247466616	127754344	266669624	289843032	497547008	390383048	461936120	3.5343e-05	0.000103614	0.000217249	1007	715	464
CAETHG_RS11525	CAETHG_2343	F0F1 ATP synthase subunit A	348664880	318174664	322486544	299163358	337364186	283323300	366844426	249773264	402992054	487645064	487863912	309935666	0.000179915	0.000168713	0.000217176	515	579	465
CAETHG_RS14245	CAETHG_2899	aspartyl-tRNA amidotransferase subunit B	53806446	424894740	147078960	402177688	1118832640	1088953312	852113424	1188756592	482821160	424101384	440581152	333008572	0.000145282	0.000576542	0.000216402	590	270	466
CAETHG_RS02170	CAETHG_0456	aldehyde oxidase	382367712	337732488	523027856	426743912	201674640	212091244	182189868	158124320	540960144	385670032	517165568	245064464	0.000233305	0.000102412	0.000214346	435	720	467
CAETHG_RS06940	CAETHG_1442	CoA-substrate-specific enzyme activase	236086560	242336212	255489728	285749436	539944096	580413472	430258536	491938168	484148776	386270336	413554536	363523792	0.000142827	0.000277025	0.00021353	595	416	468
CAETHG_RS09220	CAETHG_1903	fumarate hydratase	387899528	432990760	423201624	387299504	488255744	513077824	446660592	442322808	425093912	462326112	435494288	330606464	0.000227845	0.000256883	0.000213222	440	439	469
CAETHG_RS13230	CAETHG_2697	glutamate 5-kinase	345514240	333934576	351781376	321529020	383152280	365434520	366449384	257416720	442183344	399512688	464145096	332647920	0.00018893	0.000186581	0.000211918	489	544	470
CAETHG_RS12755	CAETHG_2590	hypothetical protein	253131182	359537576	373872292	311249500	442609720	476746864	422576288	463305512	443822024	470810976	401390356	325643452	0.000181208	0.000245542	0.000211078	510	452	471
CAETHG_RS12835	CAETHG_2609	DegT/DnrJ/EryC1/StrS family aminotransferase	482015480	505674496	496880056	351999520	464534192	369577872	365907688	369088360	460874408	426412616	421593464	324981160	0.000255688	0.000212998	0.000210376	406	495	472
CAETHG_RS01485	CAETHG_0315	molybdate ABC transporter substrate-bindin	149768300	257707116	157576242	166349124	507372912	903995264	468878736	608957984	460630512	467603432	327299640	363995680	0.000102155	0.000337528	0.00020912	697	364	473
CAETHG_RS03940	CAETHG_0830	DUF4317 domain-containing protein	188643832	394940984	212203956	360907776	238964212	157696862	152990418	356620144	769191936	364041472	303663348	237664284	0.00016253	0.000123142	0.000208692	551	670	474
CAETHG_RS19800	CAETHG_4039	oligoendopeptidase F	367614688	425766320	407899416	375679616	386849888	423804552	392378248	398627168	478901960	479938664	379238760	297390616	0.000220259	0.000218004	0.000208671	449	487	475
CAETHG_RS09590	CAETHG_1975	protein arginine kinase	748296848	623718928	528223056	563988376	937212960	983142128	817131328	871437056	497048288	473136200	353596432	303917152	0.000344193	0.000490151	0.000207644	354	303	476
CAETHG_RS11260	CAETHG_2287	anaerobic ribonucleoside-triphosphate reductase	427294608	364557968	393811848	370885392	334881288	374081208	364142520	344212168	472600400	443709816	357746224	335952168	0.000217421	0.000193082	0.000207144	455	527	477
CAETHG_RS05455	CAETHG_1138	ABC transporter substrate-binding protein	2213709952	2263402688	1833695584	1594816448	656812792	648759424	770235088	613166248	414935280	432855000	397002400	351262648	0.00110199	0.000366931	0.000206916	137	348	478
CAETHG_RS12150	CAETHG_2468	P-II family nitrogen regulator	213266216	228465704	229031392	191489280	220463064	188611409	228322053	192947892	385323440	411934976	504060976	293391920	0.000120292	0.000113163	0.000205752	657	691	479
CAETHG_RS05365	CAETHG_1120	cobalamin biosynthesis protein CbiD	443956376	480780336	418748680	384856088	549905696	578226544	582197600	595825200	439724176	435226240	365101584	346315056	0.000241214	0.000314205	0.000205041	427	384	480
CAETHG_RS10390	CAETHG_2125	DNA polymerase III subunit beta	58030470	187937420	111145880	94077646	197300468	185286318	167221438	77422661	451790928	446659288	399624856	299785680	6.29136e-05	8.50107e-05	0.000204746	822	772	481
CAETHG_RS15735	CAETHG_3204	polyprenyl synthetase family protein	420454272	416893440	433445096	366134784	482923232	421650968	404982296	364843648	429602472	433015984	420646608	308008176	0.000228392	0.000227356	0.000204704	439	478	482
CAETHG_RS18865	CAETHG_3846	cell division protein FtsA	328217512	326879032	325885624	328545744	407328504	478783936	395454800	466272848	423322696	448354624	378613456	335030712	0.000183082	0.000237736	0.000204646	503	462	483
CAETHG_RS11865	CAETHG_2409	lipid kinase	320294040	389899112	354309040	333599912	425504464	433948952	424368248	404332576	492428032	452012024	359756784	298281444	0.000195298	0.000229764	0.000204542	484	474	484
CAETHG_RS16190	CAETHG_3297	alanine--tRNA ligase	401298704	460326824	380501936	437890808	549707952	611852752	524315872	620382128	456234576	455841632	338527968	337224640	0.000235111	0.000313702	0.00020438	431	385	485
CAETHG_RS05935	CAETHG_1238	GTP 3',8-cyclase MoaA	244354968	247575576	303032160	267237800	282705936	305306296	276571752	287633216	433211728	410985200	388338704	344934136	0.00014843	0.000156757	0.000204286	577	600	486
CAETHG_RS02125	CAETHG_0446	YgeY family selenium metabolism-linke	483932784	437887776	467404416	394759448	392822368	330574616	372393592	316947380	416158968	450878808	427448520	292733132	0.00024888	0.00019225	0.000203675	417	530	487
CAETHG_RS11930	CAETHG_2422	cell division ATP-binding protein FtsE	353182744	374723072	373759952	247237430	406280456	364299808	374084352	288889056	420619904	406259960	439508360	309622256	0.000187674	0.000194866	0.000203285	492	524	488
CAETHG_RS01750	CAETHG_0369	hydrogenase expression/formation protein HypE	396987272	495476400	352719888	369479384	427200792	683539984	458709536	409987576	446689688	411472096	389540296	320966800	0.000225523	0.000268921	0.000202158	444	425	489
CAETHG_RS09010	CAETHG_1863	flavoprotein	303787616	290013437	297035016	278361916	296971160	279778160	269446724	255276440	429865616	442177416	399981488	300620728	0.000163312	0.000149732	0.0002019	550	615	490
CAETHG_RS05760	CAETHG_1201	universal stress protein	314526220	328741616	374906730	286813904	462175802	402869263	455951958	395450827	428699040	395438820	406367953	328571964	0.000181971	0.000233714	0.000201667	506	470	491
CAETHG_RS09825	CAETHG_2010	UDP-N-acetylmuramate--L-alanine ligase	371556120	445567128	375659472	354116992	572373200	654653344	584504744	558341760	418131760	454539784	359197632	324910936	0.00021598	0.000322464	0.000200592	458	375	492
CAETHG_RS00955	CAETHG_0201	prolyl-tRNA editing protein	280211568	269183026	308793700	312204300	369748448	365443242	308276702	366699912	427460004	427477212	387277204	312562478	0.000163762	0.000191513	0.000200175	549	533	493
CAETHG_RS16220	CAETHG_3303	YlbF family regulator	335112542	278470652	362790376	304375061	405469788	350065672	363860752	382010412	440776172	406392768	414177108	287578520	0.000178808	0.000204216	0.000198712	517	510	494
CAETHG_RS01660	CAETHG_0350	methyl-accepting chemotaxis protein	292932680	316051992	314882064	345459472	339877912	302243128	266025148	322194184	355608472	388932856	427973920	347643888	0.000177712	0.000167014	0.000198481	519	583	495
CAETHG_RS09820	CAETHG_2009	pur operon repressor	427599904	496013584	384038912	459465488	623870736	761546592	554257344	717170976	399253688	438997088	352920152	337804632	0.000247324	0.00036089	0.000197885	421	353	496
CAETHG_RS04500	CAETHG_0943	CoA-disulfide reductase	403105840	435659784	359776192	361716776	518885312	581767688	491403544	619145488	424864216	416889648	365371240	321535704	0.000217925	0.000300788	0.000197223	452	399	497
CAETHG_RS15235	CAETHG_3103	hypothetical protein	334343328	389211422	344805759	402205911	490464433	389370094	371618304	289951504	393807808	426382092	428725901	285091561	0.000205947	0.000208925	0.000197189	470	504	498
CAETHG_RS19175	CAETHG_3909	nitroreductase									587983103	455929561	536823052	37302864			0.000196859			499
CAETHG_RS03600	CAETHG_0759	DegT/DnrJ/EryC1/StrS aminotransferase famil	373275416	333188856	460971568	452361704	372603816	439444784	406431984	443892208	408106968	424294552	360502432	326208120	0.000226757	0.000226491	0.000196293	441	480	500
CAETHG_RS16755	CAETHG_3412	ribonuclease Y	800714240	225685556	309906928	357840968	515444032	588458496	468517640	496030496	408383328	424662504	345839472	337431464	0.000236446	0.000280986	0.000196263	429	410	501
CAETHG_RS09230	CAETHG_1905	methylaspartate mutase subunit E	378222008	393738680	441695424	339800800	422372488	411152688	360396968	340752976	434798192	405624368	356057016	318812736	0.000216613	0.000208361	0.000195378	457	507	502
CAETHG_RS09905	CAETHG_2027	UDP-N-acetylglucosamin	359991968	352070904	399750632	339192608	360217136	324858080	359238160	281974792	464286272	406670232	325403744	311546064	0.000202553	0.000180546	0.000193672	475	553	503
CAETHG_RS08755	CAETHG_1809	BMP family ABC transporter substrate-bindin	480359888	588920448	462244928	551625088	577973776	641580256	535663464	742797696	425538952	435427840	370032080	277564360	0.000291628	0.000339817	0.000192957	377	362	504
CAETHG_RS12635	CAETHG_2566	molybdate-binding protein	308177608	346067100	295755760	297567860	393699608	424239416	354757704	374082272	452863728	436691248	355678560	264213688	0.000174311	0.000210156	0.000192181	522	501	505
CAETHG_RS03495	CAETHG_0738	glycerol dehydrogenase	545178136	424836184	544942328	370609676	687010656	629800552	446641536	605941990	204678850	332890248	685017184	243489484	0.000262514	0.00032075	0.000191525	402	378	506
CAETHG_RS14960	CAETHG_3043	flagellar motor switch phosphatase FliY	292119648	350553000	328023808	301677248	395159448	406483344	330602232	408431088	404810696	386395200	379721720	308597768	0.000177706	0.000209234	0.000191154	520	503	507
CAETHG_RS12870	CAETHG_2617	glucose-1-phosphate thymidylyltransferase	286576956	297511824	311829168	301303012	301773422	338017054	284567876	296442904	419500204	404460816	342802768	306549534	0.00016736	0.00016595	0.000189771	540	585	508
CAETHG_RS02400	CAETHG_0504	chemotaxis protein	299261136	366500408	275069036	329402792	396787968	442311904	331361740	390671680	438845968	424603992	317708944	293033424	0.000177775	0.000211878	0.000188857	518	497	509
CAETHG_RS15545	CAETHG_3164	bifunctional pyr operon transcriptiona	369215572	322946928	411815664	343767648	369445400	331015736	306629896	318715480	371649224	356653184	411604160	298566848	0.000202118	0.000180049	0.000186445	476	554	510
CAETHG_RS14915	CAETHG_3034	chemotaxis protein CheW	130269972	154851596	223479152	210082960	386902528	271235850	285992461	291614640	367347124	360468658	370377023	331391206	0.000100658	0.000167658	0.000186311	701	582	511
CAETHG_RS16545	CAETHG_3370	signal recognition particle protein	285377264	271413436	339921944	287808740	351966224	331774688	318218896	343359172	421341320	399704928	342622568	278583576	0.000165424	0.000182942	0.000184873	546	549	512
CAETHG_RS09575	CAETHG_1972	DNA integrity scanning protein DisA	347881080	378645356	346079076	349787912	531434352	550979216	340468088	477736376	388891520	401126080	365236512	281242776	0.000198814	0.000257121	0.000184729	478	438	513
CAETHG_RS18015	CAETHG_3667	hypothetical protein									352690355	348652245	425517860	294020164			0.000184433			514
CAETHG_RS11115	CAETHG_2256	glycoside hydrolase	89607732	179052998	177843292	105579848	325075836	383311220	320463056	398827668	328473608	384855052	340819262	336220400	7.68037e-05	0.000194268	0.00018163	770	525	515
CAETHG_RS15740	CAETHG_3205	1-deoxy-D-xylulose-5-phosphate synthase	315398820	336985552	343667056	302665432	428404552	412308576	367810528	352611464	394456000	389644680	331806432	293045968	0.000181316	0.000211998	0.000181551	509	496	516
CAETHG_RS05715	CAETHG_1192	ATP-dependent Clp endopeptidase, proteolyti	272306710	282283584	319472104	372889656	418205308	488510448	430252864	464341008	384084348	365236024	388783064	270177568	0.000174864	0.000245186	0.000181279	521	454	517
CAETHG_RS11805	CAETHG_2396	IclR family transcriptional regulator	357343736	430019672	347404620	379687852	509713776	563170404	428934028	536184876	386293156	374231392	374324224	272622630	0.000211795	0.000276706	0.000181084	464	417	518
CAETHG_RS01065	CAETHG_0224	sulfurtransferase-like selenium metabolis	278427224	199313476	218551198	194027876	166014610	146837032	189511170	102447561	353317064	369016120	492172656	196173928	0.000124207	8.24858e-05	0.000179777	644	784	519
CAETHG_RS16610	CAETHG_3383	DNA topoisomerase 1	264775040	277698800	285873632	296308264	387005032	475541552	343033288	372565984	383550120	385815056	322569704	298962552	0.000157353	0.000214217	0.000179605	559	491	520
CAETHG_RS16785	CAETHG_3418	HPr family phosphocarrier protein	341052328	322684648	314675632	427654980	404772156	265837567	363324832	274370289	410388166	352727820	415319840	227890286	0.000197337	0.000178019	0.000179451	482	562	521
CAETHG_RS00760	CAETHG_0160	purine-nucleoside phosphorylase	444343476	310502196	280210812	456829520	361858236	177115148	152278762	415450320	232731240	425036228	413001380	299809952	0.000209516	0.000149681	0.00017896	465	617	522
CAETHG_RS13160	CAETHG_2682	DUF1861 domain-containing protein	327295560	279554408	286324672	247926688	299706456	312447216	281655216	246492104	332938632	388670496	349892752	300044520	0.000159176	0.000154983	0.000177917	556	604	523
CAETHG_RS05170	CAETHG_1082	flavodoxin family protein	166714610	137971688	265888579	219320155					349972544	385894040	377249904	267114196	0.00011048		0.000177791	676		524
CAETHG_RS10920	CAETHG_2222	hydrolase	397663024	390161408	379032856	357673856	560776296	564964000	474496216	371159152	342719944	387966464	371032440	273076608	0.000212914	0.000267414	0.000177355	462	429	525
CAETHG_RS09980	CAETHG_2044	acetyl-CoA carboxylase, biotin carboxyl carrie	411147528	407653152	364451384	372822712	463386264	458315216	422789008	385540784	382726336	403014400	373902832	230036552	0.000217438	0.000235111	0.000177089	454	466	526
CAETHG_RS07075	CAETHG_1470	endopeptidase La	321609664	391156544	256640280	356181904	412683816	609044256	465168832	324482392	362013304	404322504	286349716	314322832	0.0001857	0.00024628	0.000177049	498	450	527
CAETHG_RS16455	CAETHG_3350	dihydroxyacetone kinase	271370144	289100104	274815160	257767488	391484648	392184880	353486336	412320056	348356456	387384280	368791312	266190880	0.000152661	0.000210684	0.000176522	569	499	528
CAETHG_RS06180	CAETHG_1286	YigZ family protein	352011584	174734592	226878400	358719060	193706688	208260400	193069432	198991076	355618352	381597512	336942096	288052736	0.000156339	0.00010806	0.00017604	562	703	529
CAETHG_RS01385	CAETHG_0293	peptide deformylase	236460176	232739224	251224808	209184748	241717760	256172908	217407832	242002564	441391208	366638056	334794968	239907604	0.000129704	0.000130097	0.000176007	626	652	530
CAETHG_RS11470	CAETHG_2331	peptide chain release factor 1	236646600	280208884	244602952	280260216	470480648	517010128	449247704	356926796	360051664	411385528	325144920	270994196	0.000145846	0.000243713	0.000175719	587	456	531
CAETHG_RS10220	CAETHG_2090	chemotaxis protein	223097756	421422552	361961208	382545984	409987744	443583056	432797160	431123840	413061856	364527668	284869272	298742432	0.000194483	0.000233933	0.000175509	485	469	532
CAETHG_RS09340	CAETHG_1927	preprotein translocase subunit SecY	342350952	358075624	223704245	257121402	445547864	515664088	395020384	452990120	389491688	365659980	343326348	263900716	0.000164937	0.000245715	0.000174971	548	451	533
CAETHG_RS06510	CAETHG_1350	aspartate aminotransferase	355185632	303242176	287487320	341903792	574775376	369736904	529088952	295213288	400942384	378607200	316691880	266925032	0.000180285	0.000240655	0.00017479	514	457	534
CAETHG_RS12845	CAETHG_2611	glycosyl transferase group 1	198294020	234780408	197578832	190056276	266413376	284044056	292705632	273936992	357126536	355868600	327759848	302407832	0.000114612	0.000152249	0.000174326	663	607	535
CAETHG_RS11830	CAETHG_2402	methyl-accepting chemotaxis protein	296974408	357599248	329784624	307976816	487676720	511932208	414943224	481511360	392451720	368370768	309847568	275046784	0.000180515	0.000257484	0.000173042	513	437	536
CAETHG_RS02140	CAETHG_0449	knotted carbamoyltransferase YgeW	362570952	353687948	383876904	322780672	356595880	273926800	315259744	248472756	368364376	357080592	342043908	262893380	0.000198558	0.000162354	0.000171224	479	592	537
CAETHG_RS15995	CAETHG_3258	ATP phosphoribosyltransferase	206369552	184311058	222323680	206255688	252746236	268326136	211321044	240555812	378805656	357065784	296151864	289920760	0.000114505	0.00013207	0.000170775	665	645	538
CAETHG_RS07125	CAETHG_1480	aspartate carbamoyltransferase regulator	49862334	129632492	146517558	66515590	54987662	63473240	59003649	45023556	411295936	328925760	291721592	289284968	5.44874e-05	3.02804e-05	0.000170512	885	1072	539
CAETHG_RS11815	CAETHG_2398	dihydrodipicolinate synthase family protein	499359424	540456248	382417384	393822328	489665416	349948528	329610080	238718768	370544040	350985072	399552340	206092072	0.00025348	0.000190474	0.0001691	410	538	540
CAETHG_RS13405	CAETHG_2730	GTP cyclohydrolase I FolE	315617840	279742434	344400488	253637264	289649584	257171200	243518664	210246208	354214896	316576048	333401640	293355208	0.000166326	0.00013584	0.000168673	541	640	541
CAETHG_RS11540	CAETHG_2346	F0F1 ATP synthase subunit delta	159489514	138684766	350524912	246179604	293547392	187315500	309756440	261812504	311204856	315871448	390121856	271335692	0.00012504	0.000143686	0.000167549	639	625	542
CAETHG_RS11780	CAETHG_2390	molybdopterin-binding protein	354911128	477162104	213737628	408088200	307532408	509930512	215475980	295689360	227025912	283293272	303379072	422702320	0.000203978	0.000179525	0.00016727	472	557	543
CAETHG_RS05960	CAETHG_1243	glycerate dehydrogenase	185263854	150006120	146277225	166747164	163204054	135750040	105505182	138959867	439587536	340557172	287934328	243513716	9.07037e-05	7.35789e-05	0.000167193	724	823	544
CAETHG_RS02630	CAETHG_0555	NADPH-dependent butanol dehydrogenase	3228240448	2790395296	3919419392	2952619200	1346751952	1573577184	1696628224	1257148048	326739060	358877040	234752216	352806880	0.00179813	0.000801624	0.000167176	94	208	545
CAETHG_RS18870	CAETHG_3847	amidohydrolase	286960336	328087880	317435968	284602528	373635456	364465400	316008864	327844768	373215176	358503000	294777608	270589304	0.000169939	0.000187651	0.000166994	534	541	546
CAETHG_RS15070	CAETHG_3066	glycosyl transferase family 2	189931096	210620248	145784184	172812076	283700176	226477084	195216052	187821908	308118832	380211312	331252816	268143464	0.000100543	0.000120942	0.000166484	702	678	547
CAETHG_RS11240	CAETHG_2283	hypothetical protein	273688688	333675240	312815256	291829432	344526064	373970040	333092480	354125624	337060072	338393992	329942456	273566176	0.000169315	0.000191214	0.000165607	536	535	548
CAETHG_RS06240	CAETHG_1298	Rrf2 family transcriptional regulator	163898100	187523512	173529840	145993968	198223388	145506256	200319936	212255328	319187904	316587016	359656992	276284516	9.35861e-05	0.000103166	0.000165352	714	717	549
CAETHG_RS11440	CAETHG_2325	CTP synthase	424739312	458004656	437951616	365619544	519408272	554095936	411835040	478845040	372295784	343306896	293388416	272859728	0.000235197	0.000266401	0.000165298	430	431	550
CAETHG_RS06750	CAETHG_1400	hypothetical protein	201853660	205591440	261091964	202554964	230127196	218289956	212058992	170955422	306547576	370108956	387734740	223444700	0.000121546	0.000112998	0.000165289	652	692	551
CAETHG_RS19900	CAETHG_0327	cell wall-binding protein	83755744	104610710	105538920	77030226	127542138	206871760	289629624	301627752	277988472	289844420	459208144	242926860	5.16861e-05	0.000127316	0.00016517	901	657	552
CAETHG_RS18100	CAETHG_3684	aminopeptidase	217682764	257927560	253601112	232816024	310162224	355266384	286248916	325431712	392284112	329502920	311704952	252091828	0.000134393	0.000173568	0.000165005	613	572	553
CAETHG_RS11675	CAETHG_2369	RNA-binding transcriptional accessory protein	103721744	169952606	149824960	155529068	279173856	209026140	268550644	282031884	367587080	335046832	290905056	279645504	8.10375e-05	0.00014156	0.000164568	753	630	554
CAETHG_RS10385	CAETHG_2124	chromosomal replication initiator protein DnaA	220677992	242265912	216416404	210312616	301332920	287186656	268041752	306511520	346817680	333530336	288027624	297293160	0.000124276	0.000158136	0.0001645	641	598	555
CAETHG_RS20145	CAETHG_3068	glycosyltransferase family 1 protein	190594640	232860656	208902336	230657684	325068920	287044612	280054512	318337568	352385144	380720720	318422424	229705780	0.0001208	0.000164557	0.000163691	655	587	556
CAETHG_RS05140	CAETHG_1076	hypothetical protein	30008200108	212525236	239297616	178849308	219163580	2405107964	165873144	166989588	337221704	525318952	274605992	169637716	0.00422886	0.000395389	0.00016339	37	330	557
CAETHG_RS11065	CAETHG_2246	hypothetical protein	297751818	266549496	272446070	309264353	371908856	384572495	327228347	326116748	405728780	384768465	299162496	202264248	0.000160445	0.00019148	0.000163287	553	534	558
CAETHG_RS11025	CAETHG_2239	NAD-dependent protein deacylase	315857792	389057948	302443268	316238836	467412016	556321204	452903376	411187738	331785052	372822172	319051060	244260418	0.000184964	0.000256543	0.000162855	499	440	559
CAETHG_RS11165	CAETHG_2267	hydrolase	91996950	81643724	119158582	76859420	236400336	357956916	210130920	283919340	225735420	287673128	462591056	261922040	5.14783e-05	0.000147675	0.000162469	902	619	560
CAETHG_RS16440	CAETHG_3347	thiamine diphosphokinase	212015548	280329108	254782684	211322560	358240112	385120420	296778532	379052440	332014372	346788012	310950380	266804132	0.000133701	0.000192683	0.000162427	616	528	561
CAETHG_RS00725	CAETHG_0151	uroporphyrinogen III decarboxylase	467938512	439869064	329382436	333322212	257425676	182470416	303543152	333941232	352723400	341683064	348441176	224768060	0.000219141	0.000147387	0.000162302	450	620	562
CAETHG_RS00020	CAETHG_0004	glyoxylate reductase	268983328	313995936	341912760	266183448	323964400	301830952	234450896	284971128	351437168	332935656	308972520	263819496	0.000166129	0.000155222	0.000162283	543	603	563
CAETHG_RS06170	CAETHG_1284	hypothetical protein	342315464	429549328	365231704	360719512	476435224	520668672	421667736	522534136	355449496	357960728	304109648	235160572	0.000209288	0.000263804	0.000160387	466	432	564
CAETHG_RS16365	CAETHG_3332	hypothetical protein	277773964	267770508	259998824	235426534	371477744	342021796	334471284	280839876	352882848	353772488	307663408	236781556	0.000145297	0.000180571	0.000160333	589	552	565
CAETHG_RS10350	CAETHG_2117	tRNA uridine-5-carboxymethylaminomethyl(34	242047232	256804688	210455928	206243880	264316752	266020248	230925052	263568536	337934992	324628328	316006296	261333280	0.000127823	0.000139257	0.000160289	633	632	566
CAETHG_RS06295	CAETHG_1309	maltose ABC transporter substrate-bindin	317875896	310579144	311127776	293167168	334175040	343185896	315861664	286788504	356219216	344421248	280464696	257716672	0.000172191	0.000174022	0.000159446	528	571	567
CAETHG_RS06755	CAETHG_1401	CRISPR-associated protein	157058992	183515416	212230092	109704488	88719618	109523402	110992432	184631236	337433232	363164504	278428744	258320368	9.20087e-05	6.74948e-05	0.000159322	718	848	568
CAETHG_RS10795	CAETHG_2200	YbaB/EbfC family nucleoid-associated protein	317068116	234435856	205680444	237619312	314222760	270308652	305149900	253761560	315726372	347144200	375962348	205907290	0.000139055	0.000155643	0.000159269	604	602	569
CAETHG_RS01755	CAETHG_0370	hydrogenase formation protein HypD	269963892	339486216	207627462	235528914	317325232	522361472	367570576	366400744	332990104	352237848	302716792	246503656	0.000147018	0.000214083	0.000158808	583	492	570
CAETHG_RS13615	CAETHG_2768	XshC-Cox1-family protein	169770748	156672772	215461756	140731360	162887338	198672232	198815468	179189408	401541408	345973080	235062200	255742808	9.50622e-05	0.000100883	0.000158531	712	722	571
CAETHG_RS19155	CAETHG_3905	GGDEF domain-containing protein	214670528	213741176	285147960	221879716	255635680	214775988	182071792	197623076	329747016	329906984	311399696	252675712	0.000130555	0.000115198	0.000157965	624	687	572
CAETHG_RS05235	CAETHG_1095	DUF4868 domain-containing protein	295580424	179399596	208513716	233143536	284628392	273371484	285846936	210075962	368875680	360752480	278853352	226049916	0.000128217	0.000143414	0.00015746	632	626	573
CAETHG_RS14845	CAETHG_3019	arginine repressor									350877660	341403214	288063170	240853786			0.000156748			574
CAETHG_RS01780	CAETHG_0375	nitrogenase iron protein	236523968	368882800	210975388	277620744	343214496	580694168	323846600	357766964	334558600	334256600	300236476	244951264	0.000153113	0.000217724	0.000156309	568	488	575
CAETHG_RS11110	CAETHG_2255	glycoside hydrolase	92034634	97716286	87511304	128366856	277837768	391932912	294795108	367968232	280073452	358583284	275939742	282985408	5.69818e-05	0.000181337	0.000155905	866	550	576
CAETHG_RS01745	CAETHG_0368	nitrogenase	289961520	360484320	242025032	295802320	296511560	607870624	372541600	342117416	348662432	368531672	285061312	218997652	0.000166224	0.000220131	0.000155733	542	484	577
CAETHG_RS08915	CAETHG_1840	TetR/AcrR family transcriptional regulator	314599016	170555844	231679982	164100028	284936512	287663712	233028754	309443132	345577320	333642444	315959868	221287928	0.000122607	0.000151434	0.000155724	649	610	578
CAETHG_RS09565	CAETHG_1970	PIN/TRAM domain-containing protein	215523716	210553172	212251932	184846964	207892432	175773936	194979496	160292740	210199868	356843320	369889408	255439980	0.000114872	0.000100526	0.000155578	661	723	579
CAETHG_RS06110	CAETHG_1272	protein translocase subunit SecF	255270808	278279220	252250480	229210968	332148072	355560168	297311868	315334092	364342448	350164944	269341288	225887744	0.000141675	0.000176665	0.000154432	596	565	580
CAETHG_RS12865	CAETHG_2616	dTDP-glucose 4,6-dehydratase	338927248	325922336	298183748	321607632	332373744	326151912	243394698	310079812	338377644	344379288	290682200	229950300	0.00017964	0.000164295	0.000154246	516	590	581
CAETHG_RS09955	CAETHG_2039	dihydrofolate reductase	337133320	335436552	337703128	324018056	404558928	412468164	340671776	247298400	306020736	309733216	316627816	254706116	0.000186434	0.000190516	0.000153912	495	537	582
CAETHG_RS09965	CAETHG_2041	Not Found	143634016	281934494	368101968	296121984	419778784	349825792	352914708	254919184	280576888	313385930	359944632	231957066	0.000152373	0.000186968	0.000153428	570	543	583
CAETHG_RS01665	CAETHG_0351	peptidylprolyl isomerase	227232572	221625004	258769904	207235950	278254004	234033048	244271016	214851448	339981160	299105792	332923024	218337836	0.000127635	0.000132024	0.000152794	636	647	584
CAETHG_RS17555	CAETHG_3578	3-deoxy-7-phosphoheptulonate synthase	241052120	237363908	241468464	223632900	283392744	319707232	267689340	231039652	284034008	320839000	306802792	260745256	0.000131777	0.000149692	0.000152389	620	616	585
CAETHG_RS07415	CAETHG_1543	cell wall-binding protein	139440456	82798839	139916820	58205658	149838856	306163056	147605380	266853632	210661444	221423856	429099200	280656528	5.82606e-05	0.000118191	0.000151647	859	681	586
CAETHG_RS09225	CAETHG_1904	methylaspartate ammonia-lyase	337082888	387336968	379103536	355613624	513209000	536833920	494885384	514161224	345182808	326370040	270121196	233695196	0.000203871	0.000280118	0.000150829	473	412	587
CAETHG_RS13880	CAETHG_2822	methylglyoxal synthase	273717696	289671068	337542552	281915346	364552024	332182886	288428228	373544492	293921628	297213684	318091840	249478512	0.000165145	0.000184497	0.000150412	547	548	588
CAETHG_RS07335	CAETHG_1528	hypothetical protein	159354000	146132832	161795208	132729752	154223888	126817286	157175016	130073628	333986448	327101960	313753600	197853156	8.36964e-05	7.74391e-05	0.000149552	748	806	589
CAETHG_RS12200	CAETHG_2478	malate dehydrogenase	235660888	348247576	298006396	331868348	528111768	609133248	524865248	695792824	308538384	331218080	274382136	241865740	0.00016996	0.000320998	0.000149093	533	377	590
CAETHG_RS05405	CAETHG_1128	threonine-phosphate decarboxylase	259451872	296861748	246053168	277072780	364733108	298004968	377401368	245825056	339035620	326863516	283866504	208757386	0.00015102	0.000175197	0.000147948	576	567	591
CAETHG_RS05420	CAETHG_1131	ABC transporter ATP-binding protein	63748678	162157861	116757050	164612062	252426836	280314312	232659264	218494460	155657576	159486492	486269152	285889104	7.12872e-05	0.000133659	0.000146467	794	644	592
CAETHG_RS05080	CAETHG_1064	chemotaxis protein	109370628	58619644	110834284	82732848	74239745	75428063	78913917	83361828	281330512	301835324	355735364	198868896	5.04293e-05	4.25161e-05	0.000146253	911	998	593
CAETHG_RS07740	CAETHG_1595	tRN	247572432	313345368	275961256	303015640	447964008	511499456	415760344	482545392	381168560	349784840	176680004	237967920	0.000159541	0.00025253	0.000146117	555	445	594
CAETHG_RS01275	CAETHG_0271	amino acid permease									232410578	273564448	323899248	274192384			0.000145387			595
CAETHG_RS10965	CAETHG_2228	L-arabinose isomerase	101084270	118124414	155434170	148802234	105366658	99040732	99753898	81825838	206385412	230912012	347706084	304023332	7.32896e-05	5.2489e-05	0.000145381	779	930	596
CAETHG_RS04330	CAETHG_0906	chorismate synthase	461215664	469295648	324330992	338359600	751324592	1265239648	1456290928	451658832	280730664	302189616	308532712	231572596	0.000222331	0.000537771	0.000145334	448	285	597
CAETHG_RS11810	CAETHG_2397	TIGR00268 family protein	216023884	211057920	157710264	182999312	248475128	238724608	157010104	262103512	286838440	270579284	338759212	223926528	0.000107324	0.000122725	0.000145061	681	672	598
CAETHG_RS01005	CAETHG_0211	tRNA (N6-isopenteny	208297376	267258376	225984768	239720616	331368696	356896800	309855624	317524528	334448936	319477472	252315904	221238448	0.000131648	0.000178849	0.000144446	621	560	599
CAETHG_RS17570	CAETHG_3581	methyl-accepting chemotaxis protein	176691028	187980387	186678608	179908560	233185110	236344850	194513368	258227160	284670964	267136560	279673744	265904136	0.000102194	0.000125288	0.000143463	696	666	600
CAETHG_RS14480	CAETHG_2946	hypothetical protein	201102656	169766816	208146624	117137408	222245216	173336608	139498384	103311256	360652992	303355764	310384416	161147584	9.67265e-05	8.6233e-05	0.000143435	709	766	601
CAETHG_RS00820	CAETHG_0172	hypothetical protein	250298008	224913648	220283674	223316316	291855932	284462076	251016218	331453836	294122036	313842536	262763248	237564940	0.000128407	0.000157526	0.000143196	629	599	602
CAETHG_RS13560	CAETHG_2756	hydrolase	325786880	285058678	312187224	316652292	387704336	393930317	346002928	397121980	295409240	302610928	290546868	221950280	0.000173359	0.000207256	0.000143143	526	508	603
CAETHG_RS07650	CAETHG_1577	NADH-quinone oxidoreductase subunit NuoF	850569760	1120257344	688250752	1047732704	2062743456	2208653632	1679839232	2585975424	215990792	602625920	131255484	189331098	0.00051982	0.00115965	0.00014298	275	144	604
CAETHG_RS11755	CAETHG_2385	nucleoside kinase	247344764	269434560	286981144	200408028	292490020	303487816	269804920	269903452	325891328	316290552	221536596	245208360	0.000139842	0.000154371	0.000142943	602	606	605
CAETHG_RS07880	CAETHG_1625	ATP-binding protein	58299645	86264034	159372056	94587144	198934176	100679548	123938776	196251864	328629080	276365504	312228568	198478896	5.55424e-05	8.40935e-05	0.00014291	877	778	606
CAETHG_RS18655	CAETHG_3801	hypothetical protein	315343418	337786846	344124766	296493952	375205624	295562214	269772973	311479636	333166596	286173188	312723700	185939880	0.000180573	0.000169777	0.000142609	512	578	607
CAETHG_RS02175	CAETHG_0457	selenium-dependent xanthine dehydrogenase	286493504	262957640	340769168	241789076	219229216	199145236	165757064	178544884	336014760	239887440	332645680	198876296	0.000157752	0.000103415	0.00014223	558	716	608
CAETHG_RS15250	CAETHG_3106	methyl-accepting chemotaxis protein	221445748	267340976	239295132	248207532	341741792	342113144	283046144	350988560	303110136	311279360	253545404	230877600	0.000136532	0.000178977	0.000141631	609	558	609
CAETHG_RS11955	CAETHG_2427	excinuclease ABC subunit UvrA	197473656	274033604	258382428	224218732	316421624	452194248	292990736	342592696	305233552	324913192	241226960	216970616	0.000133213	0.000190613	0.0001396	617	536	610
CAETHG_RS00950	CAETHG_0200	MFS transporter	342055496	279754912	260376352	241435644	230974672	191713056	210342800	171078914	242475072	277652496	352392392	202623884	0.000156758	0.000109341	0.000139159	561	701	611
CAETHG_RS00165	CAETHG_0034	flavodoxin	210762700	255306476	271720560	232624556	311522032	333363272	275645400	287443704	308654536	299865360	262143900	212420480	0.000135511	0.000164073	0.000139068	611	591	612
CAETHG_RS01140	CAETHG_0240	ornithine acetyltransferase	341968936	370706960	395398760	347286360	462313040	513110224	518168656	503966912	276352992	311816056	282454320	209291984	0.000203239	0.0002723	0.000138932	474	422	613
CAETHG_RS07510	CAETHG_1548	AIR synthase	229358404	232446312	238364744	176986460	238972064	218560982	203424768	179115440	295668112	332245056	261289036	194680778	0.000122197	0.000114063	0.000138385	650	690	614
CAETHG_RS19085	CAETHG_3890	aldo/keto reductase	325131120	361026352	223669920	182003010	369331384	277626968	321492104	297811980	316344056	281819368	275213192	203312660	0.000151907	0.000172191	0.000138075	571	575	615
CAETHG_RS03840	CAETHG_0812	hydroxylamine reductase	177179232	158859714	192459094	136794580	85912334	66033941	82342306	72630114	320447512	257657868	288840504	201303804	9.268e-05	4.17977e-05	0.00013718	717	1000	616
CAETHG_RS11075	CAETHG_2248	stage 0 sporulation protein	173632780	208092760	217995880	199334616	338473000	343006360	329873840	299262976	261260128	290770128	269907520	233326824	0.000111665	0.000178291	0.000136996	672	561	617
CAETHG_RS04385	CAETHG_0919	HD-GYP domain-containing protein	283894896	304903016	197196864	264228220	340570872	404054144	342614688	323078124	291926652	283597888	279035608	208595912	0.000146971	0.0001918	0.000136851	585	532	618
CAETHG_RS06280	CAETHG_1306	UDP-3-O-(3-hydroxymyristoyl)glucosamin	140776096	294737520	135304448	200889860	284041724	331163884	288737296	304259624	289573736	276043432	255589336	232037432	0.000108083	0.000164412	0.000136422	678	589	619
CAETHG_RS13650	CAETHG_2775	ribonucleoside-diphosphate reductase	287877016	331489248	281558952	311178440	239082624	243522288	259110104	243940332	330427544	288737520	249164584	197079692	0.00016957	0.000134341	0.000136068	535	642	620
CAETHG_RS10005	CAETHG_2050	ketoacyl-ACP synthase III					567309296	346680368	352523472	242070256	334739080	286015216	230918892	209610832		0.000203881	0.000135879		512	621
CAETHG_RS06095	CAETHG_1269	bifunctional (p)ppGp	223535064	207530548	195594116	167436980	231287952	249052632	209357504	178110872	269712840	300712944	291557312	193912984	0.000110733	0.000117839	0.000135579	675	682	622
CAETHG_RS06540	CAETHG_1356	Hsp33 family molecular chaperone HslO	308442552	362975000	300671312	331477880	411611344	428542032	325192440	374697848	320031184	295301352	243100124	201454348	0.000182341	0.000208883	0.000135561	505	505	623
CAETHG_RS07585	CAETHG_1563	Two component regulator three	352626560	377919064	360071624	311787976	335816496	333742592	346828832	360586720	391514704	308385640	168026104	200782868	0.000195678	0.000187597	0.000135303	483	542	624
CAETHG_RS01880	CAETHG_0396	hypothetical protein	154934206	189256472	226125488	176590890	252482586	236311994	258564724	189571072	319444635	276985504	276333142	186193868	0.000104242	0.000127557	0.000135238	694	656	625
CAETHG_RS06725	CAETHG_1395	type I-B CRISPR-associated endonuclease Cas1	173589164	177725276	171761112	99544524	158302014	171403908	149380834	154838352	317089320	312397032	226987764	201468556	8.64933e-05	8.61896e-05	0.000135114	734	768	626
CAETHG_RS16260	CAETHG_3311	cell division protein FtsA	166956956	189900776	213681280	138321412	130078128	101996212	173798632	160623800	335250928	282929184	279861904	165720188	9.86653e-05	7.76e-05	0.000134885	704	805	627
CAETHG_RS10825	CAETHG_2206	hydrolase	262635724	225151956	246771580	208145336	220729776	226183532	219863576	233512888	301286916	293625308	253910204	200541800	0.00013151	0.000122565	0.000134494	622	674	628
CAETHG_RS12475	CAETHG_2534	DUF2088 domain-containing protein	264622280	282335228	198100740	206932608	175047628	189008264	184768096	126323880	298220508	321520968	323892568	124344708	0.000132885	9.18753e-05	0.000134239	618	750	629
CAETHG_RS11515	CAETHG_2341	UDP-N-acetylglucosamine 2-epimeras	221045648	233412920	203350284	226373880	412270688	373719016	302543816	340480704	275445716	303884600	250062240	212467884	0.000123692	0.000193701	0.000134169	646	526	630
CAETHG_RS19215	CAETHG_3917	efflux RND transporter periplasmic adapto	186620996	214819296	216109760	214571832	302074168	306607652	269528516	268122324	292348644	285236692	255278588	205356380	0.000116372	0.000155745	0.000133452	658	601	631
CAETHG_RS15670	CAETHG_3191	hypothetical protein	394012396	387144984	307724080	370486172	319621784	240055954	197441851	148427834	316374040	281776160	288190088	162428298	0.000204186	0.00012231	0.000133153	471	675	632
CAETHG_RS16970	CAETHG_3456	ArsC family transcriptional regulator					270991152	207701296	22585130	241854917	282080953	276946518	257106400	214517236		9.938e-05	0.000133034		726	633
CAETHG_RS07600	CAETHG_1566	pyridoxamine 5-phosphate oxidase-relate	235427188	337913760	274943082	254436068	408245048	410618904	387033580	375133940	334315444	292363152	220475276	195312664	0.000153969	0.000215023	0.000132888	567	490	634
CAETHG_RS16000	CAETHG_3259	histidinol dehydrogenase	154950940	145530384	155454856	142092494	201723084	203245222	184174640	163334972	279277940	267200752	271105720	210003112	8.35218e-05	0.000102244	0.000132678	749	721	635
CAETHG_RS18190	CAETHG_3704	indole-3-glycerol-phosphate synthase	395061940	568629976	369688700	455856488	835230288	883395800	695771456	676635680	239364836	295589080	272588412	213246348	0.000250379	0.000419342	0.000132159	413	323	636
CAETHG_RS02135	CAETHG_0448	putative selenate reductase subunit YgfK	244575152	228816380	254140540	189574984	164608600	96408054	193745720	197437380	304102320	225179952	256580712	230434568	0.000127793	8.92806e-05	0.000132006	634	757	637
CAETHG_RS16165	CAETHG_3292	Rrf2 family transcriptional regulator	203623273	248254816	220665224	220747224	304666464	351155512	261995784	298546864	275924120	284055235	232527964	225862056	0.000124863	0.000165115	0.000131777	640	586	638
CAETHG_RS02345	CAETHG_0492	homoserine O-succinyltransferase	997721888	1134035072	776457312	879006832	500508536	424309616	479929440	404823080	308922120	307227200	225473980	186068600	0.000529185	0.000246287	0.000130884	267	449	639
CAETHG_RS08570	CAETHG_1770	competence/damage-inducible protein A	264427040	202044388	187222456	169397508	219297808	191952680	208470012	148338868	249234968	291387768	242995720	222526416	0.000114769	0.000104456	0.000130418	662	713	640
CAETHG_RS16195	CAETHG_3298	DUF965 domain-containing protein	328544492	247198318	365957768	207883072	168576212	101948568	122824816	22082101	323971452	233374712	364918656	112820953	0.000159812	5.61796e-05	0.000130388	554	908	641
CAETHG_RS06780	CAETHG_1409	nitroreductase	186652380	219704100	185037979	175870103	318850488	330509158	251553130	707214212	272253200	270734964	247983788	216931598	0.000107131	0.000218972	0.00013038	682	485	642
CAETHG_RS00365	CAETHG_0077	methyl-accepting chemotaxis protein	230973728	194718422	89441480	109294868	575370960	571847200	245275344	368177272	197853576	313327808	190253072	275446616	8.70026e-05	0.000236815	0.000128771	732	464	643
CAETHG_RS14290	CAETHG_2908	hypothetical protein	208357016	185328637	197671562	209676755	248374268	259579442	254131467	260385110	275138954	274119228	239903387	208998720	0.000112073	0.000139232	0.000128761	669	633	644
CAETHG_RS08000	CAETHG_1652	Fn3 associated repeat containing protein	255400992	297869600	258408424	289802536	342829888	350744632	315779992	307112064	296736264	292232504	208054104	200226380	0.000154153	0.000178938	0.000127749	566	559	645
CAETHG_RS16450	CAETHG_3349	Asp23/Gls24 family envelope stress respons	348695672	407989104	377653016	1032106240	1236660688	1340122720	289763900	1065008544	203718224	369062228	268997224	160416512	0.000307697	0.000527271	0.00012765	367	290	646
CAETHG_RS04290	CAETHG_0898	phosphoglucomutase	190860464	189157348	198401952	169187944	192697400	176508060	175169576	191288128	272155736	278773384	239083944	200816256	0.000104327	0.000100066	0.000127532	693	725	647
CAETHG_RS14885	CAETHG_3028	undecaprenyldiphospho-muramoylpentapeptid	203401544	236100088	218747808	208342160	332778176	329946988	255711708	378012728	295782968	285243216	220128316	192072104	0.000121068	0.000175979	0.000127085	654	566	648
CAETHG_RS10325	CAETHG_2112	DUF4446 domain-containing protein	167674680	247736064	267809672	230818956	331804512	331693364	219933752	229623642	264369184	274525872	251084608	195820188	0.000127723	0.000150504	0.000126911	635	613	649
CAETHG_RS12085	CAETHG_2454	methyl-accepting chemotaxis protein	210197184	262506616	249887968	197383608	307487608	310586344	246721692	314414592	308656568	259124976	231294020	190669612	0.000128272	0.000160068	0.000126739	630	594	650
CAETHG_RS00455	CAETHG_0095	PBP domain containing protein	193673972	173824368	210670444	176051488	190903708	149326228	157083988	164971572	240969212	268598392	243007012	220487152	0.000105276	8.99893e-05	0.000126481	689	753	651
CAETHG_RS03575	CAETHG_0754	polysaccharide deacetylase	108324412	161029880	83021200	73602412	335570352	569796912	218153498	443257984	239515548	303115156	182732884	244342288	5.93011e-05	0.000211836	0.000126312	845	498	652
CAETHG_RS17290	CAETHG_3521	ATP-binding protein	189292788	246594908	247271128	197933808	223489420	232024256	198282948	201958232	274963360	261137152	244458432	199384680	0.000122916	0.000116249	0.000126264	647	685	653
CAETHG_RS20135	CAETHG_2990	methyl-accepting chemotaxis protein	165292496	146728980	177684592	292791664	213528132	146453072	70453795	73620651	266622000	248974736	287399272	177296568	0.000110317	6.74958e-05	0.000125942	677	847	654
CAETHG_RS13740	CAETHG_2793	sulfurtransferase FdhD	172433632	203650408	185529564	186563300	217303828	143246554	172344976	128484194	248214040	263776648	265611144	195973744	0.000104593	8.97817e-05	0.000125738	692	755	655
CAETHG_RS07730	CAETHG_1593	pyrroline-5-carboxylate reductase	175911054	231703282	159646794	252617840	385748224	281923368	388847472	326553152	312312772	280922596	218952856	175147832	0.00011515	0.000188548	0.000125573	660	540	656
CAETHG_RS08520	CAETHG_1761	transcriptional regulator	97895970	96365350	127711784	97766640	347056580	357773016	392064080	354876164	288388100	273311452	196135692	214507872	5.8565e-05	0.00019798	0.000125334	856	520	657
CAETHG_RS16010	CAETHG_3261	imidazole glycerol phosphate synthase subuni	76488627	111703694	92451996	106974554	106122874	69757641	103711612	66719580	269428876	267731780	277475484	165027272	5.42911e-05	4.71803e-05	0.000125167	887	961	658
CAETHG_RS07695	CAETHG_1586	3-hydroxybutyryl-CoA dehydrogenase	327008864	241201120	299660168	257609228	244385442	213592732	256410340	212593977	291407280	286065864	195346884	201310472	0.000157079	0.000126342	0.000124929	560	662	659
CAETHG_RS07040	CAETHG_1463	transcriptional repressor	319391142	255618589	220972413	217283494	206418818	216084098	232349697	167732992	248738128	272013482	256361965	191097412	0.000141386	0.000112103	0.000124759	597	696	660
CAETHG_RS09885	CAETHG_2022	helix-turn-helix domain-containing protein	267522662	305591320	219185035	247979910	302505906	458330948	380437928	402295436	358155924	220287192	248642496	156209982	0.000145405	0.000210432	0.000124545	588	500	661
CAETHG_RS05325	CAETHG_1112	cobalt-precorrin-6A reductase	324279440	144781680	257757704	239436348	252038020	223369236	263338584	202278564	246169080	269562532	281463344	170612670	0.000135018	0.000128214	0.000124152	612	655	662
CAETHG_RS15175	CAETHG_3091	NAD-dependent dehydratase	165975908	173621184	163277694	146869170	153497126	145761440	155450308	167279776	321482664	286580744	259544104	122518484	9.06883e-05	8.47401e-05	0.00012408	725	774	663
CAETHG_RS14955	CAETHG_3042	flagellar motor switch protein FliM	148090064	125200924	110463517	118929252	209133336	203603380	231328312	224938540	280201744	278682720	224216868	185420476	7.02427e-05	0.000118524	0.000123998	798	680	664
CAETHG_RS14975	CAETHG_3046	flagellar hook-associated protein FlgK	116424704	122777084	113410692	109758336	191087896	562968152	173824408	245329464	212446480	232782064	256494192	239774752	6.45895e-05	0.000158532	0.000123929	815	596	665
CAETHG_RS10330	CAETHG_2113	chromosome partitioning protein ParB	210905524	205284628	206515596	179166404	291500608	281385336	263190116	273313744	284815600	262416396	262195752	162342488	0.000111891	0.000150818	0.000123865	671	612	666
CAETHG_RS01295	CAETHG_0275	hypothetical protein	221273504	264499736	290707004	259338862	323163610	338602966	325466727	318936784	373933734	350972964	45156506	208831419	0.000144743	0.000177791	0.000123469	591	563	667
CAETHG_RS09545	CAETHG_1966	23S rRN	187447288	210710216	192366480	175405360	284790568	258624380	229464908	275032896	265887824	260555608	212093956	214198744	0.000106927	0.000142299	0.000123316	683	628	668
CAETHG_RS18730	CAETHG_3819	aldo/keto reductase	143636988	305277024	318257512	291335168	257386068	228956472	255357768	215352932	322716912	185798040	226899064	209138392	0.000148116	0.000130303	0.000122188	578	651	669
CAETHG_RS08195	CAETHG_1692	Helicase superfamily 1 UvrD-related protein	234754372	342651720	291923096	281435784	343659240	438321392	305839584	397183096	253009224	347559264	159569696	193266800	0.000160812	0.00020167	0.00012174	552	515	670
CAETHG_RS10355	CAETHG_2118	tRNA uridine-5-carboxymethylaminomethyl(34	163285980	194701736	264881260	197822816	290100740	279807664	331301700	304143692	254606544	274336920	220634900	195146356	0.000114539	0.000164477	0.000121673	664	588	671
CAETHG_RS08200	CAETHG_1693	peptidase M41	274429652	329713332	298104860	317316048	388205796	407181676	374749720	428970308	361332132	353063772	124963968	140501724	0.000170622	0.000217608	0.000121671	531	489	672
CAETHG_RS19915	CAETHG_0335	cell wall-binding repeat-containing protein	352193392	352794368	258448284	224574680	162027584	82289088	326047184	244625704	396950940	138357088	295410800	132134092	0.000165498	0.00011261	0.00012163	545	694	673
CAETHG_RS08605	CAETHG_1778	hypothetical protein	169343988	141265360	96106956	116182420	267264112	326367580	216530464	279717880	217860748	204229848	331349800	177211176	7.30377e-05	0.000147821	0.000120891	783	618	674
CAETHG_RS02715	CAETHG_0572	MOSC domain-containing protein	455795856	271941728	281484404	593280680	558723920	191183872	115576070	147206483	320009152	123929340	314857928	175139162	0.000226029	0.000134901	0.000120671	442	641	675
CAETHG_RS01285	CAETHG_0273	hemerythrin	88993990	90416384	147533814	109789667	104624698	94716921	104193418	104623810	270966010	204962322	246344602	206502518	6.09794e-05	5.55953e-05	0.000120641	831	916	676
CAETHG_RS13305	CAETHG_2714	transcriptional regulator	222570236	187740604	185553408	204110666	219702054	202232290	200968658	195961917	260945744	257261352	219682864	196029576	0.0001119	0.000111354	0.000120419	670	699	677
CAETHG_RS12555	CAETHG_2550	sensor histidine kinase	88215837	162456733	121952827	102583160	345078264	381044464	203446536	197341180	234422704	306172400	178421600	212592504	6.62812e-05	0.000151977	0.000120381	810	608	678
CAETHG_RS17035	CAETHG_3469	methyl-accepting chemotaxis protein	212811172	324107088	207011408	241184876	410344432	448710808	363603080	429499856	257901432	253833132	220022708	198712232	0.000137757	0.000224477	0.000120149	605	481	679
CAETHG_RS10000	CAETHG_2049	enoyl-[acyl-carrier-protein] reductase FabK	168053396	171667420	187032358	178154704	203568084	205262728	324015760	181646454	259937263	260665736	168741528	233635388	9.85392e-05	0.000125405	0.000120113	705	665	680
CAETHG_RS13685	CAETHG_2782	NAD(+) synthase	190516384	193285180	171456488	196606528	213372892	263620420	238001860	266271268	252464244	241424036	225735952	202070012	0.000105222	0.000133713	0.000119371	690	643	681
CAETHG_RS14930	CAETHG_3037	chemotaxis protein CheR	187573114	196329356	170856212	164339342	243324152	217596884	202749172	202426178	273657092	253915316	224590308	176996832	0.000100406	0.000117612	0.00011904	703	684	682
CAETHG_RS05330	CAETHG_1113	sirohydrochlorin cobaltochelatase	180168054	207754424	198925586	169876862	273470792	249048032	265957416	232833400	315492392	163281841	233153316	201547472	0.000105592	0.000138999	0.000118321	687	634	683
CAETHG_RS17965	CAETHG_3657	pentapeptide repeat-containing protein	242871272	257373768	230783456	213195320	266811480	225781112	238318352	195669152	284713248	254490888	214206544	172017648	0.000131802	0.000125942	0.000118202	619	664	684
CAETHG_RS10620	CAETHG_2168	hypothetical protein	136607138	131936307	165434680	169013492	150165644	106189370	120157108	79120192	256112444	236427272	277708840	151400102	8.44326e-05	6.18224e-05	0.000117811	741	878	685
CAETHG_RS00810	CAETHG_0170	cysteine--tRNA ligase	161312578	160328002	180631120	152278408	178599072	175491964	179191548	148327546	292836024	262751356	211224860	158181584	9.13645e-05	9.27645e-05	0.000117464	719	749	686
CAETHG_RS04355	CAETHG_0912	amidase	125739203	66515295	147224686	86768478	222960494	533166448	256702624	376825936	198185186	297649888	135407611	260999562	5.9319e-05	0.000188741	0.000117447	844	539	687
CAETHG_RS11485	CAETHG_2334	threonylcarbamoyl-AMP synthase	265522264	259667752	234381484	238665596	370791488	367905488	328385912	433384304	284396344	224141080	216787944	187031476	0.000139482	0.000204053	0.000117388	603	511	688
CAETHG_RS04265	CAETHG_0893	CBS domain-containing protein	142621036	153216872	153297160	153508388	273836944	337938152	212373588	242586525	235688440	238241056	237107740	190853288	8.42688e-05	0.000144504	0.000116757	744	623	689
CAETHG_RS01070	CAETHG_0225	carbon-nitrogen hydrolase	240327412	246044076	221648136	204018188	287271584	253676280	221885232	242142008	248849976	251939852	243638432	165383212	0.000127294	0.000136343	0.000116593	637	638	690
CAETHG_RS12995	CAETHG_2644	prepilin-type cleavage/methylatio	100101408	101092968	106852032	94937090	206448759	402618296	192296104	336625604	197087960	214014600	202070412	259407324	5.627e-05	0.000154418	0.000116026	872	605	691
CAETHG_RS07750	CAETHG_1597	DUF1836 domain-containing protein	357957272	449108808	410613472	436473944	573738176	626706744	564018936	647624208	417474528	381217904	88337148	73381488	0.000231466	0.000328266	0.000115702	436	371	692
CAETHG_RS14600	CAETHG_2969	23S rRNA (uracil(1939)-C(5))-methyltransferas	193967384	128427536	114163325	135452172	70834125	58367534	140057592	143254170	301468828	258098444	220236472	136888422	7.99534e-05	5.68521e-05	0.000115639	759	902	693
CAETHG_RS11990	CAETHG_2434	RNase adapter RapZ	155517012	117190158	186595896	122243244	183346048	194545008	165202960	179338640	234459752	252963136	218483680	185708448	8.09985e-05	9.81723e-05	0.000115063	754	731	694
CAETHG_RS01310	CAETHG_0278	aminopeptidase	204521292	213280088	235467644	223927264	307082048	240264620	367062400	342389752	271414664	238689124	201410384	177816144	0.000122638	0.000171834	0.000114098	648	576	695
CAETHG_RS13555	CAETHG_2755	methionine synthase	184546952	205804800	204914292	157668976	256068184	295298400	216389316	237224284	254126676	244136520	195874128	189616824	0.000104944	0.000136362	0.000113946	691	637	696
CAETHG_RS13080	CAETHG_2662	VWA domain-containing protein	183599920	211816108	209089948	202846120	276472720	228125584	211870624	217112468	242109316	234310128	230054376	174801088	0.000112861	0.000126653	0.000113506	666	660	697
CAETHG_RS02405	CAETHG_0505	hypothetical protein	161948164	165529768	169490316	155852084	184179252	201683912	199579684	193892784	247747592	228547976	214576588	184917960	9.1182e-05	0.000106183	0.000113086	720	709	698
CAETHG_RS16575	CAETHG_3376	signal peptidase I	181770516	191564844	198341100	190889832	288529784	305737704	263942628	254818176	231689948	224195384	213295472	197489080	0.000106591	0.000151235	0.000112611	685	611	699
CAETHG_RS01440	CAETHG_0306	riboflavin synthase	214252714	285385391	265980765	280584789	442070856	505829832	407428512	400324444	310816742	185820382	203128880	176570850	0.000146424	0.00023849	0.000112441	586	461	700
CAETHG_RS00705	CAETHG_0147	cobalamin biosynthesis protein	303194856	304744016	350923216	272937496	261146400	120109329	263469154	200564530	276387384	218483520	224410424	159640574	0.000171791	0.000115439	0.000112376	529	686	701
CAETHG_RS07705	CAETHG_1588	DNA-binding response regulator	226880164	232101112	244939728	218835556	201175016	179132408	251529120	194416998	249300056	232782584	195158768	186728656	0.00012886	0.00011294	0.000111506	628	693	702
CAETHG_RS08120	CAETHG_1675	tRN	360656304	419188464	265724760	315089920	495889360	516964416	544699448	745868176	270863104	246832424	154004080	193124351	0.000190145	0.000314298	0.000111251	487	383	703
CAETHG_RS10340	CAETHG_2115	nucleoid occlusion protein	207605932	196186684	115537879	204317922	82826754	173503530	163734629	153066618	247681334	237285010	225943296	157353727	0.000101514	7.84907e-05	0.000111126	700	801	704
CAETHG_RS09985	CAETHG_2045	beta-ketoacyl-[acyl-carrier-protein] synthas	294510384	238903508	197140644	161633096	234631744	207296456	235552496	146875212	224875188	299847280	209275688	138192388	0.000124215	0.000112187	0.000110547	643	695	705
CAETHG_RS16400	CAETHG_3339	methionyl-tRNA formyltransferase	127369949	143187404	172551108	149708241	234306188	241199040	140288964	162061524	215106580	241405808	217149068	180600480	8.28375e-05	0.000105033	0.0001105	750	710	706
CAETHG_RS02290	CAETHG_0480	DeoR family transcriptional regulator	253104652	275153160	209649160	222102262	293249232	298434940	244676660	282548772	252577400	242209648	192990112	172436506	0.000134107	0.00015192	0.000110383	614	609	707
CAETHG_RS13240	CAETHG_2699	hypothetical protein	235171095	201253298	241474848	196084657	210983112	154492465	173084475	148596292	273244467	203583560	229294056	149853547	0.000121925	9.3333e-05	0.00010933	651	745	708
CAETHG_RS16705	CAETHG_3402	bifunctional riboflavin kinase/FAD synthetase	87218856	80832463	84253774	74249049	108231667	105124186	89960456	112620981	376493486	381767648	66070056	79426929	4.55779e-05	5.65007e-05	0.000109146	941	904	709
CAETHG_RS18165	CAETHG_3699	flavodoxin family protein	204238366	199128154	114979500	240967892	280161536	345937032	216175512	226610916	296453252	212668636	186162508	158229872	0.000106774	0.000144737	0.000108744	684	621	710
CAETHG_RS07155	CAETHG_1486	type I methionyl aminopeptidase	248528152	226720028	137988567	270481696	223332712	247900828	222430172	223157068	236928592	230649168	245598852	138742376	0.000124167	0.000124737	0.000108685	645	667	711
CAETHG_RS01560	CAETHG_0330	ABC transporter ATP-binding protein	164582756	114878380	127604348	115143862	104569942	114442548	185338008	118477497	235000588	203776320	172177962	218819486	7.2866e-05	7.18024e-05	0.000108667	784	831	712
CAETHG_RS12860	CAETHG_2615	mannose-1-phosphat	157751124	208845996	150017186	186168222	488021024	250028612	220674548	217785888	212620228	246863372	211102504	170084784	9.83989e-05	0.000158399	0.000108358	706	597	713
CAETHG_RS10285	CAETHG_2104	single-stranded DNA-binding protein	371095004	317157396	337992044	277217200	286651196	131182525	258479802	115078783	189999168	217733318	284651008	147399026	0.000181747	0.000107736	0.000108338	507	706	714
CAETHG_RS05985	CAETHG_1248	methyl-accepting chemotaxis protein	102120474	100697767	132841708	231423320	129318574	118544972	97842623	51010908	239699452	205624192	236523616	149132486	8.01156e-05	5.36769e-05	0.000106569	758	925	715
CAETHG_RS09185	CAETHG_1896	phosphoenolpyruvate--protein phosphotransferase	272665200	280573664	209602172	241095664	252091536	253933192	231250080	180581496	202740712	236519220	200229740	181367004	0.000140344	0.000124682	0.000106422	599	668	716
CAETHG_RS12300	CAETHG_2498	4-hydroxy-tetrahydrodipicolinate synthase					76445941	64870220	61085152	98728364	244982372	222714840	184564896	173794582		4.09466e-05	0.000106352		1005	717
CAETHG_RS01235	CAETHG_0260	ABC transporter substrate-binding protein	147543103	165432364	168801353	147749550	207689912	158577852	136235782	155108818	223451566	209418764	214514572	172535332	8.78947e-05	8.90409e-05	0.000106062	729	758	718
CAETHG_RS03915	CAETHG_0825	adenosine deaminase	249084076	407580208	201081416	225889692	443477664	745572432	357321888	735092840	277639496	228249312	188265264	139372232	0.000151231	0.000309455	0.000105639	575	393	719
CAETHG_RS05430	CAETHG_1133	NUDIX hydrolase	192062276	201386328	192876584	170878684	211081260	223326908	170481684	191033636	220670148	214433496	213927096	168646600	0.000105679	0.000107974	0.000105624	686	704	720
CAETHG_RS02815	CAETHG_0592	FAA hydrolase family protein	298591456	360168152	311442264	321623040	360010704	448103440	251345780	423652104	255229236	253747816	160741592	157296084	0.000180608	0.000200894	0.000105355	511	516	721
CAETHG_RS18085	CAETHG_3681	peptidoglycan-binding protein	133514048	101657850	142425328	163611654	209276084	250002168	190452604	216391136	239038748	192407012	170135466	204327020	7.5902e-05	0.000117656	0.000105184	774	683	722
CAETHG_RS04335	CAETHG_0907	3-phosphoshikimate 1-carboxyvinyltransferase	340833208	363231448	291330744	303423280	513039712	496145976	465112992	446089496	207819936	204691028	232151008	161965624	0.000181447	0.000261023	0.000104325	508	434	723
CAETHG_RS02390	CAETHG_0502	L-aspartate oxidase	212801244	202459612	194688400	183365496	223806008	327121376	368166864	358715268	204855052	239178240	192088672	166970928	0.000110773	0.000174985	0.000103576	674	568	724
CAETHG_RS14190	CAETHG_2887	elongation factor 4	86603648	99641543	105177062	127093641	207463856	201060016	177500672	237903304	202936628	119122064	146998012	288075544	5.87123e-05	0.000112005	0.000103024	854	698	725
CAETHG_RS10955	CAETHG_2226	peptidylprolyl isomerase	117520956	90036020	129932060	101619666	66722384	54019417	85056513	68859282	227696516	215161924	205562624	151985334	6.12679e-05	3.75785e-05	0.000102716	827	1026	726
CAETHG_RS07775	CAETHG_1603	DUF3786 domain-containing protein	195960212	120780102	135822744	164026096	71274817	110284718	137596486	143820934	242094030	188625632	206752400	157187820	8.63224e-05	6.35419e-05	0.000102257	735	866	727
CAETHG_RS05620	CAETHG_1173	epoxyqueuosine reductase	109990148	87339041	152205104	111567188	118693396	99480904	103909762	97285309	221028924	202176028	203650960	161622896	6.43482e-05	5.70049e-05	0.000101747	816	900	728
CAETHG_RS14695	CAETHG_2989	galactose ABC transporter substrate-bindin	90325506	98781328	99109741	71557737	138170400	198859545	135228869	192344654	178385486	203483626	190242468	200133512	5.01083e-05	9.03557e-05	0.000101509	912	752	729
CAETHG_RS03265	CAETHG_0686	low specificity L-threonine aldolase	89874684	78458662	59301504	186450448	177957024	110502518	147559456	142163738	149665552	315589472	203855072	127269760	5.87388e-05	7.86302e-05	0.000101319	853	800	730
CAETHG_RS09695	CAETHG_1989	tRNA(Ile)-lysidine synthetase	176763424	185778568	148172096	189998408	249953208	288943344	236852904	254573296	228958408	225148612	180780524	154590958	9.815e-05	0.000140057	0.000101201	707	631	731
CAETHG_RS08060	CAETHG_1664	hypothetical protein	280159240	259085796	232513440	212919088	235874596	194741668	216797060	194161528	268804628	220997672	157332656	144718840	0.000137378	0.000114488	0.000100593	607	688	732
CAETHG_RS10290	CAETHG_2105	30S ribosomal protein S6	375718135	295955998	286178616	248523617	263858515	150661440	216504996	98090960	203875942	234876389	240660592	110410446	0.00016819	9.89865e-05	0.000100169	539	727	733
CAETHG_RS10725	CAETHG_2189	TetR/AcrR family transcriptional regulator	442332816	422686000	227610916	228199282	466436728	453693856	455134336	358227776	230005324	225992144	184424888	142855056	0.000183928	0.000235788	9.99963e-05	500	465	734
CAETHG_RS06920	CAETHG_1437	ABC transporter ATP-binding protein	47740130	76194892	106633094	79771271					190352652	229763252	221354928	137493432	4.33451e-05		9.98822e-05	952		735
CAETHG_RS13380	CAETHG_2726	ABC transporter periplasmic protein					69001812	62623262	61403921	47652019	202925738	203722540	204751200	158334884		3.26945e-05	9.94724e-05		1062	736
CAETHG_RS13785	CAETHG_2802	methyl-accepting chemotaxis sensory transducer	60981386	91830273	90721030	101012482					111979716	105732772	272325696	237616886	4.82944e-05		9.93307e-05	928		737
CAETHG_RS19880	CAETHG_4058	cytosine deaminase	74737446	76866552	71606448	67192302	56559886	30191574	90614122	61868085	108112082	191735256	198993412	232077228	4.05501e-05	3.29255e-05	9.84317e-05	968	1058	738
CAETHG_RS01360	CAETHG_0287	HPr kinase/phosphorylase	106713277	115361648	99977963	75477170	155374864	120909128	133774280	90164612	224282340	215246940	194589624	134912812	5.53539e-05	6.79387e-05	9.8133e-05	879	846	739
CAETHG_RS09150	CAETHG_1889	hypothetical protein	139625294	147762756	162325510	129365500	86766329	210096736	96717206	218395352	216911712	219527640	209174820	124524112	8.07761e-05	8.32186e-05	9.80214e-05	755	780	740
CAETHG_RS15200	CAETHG_3096	cell wall-binding repeat-containing protein	34800996	67594430	71688590	59273914	155174420	259526088	108397384	286550088	167164236	214295840	161861924	201478988	3.26049e-05	0.000109745	9.79891e-05	1026	700	741
CAETHG_RS15720	CAETHG_3201	transcription antitermination factor NusB	192926040	213247234	194998564	169258266	193246604	126341492	173513738	131133058	200735500	207500276	224750000	128691296	0.000107486	8.49411e-05	9.74849e-05	680	773	742
CAETHG_RS08535	CAETHG_1764	tRN	179253403	171029257	193615343	185758613	297066909	219191521	199047369	222249409	210050042	206518064	172659553	160394647	0.000102011	0.000127	9.67392e-05	698	658	743
CAETHG_RS13845	CAETHG_2815	rod shape-determining protein MreC	213638984	229131440	237430256	189734156	304197168	272061468	196122764	280171952	223315588	216861488	177944656	138331304	0.000121319	0.000142515	9.65829e-05	653	627	744
CAETHG_RS19070	CAETHG_3887	hypothetical protein	191838112	181436844	182613656	171991024	150675788	117400740	201101520	127840288	193059616	184841760	183749744	177429860	0.000101662	8.17415e-05	9.64778e-05	699	790	745
CAETHG_RS11705	CAETHG_2376	RelA/SpoT domain protein	91583727	154994096	158245330	145871552	164941956	144430376	145319784	139948990	214089920	195423670	190497324	148576512	7.70204e-05	8.08277e-05	9.63281e-05	769	794	746
CAETHG_RS08190	CAETHG_1691	[FeFe] hydrogenase H-cluster radical SA	173483080	215694348	188548188	217646368	249143108	257508032	247560220	307411872	254203464	219107188	117681460	160842264	0.000111386	0.000144585	9.61178e-05	673	622	747
CAETHG_RS11495	CAETHG_2336	ribose 5-phosphate isomerase B	87277013	93002583	81281673	88178901	220623887	286448738	229189830	194439704	226803584	229904848	182674192	119422416	4.89126e-05	0.000126534	9.60636e-05	921	661	748
CAETHG_RS07505	CAETHG_1547	ribonuclease PH	146421746	178001952	156248368	154555816	205528646	186455290	170022252	164972574	189729875	175034865	197597404	169885362	8.87709e-05	9.86921e-05	9.55447e-05	728	729	749
CAETHG_RS16510	CAETHG_3362	phosphate acetyltransferase PlsX	112846534	112398573	147943346	153249480	182594547	190058534	107248334	156175880	232066298	207601908	194051938	118798176	7.37582e-05	8.59452e-05	9.54479e-05	777	770	750
CAETHG_RS02990	CAETHG_0630	alpha/beta hydrolase	195834200	175917164	179997344	135117744	156292830	131618926	136408216	124933448	194225852	217528776	217600104	114772534	9.56686e-05	7.46494e-05	9.47224e-05	711	815	751
CAETHG_RS01955	CAETHG_0411	DNA topoisomerase III	224469676	235087636	228832568	201824416	350981536	392136704	306653096	362523360	219852376	204871216	150551528	158307920	0.000124247	0.00019182	9.44298e-05	642	531	752
CAETHG_RS16740	CAETHG_3409	30S ribosomal protein S12 methylthiotransferas	172397708	92579858	112474474	105240046	102768508	119670940	70655268	130782220	207392676	184332636	188676940	149712352	6.7351e-05	5.74483e-05	9.42121e-05	808	895	753
CAETHG_RS03955	CAETHG_0833	cysteine desulfurase	70784590	101864690	119394362	64526763	176404466	209201472	152323426	175064508	185313412	199871452	179497416	161378972	4.95603e-05	9.67786e-05	9.41933e-05	914	736	754
CAETHG_RS18105	CAETHG_3685	DeoR/GlpR transcriptional regulator	121008037	96632784	193913974	15664908	46061191	43341387	183604040	192855280	237042588	243177608	54525567	194125002	5.87064e-05	6.47339e-05	9.40824e-05	855	861	755
CAETHG_RS07120	CAETHG_1479	orotidine-5'-phosphate decarboxylase	93101480	83090690	97992371	55744992	52248634	56330089	50627153	5661549	226399912	168985296	160605464	164769140	4.58455e-05	2.23487e-05	9.33469e-05	937	1131	756
CAETHG_RS09800	CAETHG_2005	DNA-binding response regulator	187336456	134015410	164859214	135071088	275253052	118800178	139473657	111261773	185012024	181971462	221910636	133448606	8.66455e-05	8.695e-05	9.31034e-05	733	762	757
CAETHG_RS14980	CAETHG_3047	flagellar hook-associated protein 3	96717454	88259666	88855566	79734734	131250076	248686440	131984284	176974476	157759744	178985080	196891196	174656432	4.9347e-05	9.35045e-05	9.30358e-05	918	744	758
CAETHG_RS10065	CAETHG_2058	acyl-ACP thioesterase	65282867	103614920	114598552	94629608	93650191	54443169	84658744	61181396	198600888	192409952	189481240	141456152	5.28216e-05	4.00172e-05	9.29207e-05	894	1012	759
CAETHG_RS19165	CAETHG_3907	DUF362 domain-containing protein	172177280	172223212	171341888	125211400	177917836	151728084	157001568	147829064	212638392	188141608	194281976	125872600	8.92596e-05	8.62505e-05	9.21304e-05	727	765	760
CAETHG_RS19515	CAETHG_3981	methyl-accepting chemotaxis sensory transducer	136866584	140767440	173795996	133578280	142148432	133207802	132044198	212909384	172828320	175322308	175462428	173644980	8.16089e-05	8.45086e-05	9.13553e-05	752	776	761
CAETHG_RS19705	CAETHG_4020	methyl-accepting chemotaxis protein	88342338	80712482	73313930	108850752	197401568	199163888	156889848	186195948	179286584	194273932	169726224	158961772	4.9322e-05	0.000100359	9.11783e-05	919	724	762
CAETHG_RS16250	CAETHG_3309	type IV pili twitching motility protein PilT	70276124	147133286	87963188	94903566	137559636	249809888	201131308	199293656	159769594	159753024	232198228	144324244	5.59391e-05	0.000107501	9.07335e-05	874	708	763
CAETHG_RS14605	CAETHG_2970	hypothetical protein					98380351	70536793	116150326	110902931	204123540	193757699	194818104	117300482		5.41525e-05	9.04966e-05		922	764
CAETHG_RS09200	CAETHG_1899	citrate lyase subunit alpha	278463464	281067836	298963136	255075700	242718408	253369880	234614516	237908952	221324104	206182532	173781304	104169958	0.000155417	0.000131767	8.90289e-05	565	648	765
CAETHG_RS10055	CAETHG_2056	CoA-binding protein	114845566	175058112	185833158	129952284	147217810	138535118	136003234	159249152	199023720	151618398	195949056	139340096	8.44079e-05	7.90577e-05	8.87058e-05	742	799	766
CAETHG_RS05460	CAETHG_1139	D-alanine--D-alanine ligase	169184692	160290300	117812224	98696195	31015833	139040182	130352458	109222227	181910720	183760782	190813880	129099501	7.60196e-05	5.63342e-05	8.81773e-05	773	905	767
CAETHG_RS13965	CAETHG_2839	L-seryl-tRNA(Sec) selenium transferase	127539412	97284410	99747512	91358212	142165716	78585220	107695524	93445924	175046368	166200708	194751964	142545670	5.80375e-05	5.72886e-05	8.80346e-05	860	897	768
CAETHG_RS02310	CAETHG_0484	cyclase	1844389072	2082321360	1388923888	1434973920	484091908	446806804	589361192	431825060	196258212	171976526	174376026	139690504	0.000942039	0.000266621	8.79984e-05	168	430	769
CAETHG_RS00450	CAETHG_0094	sigma54 specific transcriptional regulator wit	86017083	88689268	121080620	106805634	124723816	93570270	127547828	110294880	178862560	190473596	144695528	160884760	5.62949e-05	6.21956e-05	8.77155e-05	871	876	770
CAETHG_RS13415	CAETHG_2732	2-amino-4-hydroxy-6	158679220	121469876	123261169	110267603	106899505	81118464	86365698	65864180	206515296	190754864	141309624	143347460	7.16535e-05	4.6178e-05	8.76221e-05	792	967	771
CAETHG_RS06320	CAETHG_1314	glycosyl transferase	144126948	73916370	89750144	84766990	151968756	184058188	143032148	189540956	208835592	234376128	143607446	106392288	5.47705e-05	9.09152e-05	8.73027e-05	883	751	772
CAETHG_RS01340	CAETHG_0284	PucR family transcriptional regulator	127212912	136525306	127157058	161052932	219776368	213023968	153672840	184258736	163090768	173714608	165659008	161914444	7.73949e-05	0.000104379	8.68704e-05	765	714	773
CAETHG_RS07980	CAETHG_1648	transcriptional regulator	170115612	169036744	168671252	143219532	166007012	153739340	172466772	108242642	259926088	220259008	133269059	77730616	9.08226e-05	8.17475e-05	8.54895e-05	722	789	774
CAETHG_RS15210	CAETHG_3098	hypothetical protein	64961840	57136402	63509852	85920282	79164963	101195026	125346998	141996400	139978116	138298796	242450784	132103096	3.81327e-05	6.13422e-05	8.53304e-05	984	880	775
CAETHG_RS01420	CAETHG_0302	hypothetical protein	272691592	267687800	287043688	258992884	305850276	333642900	261014868	69766517	366821646	102765308	119981376	93834118	0.00015173	0.000131297	8.48275e-05	572	649	776
CAETHG_RS03880	CAETHG_0820	polyamine aminopropyltransferase	141663168	133919568	208648616	121984266	139683470	110650174	123243764	89970410	199056152	163515996	175066344	120599186	8.43566e-05	6.29931e-05	8.43275e-05	743	869	777
CAETHG_RS00090	CAETHG_0019	PhzF family phenazine biosynthesis protein	145650164	90765542	69159578	81611308	122713984	119671942	135134110	60711139	149779890	165525184	193806152	137880788	5.40437e-05	5.96734e-05	8.41909e-05	889	885	778
CAETHG_RS10085	CAETHG_2062	aspartate ammonia-lyase	134557506	118358858	104129362	111814166	136591758	140428590	133937332	105499477	169340836	190508096	156000628	132523740	6.55224e-05	7.0232e-05	8.35213e-05	813	836	779
CAETHG_RS01135	CAETHG_0239	acetylglutamate kinase	220757176	240001768	252258376	220338220	359511712	427766680	316415304	391896376	216502320	178926644	136501054	122657808	0.000130323	0.000203119	8.33988e-05	625	513	780
CAETHG_RS06045	CAETHG_1259	DNA polymerase I	118871470	111583320	115635536	105740852	104940028	111628288	118344096	140181700	187369868	174337640	141542868	142397668	6.30926e-05	6.48196e-05	8.33935e-05	821	859	781
CAETHG_RS16420	CAETHG_3343	serine/threonine-protein phosphatase					47425526	79338720	79912069	117851848	173532560	162001928	177339384	131803164		4.44469e-05	8.33484e-05		978	782
CAETHG_RS04045	CAETHG_0850	ECF transporter S component	307701300	205303852	137177478	174642024					45428220	97030072	179289880	265929812	0.000115159		8.31021e-05	659		783
CAETHG_RS17200	CAETHG_3503	MerR family transcriptional regulator	174543480	179917170	177371030	160811184	202693094	185473276	159045960	170690178	178603815	179234660	167481478	121264743	9.67078e-05	9.74002e-05	8.29429e-05	710	733	784
CAETHG_RS07610	CAETHG_1568	glucose-6-phosphate isomerase	188096652	184471508	189619968	180774996	224499324	215959088	212194712	225417700	215168176	190063594	116233750	126579104	0.00010381	0.000119475	8.25264e-05	695	679	785
CAETHG_RS08170	CAETHG_1686	tryptophan--tRNA ligase	231614728	354472128	248679968	385370560	710235648	903544448	608878528	843003440	230729744	188486480	89679102	137727228	0.000171431	0.000416189	8.24432e-05	530	324	786
CAETHG_RS06980	CAETHG_1450	ATP-dependent helicase	171879824	167074064	166922736	161110408	165725756	203886508	165201992	172985744	198129544	196471036	128458144	123524836	9.31906e-05	9.62525e-05	8.24377e-05	715	737	787
CAETHG_RS02575	CAETHG_0542	methyl-accepting chemotaxis protein	130917576	155463960	145946808	136986032	167635588	148390808	129751466	123158006	162185972	177977232	163556260	130551856	7.95331e-05	7.71514e-05	8.19106e-05	760	807	788
CAETHG_RS12550	CAETHG_2549	methyl-accepting chemotaxis protein	50250126	58623043	71364746	47414756	58227972	62269717	61900102	53957499	324723980	115459228	121329092	94330136	3.17084e-05	3.2188e-05	8.17611e-05	1034	1064	789
CAETHG_RS14740	CAETHG_2998	(Fe-S)-binding protein	96883216	59451680	87671793	55819093					169506872	150246726	199283472	114557800	4.17112e-05		8.15985e-05	957		790
CAETHG_RS14720	CAETHG_2994	formylmethanofuran dehydrogenase subunit	53714020	138341370	121614084	119340430	148601294	158310526	162035554	101981416	131033884	164235120	166792458	156923320	6.0611e-05	7.77318e-05	8.14419e-05	836	804	791
CAETHG_RS19030	CAETHG_3879	asparagine synthetase B	86294758	51621898	56353530	37236465	88091483	82408461	93901837	74529452	169546550	158753924	168618484	131981868	3.21765e-05	4.61853e-05	8.13992e-05	1031	966	792
CAETHG_RS04315	CAETHG_0903	shikimate kinase	232638136	327432696	137139560	283056592	407690464	519797576	425691952	412568672	93583296	133379172	209871344	169607440	0.000137616	0.0002402	8.126e-05	606	458	793
CAETHG_RS16650	CAETHG_3391	1-deoxy-D-xylulose-5-phosphate reductoisomerase	265422544	276869168	235613716	248320692	217402796	205744032	178141730	171945425	160192832	177017106	159016256	131688386	0.000143432	0.00010493	8.11596e-05	592	711	794
CAETHG_RS06890	CAETHG_1430	carboxymuconolactone decarboxylase	132309720	165379926	98521728	116943582	94406006	177690980	158562274	188809280	183684194	171526668	161635352	112523512	7.16976e-05	8.47281e-05	8.044e-05	791	775	795
CAETHG_RS14830	CAETHG_3016	DJ-1 family protein	155436280	159441870	175165808	160024864	219994208	175360560	197083376	126427304	132010532	167723556	200058084	119020564	9.08285e-05	9.76828e-05	8.01839e-05	721	732	796
CAETHG_RS17710	CAETHG_3606	NUDIX hydrolase	77826981	145114322	147078346	128732568	171559080	178672482	143482044	140230134	169789748	167782762	176752238	106054652	6.97174e-05	8.60179e-05	7.93498e-05	801	769	797
CAETHG_RS08420	CAETHG_1740	acetolactate synthase large subunit	135308980	109685077	104262809	135694138	179613740	190126124	157871664	184959080	152818436	169726872	159891224	128671870	6.79613e-05	9.6818e-05	7.90915e-05	807	735	798
CAETHG_RS03685	CAETHG_0779	threonylcarbamoyl-AMP synthase	54276178	31808362	71848407	60622625	253604548	147766028	225138152	143368012	220307808	209051072	47075290	143673648	3.05711e-05	0.000104746	7.90348e-05	1041	712	799
CAETHG_RS06430	CAETHG_1338	endonuclease MutS2	104208808	135764060	123515076	137077018	138915456	135698848	153883620	181344668	106677592	104841334	201819518	173409136	7.00916e-05	8.32185e-05	7.89794e-05	799	781	800
CAETHG_RS09960	CAETHG_2040	Not Found	181409406	70445501	124455243	97986322	138998438	123781320	133222206	126337215	154148480	168427798	177556366	113516303	6.60991e-05	7.10952e-05	7.89529e-05	811	834	801
CAETHG_RS04820	CAETHG_1012	D-2-hydroxyacid dehydrogenase	187795136	188077764	288211716	145558708	220197684	214688420	179557644	211201576	285463588	140339232	41366471	150480841	0.000112486	0.000112092	7.87969e-05	667	697	802
CAETHG_RS06275	CAETHG_1305	UDP-N-acetylglucosamine 2-epimeras	136776530	142935148	123124934	141136756	118036212	124829608	145134486	85212176	134689934	162734732	175140840	131680006	7.61201e-05	6.45654e-05	7.86903e-05	772	863	803
CAETHG_RS01770	CAETHG_0373	oxidoreductase/nitrogenase component 1	243875400	281108360	191016188	220455808	193264862	465508336	370742668	409693996	161216068	268665120	97637600	95257336	0.000130881	0.000196825	7.80433e-05	623	522	804
CAETHG_RS07110	CAETHG_1477	dihydroorotate dehydrogenase B catalyti									152071642	199821554	144952466	111557733			7.77941e-05			805
CAETHG_RS05840	CAETHG_1218	cysteine desulfurase	137748086	161337716	142523536	136026408	198110316	265140372	228668304	208742296	144326980	153123088	215774780	93156675	8.06801e-05	0.000122669	7.77554e-05	756	673	806
CAETHG_RS00480	CAETHG_0100	MOSC domain-containing protein	214260296	181477612	139216449	70215488	130737012	109663497	103514890	185229206	119637235	138255549	171701840	156816488	8.38826e-05	7.19754e-05	7.77298e-05	746	829	807
CAETHG_RS15505	CAETHG_3156	DUF552 domain-containing protein	143586988	95723034	107093870	78276430	135730918	104998188	119195214	77544133	165768960	161678060	172677992	106287016	5.91095e-05	5.9434e-05	7.76805e-05	850	887	808
CAETHG_RS11895	CAETHG_2415	holo-ACP synthase					160856026	148220964	143804514	112220860	167349798	155462552	151672769	122482352		7.67657e-05	7.70036e-05		810	809
CAETHG_RS17250	CAETHG_3513	DNA-binding response regulator	161371620	141240816	266978755	135891181	126762664	87760916	114610454	102125735	202157162	160643046	137343360	104555747	9.80632e-05	5.87001e-05	7.68022e-05	708	890	810
CAETHG_RS05995	CAETHG_1250	phosphatase	152365384	148014416	138461120	116086892	145715240	123084610	126846606	89057154	150096348	146592096	209536776	83197822	7.73703e-05	6.5824e-05	7.52201e-05	766	852	811
CAETHG_RS17975	CAETHG_3659	arsenite methyltransferase	118015198	103723006	101681291	94932650	111335933	115542703	114089086	100799634	200211948	150919514	148164528	94266428	5.84014e-05	6.01362e-05	7.51957e-05	858	881	812
CAETHG_RS10245	CAETHG_2095	Hsp20/alpha crystallin family protein	118578663	163977389	165137748	179588078	374671220	359534046	310151756	279958120	143357104	157671784	163432998	116863585	8.78852e-05	0.000179693	7.51538e-05	730	556	813
CAETHG_RS16335	CAETHG_3326	DUF47 domain-containing protein	77296557	37490161	53875600	55378225	101404490	114463802	99093088	114943326	154479338	159215428	174484624	97476282	3.13169e-05	5.84915e-05	7.49134e-05	1037	891	814
CAETHG_RS07275	CAETHG_1515	hypothetical protein	12483787	25802776	52139651	12912728	130543454	150314250	91156742	229061980	118265404	242164848	46810636	164691250	1.42738e-05	8.16158e-05	7.46223e-05	1179	791	815
CAETHG_RS12770	CAETHG_2593	capsular exopolysaccharide family	191458028	148570548	109730182	155591088	163409796	165540836	152726792	167572048	143267760	153209150	195114632	91006663	8.475e-05	8.83076e-05	7.45878e-05	740	759	816
CAETHG_RS19895	CAETHG_0120	methyl-accepting chemotaxis sensory transducer	144214898	104798973	211333068	155991184	148913300	134237668	133290683	115699305	249285688	137259365	114127608	91396922	8.60579e-05	7.23194e-05	7.42758e-05	736	827	817
CAETHG_RS12735	CAETHG_2586	hypothetical protein					68193242	44656667	42310381	72973847	70151124	121565856	245830184	122253174		3.09363e-05	7.42484e-05		1069	818
CAETHG_RS10820	CAETHG_2205	NUDIX domain-containing protein	115296186	120515315	120676950	90129088	91854002	97684159	98910253	86423969	143848402	155618560	156796186	117198020	6.22201e-05	5.10654e-05	7.4154e-05	824	939	819
CAETHG_RS15205	CAETHG_3097	Ig domain protein	58557148	92477312	93124180	69173290	456727296	682468560	465675264	651835632	149825840	123706660	132286756	155095444	4.36897e-05	0.000306914	7.40304e-05	950	396	820
CAETHG_RS05290	CAETHG_1106	hypothetical protein	79388120	46785280	51467322	85271195	109482810	108363109	82025223	98155831	156294884	159327988	148352260	111316856	3.69614e-05	5.39602e-05	7.39495e-05	991	923	821
CAETHG_RS04585	CAETHG_0961	aminopeptidase P family protein	177025828	302766848	197299520	219828760	433265976	446064112	377726624	418966584	290364832	110152364	66596368	117586382	0.000125409	0.000227684	7.38082e-05	638	476	822
CAETHG_RS10555	CAETHG_2151	hypothetical protein	89807494	100324480	134126920	111359760	128228968	121633456	135300924	115466712	159760032	145099728	155591796	112029764	6.08683e-05	6.82135e-05	7.37465e-05	833	842	823
CAETHG_RS15755	CAETHG_3208	arginine repressor	119726545	102583017	103283975	110973301					146370602	156837270	153436176	114692635	6.10589e-05		7.37382e-05	829		824
CAETHG_RS09730	CAETHG_1991	RNA-binding protein S1					87869736	99835127	172405040	44907539	190541920	155497337	154073436	79182600		5.56987e-05	7.29584e-05		914	825
CAETHG_RS11145	CAETHG_2262	DUF1836 domain-containing protein	149968964	170411324	136303873	155121152	194406924	230935984	204231072	94463028	120831391	127909135	132853729	163582600	8.55842e-05	9.83839e-05	7.26596e-05	738	730	826
CAETHG_RS07675	CAETHG_1582	ABC transporter ATP-binding protein	142421840	146628332	111570398	99679768	173216840	181686380	155179600	173837728	167678516	203371248	79620074	116767206	6.97365e-05	9.29454e-05	7.227e-05	800	748	827
CAETHG_RS03540	CAETHG_0747	biotin--[acetyl-CoA-carboxylase] ligase	179279132	130338996	136061456	111541180	182525120	139302988	154767904	168130980	197269312	167917848	119395140	89156198	7.76481e-05	8.7669e-05	7.22475e-05	764	761	828
CAETHG_RS13920	CAETHG_2830	50S ribosomal protein L27					146945320	33032877	161038184	37498137	104370140	134382224	177807168	127714561		5.18237e-05	7.1621e-05		935	829
CAETHG_RS02945	CAETHG_0619	prephenate dehydratase	90810967	100434660	106045482	113973428	159672516	135423512	125531692	122772992	161536020	153494232	126877082	114432832	5.75893e-05	7.37313e-05	7.15553e-05	862	821	830
CAETHG_RS11950	CAETHG_2426	excinuclease ABC subunit UvrB	112289644	120411072	116551216	103444286	171892424	176008940	164581880	178124612	163416864	174033504	109997432	109240188	6.31898e-05	9.39617e-05	7.11172e-05	820	742	831
CAETHG_RS09760	CAETHG_1997	nucleoside triphosphate pyrophosphohydrolase	149557588	161088396	97350511	150699144	229157460	260169196	198824664	239933920	158749764	156949112	110491912	121174924	7.8294e-05	0.000126037	7.05848e-05	762	663	832
CAETHG_RS13735	CAETHG_2792	molybdopterin-guanine dinucleotide biosynthesi	222082292	213889408	108317900	87640060	188556482	72094740	164057198	182852551	123432112	102600948	179703092	128567712	8.78016e-05	8.28727e-05	7.04693e-05	731	782	833
CAETHG_RS16475	CAETHG_3354	hypothetical protein	69204948	79550442	123459896	93185724	102286936	79776322	93767830	104813234	168864136	127731760	145430712	103939074	5.1032e-05	5.18287e-05	7.01134e-05	906	934	834
CAETHG_RS13120	CAETHG_2673	GTP1/OBG protein	119248220	61378885	124174076	123623112	170741128	144677692	161803984	131581956	85818590	168416964	160706108	119373292	6.0005e-05	8.28348e-05	6.98883e-05	842	783	835
CAETHG_RS12830	CAETHG_2608	WxcM-like domain-containing protein	138126889	131897081	130099565	88602824	141084070	125787789	121204530	73564904	157035720	136271030	147630948	101824711	6.79983e-05	6.26371e-05	6.97069e-05	806	873	836
CAETHG_RS02755	CAETHG_0580	ABC transporter ATP-binding protein	124124490	122523642	136582868	109393766	169926208	174449304	117051884	97792706	124886396	151220384	143632612	114451416	6.87133e-05	7.55959e-05	6.9304e-05	805	813	837
CAETHG_RS10335	CAETHG_2114	ParA family protein	121533087	138021016	135600372	126103673	149920073	130508383	118240616	125674890	119923962	138702772	145670400	124699470	7.28215e-05	7.11607e-05	6.92008e-05	785	833	838
CAETHG_RS06315	CAETHG_1313	glycosyltransferase family 2 protein	73828632	91995250	94381618	83586427	114702026	113420928	104044416	120489570	137864786	138295702	117334466	134274720	4.80227e-05	6.15559e-05	6.90379e-05	929	879	839
CAETHG_RS11395	CAETHG_2316	4-(cytidin	125773720	174324576	72956922	87863076					226031544	128704418	96333667	95883014	6.42753e-05		6.90141e-05	817		840
CAETHG_RS05465	CAETHG_1140	alanine racemase	99991752	86442277	98375004	69701124	109942482	100840956	51381934	25630115	61041066	175287994	177956634	111188141	4.93652e-05	3.86218e-05	6.8798e-05	917	1019	841
CAETHG_RS16235	CAETHG_3306	peptidase U32	91048460	104947724	111729252	99032984	134153540	118372080	98425914	133685560	135830132	141304676	130520800	121333484	5.68189e-05	6.57487e-05	6.87901e-05	868	855	842
CAETHG_RS01195	CAETHG_0251	HAD-IB family hydrolase	102955534	101465251	116252587	102773531	128749894	128403753	130311102	120866855	156341776	125089986	143324528	108176220	5.91465e-05	6.92073e-05	6.87847e-05	849	839	843
CAETHG_RS19595	CAETHG_3998	autoinducer-2 kinase	137728896	108563980	152587800	107006708	79127408	54641492	71766762	54319094	155633820	138070766	148745712	94889638	7.04873e-05	3.5357e-05	6.87802e-05	796	1043	844
CAETHG_RS17395	CAETHG_3544	ATPase AAA	73447204	22595785	33170106	29940215	78679113	48063448	81191854	67773196	153050610	113076548	149486164	114030856	2.21704e-05	3.76327e-05	6.87605e-05	1107	1024	845
CAETHG_RS12155	CAETHG_2469	class I SAM-dependent RNA methyltransferase	138431496	147407476	132454692	76587355	132977901	130086772	134401296	114544260	153617402	142531835	127165812	109067604	6.87336e-05	6.96986e-05	6.85385e-05	804	837	846
CAETHG_RS16630	CAETHG_3387	UMP kinase									154512212	138102244	131874742	107669516			6.85138e-05			847
CAETHG_RS11430	CAETHG_2323	DUF1934 domain-containing protein	128567413	138980874	85655742	162778610	218205166	266013000	224616128	241827686	140746684	152898788	129407244	108381534	7.25332e-05	0.000129366	6.84634e-05	786	653	848
CAETHG_RS13810	CAETHG_2808	homoserine kinase	1014961680	1052768968	1014054584	924530912	767144840	682285224	709848296	595777016	139001789	149225414	123598749	116184800	0.000559341	0.000374632	6.8337e-05	252	344	849
CAETHG_RS13925	CAETHG_2831	GTPase ObgE	96893910	103311864	110085308	88788674	108481168	98159666	95999628	75525266	144424474	143806274	129923002	107584708	5.56683e-05	5.13682e-05	6.7759e-05	876	937	850
CAETHG_RS13070	CAETHG_2660	hypothetical protein	107811414	95575560	101671676	73881918	83808030	63749560	75896350	54379562	138736144	140817596	154669056	93232306	5.27688e-05	3.77797e-05	6.76799e-05	895	1023	851
CAETHG_RS15225	CAETHG_3101	DUF3867 domain-containing protein	95353844	69703704	106171406	95416528	113020286	144717752	112768734	91034604	147680004	143958840	123938904	108015828	5.12587e-05	6.27028e-05	6.74339e-05	905	871	852
CAETHG_RS14415	CAETHG_2933	ABC transporter ATP-binding protein	73314014	30171875	54755271	40276810	143389364	144797556	67803422	67547268	166419356	168559172	131142658	70781746	2.76538e-05	5.69499e-05	6.73639e-05	1067	901	853
CAETHG_RS19290	CAETHG_3932	xylose isomerase	118415828	97421628	97817388	82411586	68185130	62844841	88852858	72932844	159603224	130957848	121194944	110701432	5.52184e-05	4.00503e-05	6.73509e-05	881	1011	854
CAETHG_RS15750	CAETHG_3207	NAD(+) kinase	104794870	86182304	76801702	86612857	80376684	75194432	72388693	106900234	157461728	139135028	127522512	99991146	4.95485e-05	4.55834e-05	6.71573e-05	915	973	855
CAETHG_RS14350	CAETHG_2920	Nif3-like dinuclear metal center hexameri	141562278	127647460	166298516	149392716	189661744	178088060	165531152	161487502	144150956	151561963	138863494	90455766	8.17537e-05	9.43918e-05	6.70325e-05	751	740	856
CAETHG_RS19590	CAETHG_3997	cupin domain-containing protein	131650034	108784161	146136376	113045374	93761015	67981744	95752054	69481393	132941885	123906588	171836494	91140784	6.96907e-05	4.45731e-05	6.69532e-05	802	976	857
CAETHG_RS03365	CAETHG_0712	histidine phosphatase family protein					84960658	64476530	81023012	107891884	119132264	148044676	131829144	112665248		4.61319e-05	6.6439e-05		968	858
CAETHG_RS19790	CAETHG_4037	gamma-glutamyltransferase	115841736	131135128	151793808	117276400	144827072	120588552	115850218	120788264	147611496	120431920	135988214	108919548	7.19874e-05	6.81623e-05	6.64019e-05	789	843	859
CAETHG_RS02655	CAETHG_0560	hypothetical protein	106799140	88445011	125030240	110205356	77757240	197988992	176019115	79390032	175781156	179282816	139768626	40687578	6.01661e-05	7.27152e-05	6.59437e-05	840	826	860
CAETHG_RS11900	CAETHG_2416	bifunctional ADP-dependent NAD(P)H-hydrat	69195626	120223464	85851524	92593048	108219520	116085984	83712578	85785182	83586687	182031650	164690908	82519466	5.14472e-05	5.33635e-05	6.57789e-05	903	926	861
CAETHG_RS17075	CAETHG_3477	peptide transporter									73653050	110620544	194986832	116225474			6.57271e-05			862
CAETHG_RS02555	CAETHG_0538	ATP-dependent Clp protease ATP-binding subuni	44242025	45182597	66804166	58632070	121940198	105148918	96900516	81355335	136872568	162341848	122745444	92480796	3.00545e-05	5.49784e-05	6.56764e-05	1048	918	863
CAETHG_RS16290	CAETHG_3317	transcriptional repressor NrdR	119444791	114222772	129111700	104399600	165085100	130650150	133697628	137759944	121727052	136356722	136086292	109738447	6.51707e-05	7.70379e-05	6.54531e-05	814	808	864
CAETHG_RS08425	CAETHG_1741	NAD-dependent alcohol dehydrogenase	133574470	83969100	75768668	102705618	87553202	86552866	91869216	71358051	101337806	129569256	193562688	80888766	5.54422e-05	4.59377e-05	6.51942e-05	878	970	865
CAETHG_RS07020	CAETHG_1459	FAD:protein FMN transferase	113582586	105111572	128078490	92677108	92973804	158176892	131518018	150052952	139866354	132777384	122818858	108199480	6.12379e-05	7.27158e-05	6.51175e-05	828	825	866
CAETHG_RS01810	CAETHG_0381	symporter									96603734	133215024	181585712	90774960			6.51107e-05			867
CAETHG_RS01775	CAETHG_0374	oxidoreductase	140983964	165283327	123891296	128114824	134563126	217117263	133975066	153935738	146767460	136642044	122118108	100070365	7.79741e-05	8.68482e-05	6.49489e-05	763	763	868
CAETHG_RS06090	CAETHG_1268	D-tyrosyl-tRNA(Tyr) deacylase					103226302	81761008	107902840	65669200	128092752	123760882	178641646	76709809		4.88602e-05	6.49375e-05		950	869
CAETHG_RS16300	CAETHG_3319	DNA-binding response regulator	106559448	116359905	114041017	120702577					168227476	157028011	131136088	61566982	6.40387e-05		6.47292e-05	818		870
CAETHG_RS02745	CAETHG_0578	DNA-binding response regulator	113874912	99708842	90949912	77791496	82305386	68482303	61929704	49070999	133283304	117904847	147858078	99709594	5.32941e-05	3.54728e-05	6.45348e-05	893	1042	871
CAETHG_RS07145	CAETHG_1484	2-hydroxyacyl-CoA dehydratase									116055220	107995875	149957429	115550231			6.42498e-05			872
CAETHG_RS02795	CAETHG_0588	NADP-dependent oxidoreductase domain containin	104330210	102210281	127242216	103202406	72091056	113065304	98942316	99659374	141371416	134434068	121939864	101207772	6.09961e-05	5.23729e-05	6.42355e-05	830	931	873
CAETHG_RS11775	CAETHG_2389	Quinolinate phosphoribosyl transferase	102430417	127124344	82938533	122043806	154257304	180534756	86102904	156583700	153677702	127221150	119679974	99286096	6.09246e-05	7.80101e-05	6.41901e-05	832	802	874
CAETHG_RS15360	CAETHG_3128	flagellar biosynthetic protein FlhF	74017275	71336021	145464724	137380720	151351723	196694248	178105920	103019100	146415226	135341832	112746585	104070517	6.00579e-05	8.56533e-05	6.4176e-05	841	771	875
CAETHG_RS09570	CAETHG_1971	hypothetical protein	103861909	84704834	101745407	2278844					120250670	122383616	158579648	92087274	4.0194e-05		6.37413e-05	970		876
CAETHG_RS01520	CAETHG_0322	xylose isomerase	74123264	106267886	119138668	111574682	137267446	122289494	119756140	82168168	156975366	134898266	120662698	85094629	5.7519e-05	6.2652e-05	6.32946e-05	863	872	877
CAETHG_RS19910	CAETHG_0334	hypothetical protein	94202712	119659712	117535518	93626888	84011715	84342774	176810874	148855226	144805180	116647960	161046612	74144930	5.92792e-05	6.80822e-05	6.32924e-05	847	844	878
CAETHG_RS16070	CAETHG_3273	flavin reductase family protein	75879480	73278560	75210898	105711800	109416524	132370472	140339276	74948894	124944328	138993800	123366168	102483206	4.63717e-05	6.23462e-05	6.32862e-05	936	875	879
CAETHG_RS12275	CAETHG_2493	haloacid dehalogenase	108955258	108635566	99209620	105007773	137885673	150459696	142931604	158924149	139073069	137128817	117549273	98051467	5.89765e-05	8.03854e-05	6.32013e-05	851	797	880
CAETHG_RS08105	CAETHG_1672	ABC-type metal ion transporter, periplasmi	156688900	200189968	135164132	151948980	240745878	307526112	247823552	247611348	163958516	173168384	68633828	93790339	9.00015e-05	0.000141955	6.31532e-05	726	629	881
CAETHG_RS15975	CAETHG_3254	bifunctional 2-keto-4-hydroxyglutarat									132725228	109420624	109531724	128380731			6.30981e-05			882
CAETHG_RS16860	CAETHG_3433	peptidase S8	111998240	179970432	132971408	174633632	260705872	180547120	143646216	175294566	100221319	107243260	181712590	93802671	8.40837e-05	0.000102695	6.29947e-05	745	719	883
CAETHG_RS19510	CAETHG_3980	cell wall-binding repeat-containing protein	153904587	167167055	170969489	157280054	187057566	270822978	237177226	211756964	96767602	110998094	157569148	112429830	9.07094e-05	0.00012363	6.28907e-05	723	669	884
CAETHG_RS01040	CAETHG_0219	(d)CMP kinase	84645901	111579988	96255994	96552846	152763960	178129748	142331916	143098540	136157596	135205512	110785078	100956004	5.43828e-05	8.37344e-05	6.22271e-05	886	779	885
CAETHG_RS04460	CAETHG_0935	hypothetical protein					86147819	85701752	239144923	260960310	111427400	136566922	142541716	91459288		9.29492e-05	6.21875e-05		747	886
CAETHG_RS00570	-	hydrogenase large subunit domain protein	135595096	120627796	151864428	117026488	157932752	128809640	159196542	148707504	137122594	123511716	104109102	113624614	7.32351e-05	8.10424e-05	6.21468e-05	780	792	887
CAETHG_RS04855	CAETHG_1019	hypothetical protein	65485609	65302316	70398198	60062495	42981121	21060165	47185390	15725483	129124838	138128388	118120882	95139846	3.64631e-05	1.73419e-05	6.17855e-05	998	1164	888
CAETHG_RS08035	CAETHG_1659	hypothetical protein	149921008	137495222	88216966	145231028	151988390	153557606	112897045	188091000	167721916	168962396	54775387	95792144	7.30399e-05	8.23209e-05	6.15986e-05	782	785	889
CAETHG_RS13800	CAETHG_2806	hypothetical protein	594096640	679740256	626437392	621894944	566363136	536376432	500929152	501051760	136970776	131509212	109700110	100000694	0.000352525	0.000286024	6.15909e-05	348	408	890
CAETHG_RS18975	CAETHG_3868	flavodoxin	71177228	1725400	4124458	41179218					166032104	124347312	97681324	91736136	1.66812e-05		6.11583e-05	1166		891
CAETHG_RS15485	CAETHG_3152	DUF881 domain-containing protein	83229714	85713764	83972662	38056980	98213902	68277451	82297180	66785160	142964824	140226798	112871372	81553298	4.03363e-05	4.28824e-05	6.07227e-05	969	994	892
CAETHG_RS15465	CAETHG_3148	UDP-N-acetylmuramoyl-tripeptide--D-alanyl-D	81358288	90207992	102123764	75349740	99299362	93287058	102180990	66339592	101848782	167874200	128207778	77445158	4.8655e-05	4.91527e-05	6.06047e-05	925	947	893
CAETHG_RS16845	CAETHG_3430	methyl-accepting chemotaxis protein									131325332	141954244	143983124	58139778			5.98823e-05			894
CAETHG_RS00190	CAETHG_0039	hypothetical protein	432158299	409944202	512339962	107978162	108916781	138348040	70548981	106876017	158269756	89488422	147283976	72519048	0.000201776	5.74254e-05	5.95875e-05	477	896	895
CAETHG_RS13165	CAETHG_2683	glycosidase related protein	99328292	94504836	123425342	92573902	83671560	81921955	88100425	61241201	136533352	117970020	134599490	76375945	5.71587e-05	4.28819e-05	5.93965e-05	865	995	896
CAETHG_RS05825	CAETHG_1215	helicase-exonuclease AddAB subunit AddA	84569458	127231288	102006518	88122382	139634836	141227080	182853568	138459658	134085992	123913248	109375868	94227720	5.60743e-05	8.23136e-05	5.93961e-05	873	786	897
CAETHG_RS15075	-	hypothetical protein	114678874	95069758	70889536	68734294	76120440	93794688	75141672	59703644	113434592	125359868	116599438	101010034	4.87044e-05	4.1404e-05	5.92524e-05	924	1004	898
CAETHG_RS19850	CAETHG_4049	YitT family protein	51691215	51091806	80235927	65539533	70879599	51688518	69118660	65980508	115071610	114161802	136127754	90040563	3.47409e-05	3.51174e-05	5.89139e-05	1014	1044	899
CAETHG_RS16465	CAETHG_3352	16S rRNA (guanine(966)-N(2))-methyltransferas	101232996	79976236	107707890	84595834	122368498	105987504	93162352	99854204	125215072	117327494	109777946	101380484	5.21046e-05	5.71545e-05	5.88244e-05	898	898	900
CAETHG_RS01705	CAETHG_0359	CRISPR-associated protein									129720128	121399736	109967234	94971250			5.88017e-05			901
CAETHG_RS09215	CAETHG_1902	fumarate hydratase	94594353	179234204	134538860	108653192	107278896	53627645	176675260	142285202	119326680	74971987	136699550	113578270	7.20824e-05	6.6092e-05	5.87055e-05	788	851	902
CAETHG_RS04765	CAETHG_0999	BMP family ABC transporter substrate-bindin									167842842	45804863	117073312	115963647			5.86495e-05			903
CAETHG_RS08665	CAETHG_1790	mannose-6-phosphate isomerase	186043824	168748462	183689324	74955030	146171536	162035862	164626202	159667740	211963660	114977998	64776122	76704964	8.49747e-05	8.62275e-05	5.856e-05	739	767	904
CAETHG_RS18040	CAETHG_3672	hypothetical protein	22366444	15408353	81980760	7630094					128694407	118268938	137328584	74026254	1.74812e-05		5.85136e-05	1157		905
CAETHG_RS07655	CAETHG_1578	NAD(P)H-dependent oxidoreductase subunit E	447814368	551732352	296838336	508129408	937294656	869768256	799619824	838282280	131067060	133091834	97593811	91002456	0.000253115	0.000467989	5.80574e-05	411	307	906
CAETHG_RS00135	CAETHG_0028	NAD(+) diphosphatase	94626724	118482388	101471418	110245459	134538643	101689935	109077454	127555960	118149526	110753150	111093694	105289188	5.94374e-05	6.42682e-05	5.80545e-05	843	864	907
CAETHG_RS15370	CAETHG_3130	flagellar protein	115717764	54719257	127227148	132888044	50329908	285021535	223952016	228205108	52730507	111895120	233845748	50527623	6.0377e-05	0.000108125	5.79415e-05	838	702	908
CAETHG_RS14430	CAETHG_2936	PDZ/DHR/GLGF domain protein	117891444	140865892	183649500	170830976	179517940	221379304	159039320	132885300	102997436	134156296	106561476	101932118	8.58267e-05	9.39629e-05	5.79222e-05	737	741	909
CAETHG_RS07025	CAETHG_1460	bifunctional adenosylcobinamid	128302674	138301808	72446542	208116242	140049092	339080260	176323360	102525402	123882264	138945288	70798684	109051600	7.72802e-05	0.000102809	5.73315e-05	767	718	910
CAETHG_RS03550	CAETHG_0749	ferredoxin	55117926	34338564	80821020	61481054					117206352	294170427	59263005	9631670	3.23826e-05		5.71013e-05	1028		911
CAETHG_RS01100	CAETHG_0231	amino acid permease	50635932	45682528	84445140	71829844	92583016	80040910	76274636	22924156	120043732	114406568	131004984	78231648	3.53464e-05	3.68107e-05	5.69262e-05	1006	1031	912
CAETHG_RS07285	CAETHG_1517	DUF3786 domain-containing protein	144221260	135265424	124745624	119402708	121827382	128516544	127895776	101574132	120914350	131782392	110148130	81914026	7.31097e-05	6.53194e-05	5.69189e-05	781	858	913
CAETHG_RS19240	CAETHG_3922	deoxyribose-phosphate aldolase	112200741	176607594	147323056	129680916	114193672	124665041	130483570	86075034	132206554	111212472	113002892	86280806	7.89819e-05	6.20541e-05	5.68853e-05	761	877	914
CAETHG_RS15745	CAETHG_3206	TlyA family rRN	70373977	84468034	84338467	77820990	115818734	114444082	105710608	54840807	112800848	139217926	92043916	94684010	4.42928e-05	5.30382e-05	5.65563e-05	946	927	915
CAETHG_RS09145	CAETHG_1888	hypothetical protein	29167705	74997413	18397415	90546102	101971804	166703268	168220166	107424392	69957848	140591798	65317631	145049154	3.02082e-05	7.44334e-05	5.64773e-05	1044	817	916
CAETHG_RS16385	CAETHG_3336	bifunctional phosphopantothenoylcystein	668492636	560469008	634792360	54759445	155307936	128012176	84732698	140637932	146299332	101330458	94544322	94458552	0.000263984	6.87644e-05	5.62439e-05	401	841	917
CAETHG_RS14925	CAETHG_3036	chemotaxis response regulator protein-glutamat	120651888	112674104	101738028	108392014	98143784	81258109	86520672	144647988	121776212	109676054	120676140	80634796	6.19899e-05	5.59291e-05	5.56062e-05	825	911	918
CAETHG_RS04395	CAETHG_0921	phosphoesterase	60334696	62230871	83461126	45602964	65876630	61836032	89597058	43000226	79931118	119721996	126560192	98051364	3.49758e-05	3.56022e-05	5.55941e-05	1011	1040	919
CAETHG_RS19995	CAETHG_0924	glycosyl transferase	181291242	149442140	62847461	150439228	175265684	174458292	92440378	119279946	123031882	119744262	100265950	88836840	7.6336e-05	7.57058e-05	5.55791e-05	771	812	920
CAETHG_RS07660	CAETHG_1579	DNA-(apurinic or apyrimidinic site) lyase	69449776	73042397	67202393	82255864	96128592	67485717	90393230	88835326	167592270	94253431	87568943	83670615	4.09109e-05	4.67077e-05	5.51866e-05	964	963	921
CAETHG_RS08725	CAETHG_1802	APC family permease	139034476	159375936	113734019	126496976	166791501	168559736	132316788	137980686	117860173	129854594	98494397	83480052	7.52705e-05	8.21359e-05	5.50706e-05	775	788	922
CAETHG_RS18855	CAETHG_3844	DNA-binding response regulator									169307760	18603395	169864872	69722033			5.5069e-05			923
CAETHG_RS17580	CAETHG_3583	hypothetical protein	15006259	16297836	15699572	17939464	26154409	19586752	21430700	16800869	19863856	222094040	39364488	133854080	9.09563e-06	1.14012e-05	5.50689e-05	1213	1213	924
CAETHG_RS06740	CAETHG_1398	type I-B CRISPR-associated protein Cas5	63180620	61469567	66958000	58118490	62557577	66543037	64937279	59090458	126254964	118319748	112529440	73724530	3.4862e-05	3.44629e-05	5.49409e-05	1012	1051	925
CAETHG_RS04345	CAETHG_0909	prephenate dehydrogenase/arogenate dehydrogenas	204527720	285885136	202117712	232813376	531861200	621622752	477062288	588748160	115161447	108513582	104576410	94510806	0.000129439	0.000301527	5.48515e-05	627	398	926
CAETHG_RS06120	CAETHG_1274	thioether cross-link-forming SCIFF peptid	70295097	45641338	53718002	90143954	133931068	86598978	123017360	124559888	126088656	127899940	123007244	57353780	3.65719e-05	6.37754e-05	5.47642e-05	997	865	927
CAETHG_RS15725	CAETHG_3202	exodeoxyribonuclease VII large subunit	83737775	94479205	97095362	109787968	115058001	134872294	109916704	116826594	120455779	127825100	94924963	83789078	5.39583e-05	6.47978e-05	5.47119e-05	890	860	928
CAETHG_RS06440	CAETHG_1340	cell division protein ZapA	79278236	160060309	65684252	70227528	102365291	121721902	94553408	101612955	94076502	89294884	83797352	137781958	5.23058e-05	5.70932e-05	5.44808e-05	896	899	929
CAETHG_RS12750	CAETHG_2589	cell wall-binding repeat-containing protein	72524746	48328088	45662139	35320328	120104194	133326526	87414730	100872100	67603812	82089824	182068212	77989616	2.80863e-05	5.98113e-05	5.38153e-05	1062	884	930
CAETHG_RS01060	CAETHG_0223	glycosyl transferase family 2	60993898	113238146	107133236	113176756	159268674	152992472	142033390	151081552	93562861	130280186	101620258	88796144	5.52736e-05	8.229e-05	5.36165e-05	880	787	931
CAETHG_RS13775	CAETHG_2800	sigma-54-dependent Fis family transcriptiona	72230923	51136631	62069175	46375498					97579478	106825120	88361562	112282424	3.22911e-05		5.33988e-05	1030		932
CAETHG_RS03525	CAETHG_0744	DUF1016 domain-containing protein	38422928	31703052	44059086	15601013	107688693	71664596	97734687	72325025	100284954	141384242	102214886	73490556	1.79649e-05	4.75487e-05	5.32814e-05	1147	958	933
CAETHG_RS01740	CAETHG_0367	oxidoreductase/nitrogenase component 1	117511328	129268438	94362776	105767324	117856694	207365060	132388976	133881296	156308806	92920447	60005447	101808226	6.2459e-05	8.03915e-05	5.30661e-05	823	796	934
CAETHG_RS06150	CAETHG_1280	Holliday junction branch migration DNA helicas	84780188	89704556	96364754	91751136	125282792	132548490	89390068	92671626	89956890	139542528	85940218	93813332	5.06888e-05	5.95355e-05	5.30444e-05	910	886	935
CAETHG_RS13675	CAETHG_2780	DNA-binding protein	67509686	108060832	90867054	97023664	123339456	142519750	142003544	144247096	118142826	106295052	97863396	86910488	5.08691e-05	7.52855e-05	5.28217e-05	908	814	936
CAETHG_RS19205	CAETHG_3915	GntR family transcriptional regulator	70680727	68883954	82488480	71577958	117996948	231929196	135458992	198516868	165270726	97139002	81490730	73470953	4.10129e-05	9.30198e-05	5.28101e-05	963	746	937
CAETHG_RS04445	CAETHG_0932	IclR family transcriptional regulator	61026527	38798017	43006850	24942944	58196648	8144456	20046116	6952003	80229432	119058602	144592264	65442765	2.32955e-05	1.2484e-05	5.26336e-05	1100	1206	938
CAETHG_RS05410	CAETHG_1129	cobalamin biosynthesis protein	21397455	31012084	29165462	58923048	66399410	41512417	76658087	84753879	108095384	116605859	89081840	92170842	1.98719e-05	3.68516e-05	5.25803e-05	1130	1030	939
CAETHG_RS11320	CAETHG_2299	TIGR00299 family protein	94767603	121542348	102416089	74761624	92706610	118843212	109909346	136433184	136638440	118219334	85533588	72371460	5.47851e-05	6.24608e-05	5.23567e-05	882	874	940
CAETHG_RS14275	CAETHG_2905	GTPase Era	87608522	89553581	131010992	59067493	71447150	66724792	98703846	65759509	64772821	61642726	146084156	112049750	5.09575e-05	4.14207e-05	5.19004e-05	907	1003	941
CAETHG_RS00930	CAETHG_0196	2-hydroxyacyl-CoA dehydratase	90751294	75061949	60091512	55722859					150813346	121561916	76832223	63971925	3.92571e-05		5.18651e-05	978		942
CAETHG_RS09900	CAETHG_2025	hypothetical protein									133693558	70386762	85805723	101097498			5.11167e-05			943
CAETHG_RS01185	CAETHG_0249	FadR family transcriptional regulator					107621712	81531804	98636384	82907416	104387288	111817360	107828652	73063264		5.04399e-05	5.09603e-05		943	944
CAETHG_RS09690	CAETHG_1988	hypoxanthine phosphoribosyltransferase	120384884	114354615	86735416	102328316	147584471	180960532	179489704	86049076	103409623	112037999	103458574	76251127	5.92532e-05	8.0933e-05	5.08178e-05	848	793	945
CAETHG_RS02130	CAETHG_0447	chlorohydrolase	114902254	76572662	140061308	75325980	93892058	85963600	97227148	104689868	118396666	106380148	97757650	73095611	5.65545e-05	5.2043e-05	5.06094e-05	869	933	946
CAETHG_RS01045	CAETHG_0220	NAD(P)/FAD-dependent oxidoreductase	70250864	64045582	67751990	65764469	29049732	12096250	77690401	62334435	122970854	107350508	114015106	55343023	3.74266e-05	2.51489e-05	5.05015e-05	988	1107	947
CAETHG_RS08125	CAETHG_1676	ribosomal-protein-alanine N-acetyltransferase									121490616	97148409	87410817	84275581			5.03377e-05			948
CAETHG_RS02210	CAETHG_0464	alpha-ribazole phosphatase									106068116	118273518	97108605	70875961			5.01474e-05			949
CAETHG_RS13280	CAETHG_2708	HD-GYP domain-containing protein	69201001	42200410	51845329	73289008	105630596	145843772	78916126	113069480	100840314	114999748	90309416	82143616	3.32105e-05	6.00534e-05	5.01011e-05	1022	882	950
CAETHG_RS00620	CAETHG_0130	allophanate hydrolase									100933122	95154942	121650552	70834632			5.00692e-05			951
CAETHG_RS12825	CAETHG_2607	transferase	35905603	80806811	51050380	39624286	94049908	139169684	96695932	170131432	82561163	64234527	90490570	129276820	2.8884e-05	6.80776e-05	4.97363e-05	1057	845	952
CAETHG_RS02165	CAETHG_0455	(2Fe-2S)-binding protein					83087955	66018458	75022834	10802744	185977338	18442874	175603144	18250845		3.18626e-05	4.93703e-05		1066	953
CAETHG_RS19095	CAETHG_3892	peptide deformylase	94666591	54721436	101542680	115041905	176946764	194251440	149104232	171851792	116294942	108798165	88546289	72421100	5.13544e-05	9.39538e-05	4.93353e-05	904	743	954
CAETHG_RS14525	CAETHG_2955	hypothetical protein	48867396	56305464	60645104	49648699	111535542	138880609	93689211	138953300	87289615	112557214	83528187	93008366	3.00691e-05	6.55841e-05	4.91387e-05	1047	856	955
CAETHG_RS06080	CAETHG_1266	coproporphyrinogen III oxidase	72013185	74177913	62841796	57745115	68998782	66996744	67176882	66258170	114095904	119990504	94854558	56807541	3.7221e-05	3.6669e-05	4.86909e-05	990	1034	956
CAETHG_RS13960	CAETHG_2838	selenide, water dikinase	84930611	80892714	96818768	87188968	97353876	93771286	82638034	80474543	108972424	107087498	90367318	72348776	4.88831e-05	4.80972e-05	4.85261e-05	922	953	957
CAETHG_RS06200	CAETHG_1290	hypoxanthine phosphoribosyltransferase	56990088	95848962	102984693	93578884	119752707	105526917	122082725	114803964	118121208	87501167	102353474	69767197	4.88716e-05	6.29753e-05	4.84345e-05	923	870	958
CAETHG_RS10405	CAETHG_2128	DUF370 domain-containing protein					84428232	84389214	71742292	82434296	95625412	111118664	92192468	76471490		4.38715e-05	4.83802e-05		983	959
CAETHG_RS15940	CAETHG_3247	alcohol dehydrogenase	53793911	49141918	69247294	38704241	38476420	20368590	39834252	24732512	95597818	77990738	134678972	64919074	2.93183e-05	1.68468e-05	4.82034e-05	1052	1170	960
CAETHG_RS15835	CAETHG_3226	siderophore-interacting protein	154778809	160186657	210603476	141148641	125843799	76453396	136546829	19596264	109493203	88957220	112319326	64268392	9.28797e-05	4.88711e-05	4.80355e-05	716	949	961
CAETHG_RS08530	CAETHG_1763	DegV family protein	61793308	124680112	95830434	75733474	61108248	93363500	97997226	62632313	111775150	110526416	75789647	74845452	4.99162e-05	4.30908e-05	4.77414e-05	913	992	962
CAETHG_RS11125	CAETHG_2258	CCA tRNA nucleotidyltransferase	86833949	75697933	119919418	108511666	141203844	142642806	128747733	109298348	153089738	76032278	81186063	66164525	5.4707e-05	7.09015e-05	4.77286e-05	884	835	963
CAETHG_RS05120	CAETHG_1072	GGDEF domain-containing protein	75179171	70241155	86461109	61456001	77465074	33208945	70446897	60657557	102909014	96439015	101985202	68747173	4.08712e-05	3.29717e-05	4.75288e-05	965	1057	964
CAETHG_RS12725	CAETHG_2584	TolC family protein					75822808	116994538	64188465	100991136	86500923	101844812	85548126	89290536		4.85604e-05	4.74591e-05		951	965
CAETHG_RS03160	CAETHG_0665	transaldolase	133465272	136382044	123521670	118172536	140381752	124435596	136095220	123831762	119150452	106414272	88137488	60567602	7.14323e-05	7.14306e-05	4.74094e-05	793	832	966
CAETHG_RS13330	CAETHG_2720	DUF1727 domain-containing protein	83884232	53083471	107882818	53773436	109942536	87382216	85641022	89201252	99286278	103941914	89256087	73849037	4.14846e-05	5.05155e-05	4.71496e-05	958	942	967
CAETHG_RS19280	CAETHG_3930	hypothetical protein	104624506	97262086	102384751	95447139	98318060	78093588	72611271	76894188	63345308	69966512	91658554	119839488	5.58329e-05	4.41997e-05	4.68368e-05	875	979	968
CAETHG_RS07575	CAETHG_1561	rRNA pseudouridine synthase	138042560	157195764	141042132	137356100	191606280	177283056	166440920	164512560	152550628	110341478	29876423	77614580	8.01431e-05	9.50847e-05	4.68054e-05	757	739	969
CAETHG_RS11725	CAETHG_2379	molecular chaperone DnaJ	74941280	71888832	66735032	56929058	89721636	77830589	75253949	54944423	108774590	106022984	102062850	53068146	3.77181e-05	4.04067e-05	4.67899e-05	987	1009	970
CAETHG_RS14545	CAETHG_2959	Vitamin B12 dependent methionine synthas	83484839	112999296	101421658	84302177	130085024	122902110	121557868	114949352	118728324	68522137	94664876	78926682	5.33177e-05	6.65736e-05	4.67607e-05	892	850	971
CAETHG_RS15135	CAETHG_3082	nucleotidyltransferase domain-containin					116001622	62536748	104272742	54710613	116013130	78342014	108874298	61667181		4.59295e-05	4.66662e-05		971	972
CAETHG_RS11700	CAETHG_2375	DUF2225 domain-containing protein	84968362	93001930	85485536	76941254	118186158	180644716	122092096	63815952	114549796	97052984	86088508	67603864	4.75114e-05	6.57493e-05	4.66606e-05	933	854	973
CAETHG_RS07395	CAETHG_1540	hypothetical protein	63904524	70893726	65214701	53168257	36983569	47322480	69392020	113817170	109266421	90349162	86301342	75012953	3.52976e-05	3.67605e-05	4.65015e-05	1009	1032	974
CAETHG_RS15000	CAETHG_3052	flagellar export chaperone FliS	114607616	90859244	92911436	75880315	60829846	29563817	55598669	23234286	90762448	90902901	138438196	45434291	5.21586e-05	2.30363e-05	4.64979e-05	897	1126	975
CAETHG_RS13325	CAETHG_2719	glutamine amidotransferase	29005303	96990449	90621787	85384762	99257627	57249146	99365361	60222387	81618354	122546593	85606530	70757119	4.22811e-05	4.3104e-05	4.63277e-05	954	991	976
CAETHG_RS14145	CAETHG_2878	hypothetical protein					56167522	64152631	73552794	88985715	106456634	103993420	92009095	60625073		3.86714e-05	4.61937e-05		1018	977
CAETHG_RS14455	CAETHG_2941	NCS2 family permease	82092204	62207052	52086975	52837023	59030714	40492078	48071510	27799347	82012606	95873240	116018530	64109339	3.47744e-05	2.38019e-05	4.6165e-05	1013	1119	978
CAETHG_RS01825	CAETHG_0384	peptidase M20	81039844	116253870	63830312	77089190	148996384	160287912	136868956	147340030	105994470	96459136	75578078	78624978	4.72579e-05	8.06683e-05	4.60212e-05	934	795	979
CAETHG_RS10445	CAETHG_2132	transcriptional regulator	128401826	93559573	108355650	94625274	91877242	61859356	64838128	51554337	93623734	104267812	77823044	78220362	5.92933e-05	3.6595e-05	4.57502e-05	846	1035	980
CAETHG_RS06270	CAETHG_1304	polymerase	60809814	80638476	88314392	85122048	79969900	71228864	68170896	75403336	91511536	99701968	91005798	72121448	4.40594e-05	4.0059e-05	4.57157e-05	947	1010	981
CAETHG_RS15260	CAETHG_3108	flagellin domain protein					112931068	185274036	101820483	147312829	82996194	86434584	69600839	104507996		7.42607e-05	4.56313e-05		819	982
CAETHG_RS02215	CAETHG_0465	phosphohydrolase					51273687	61391482	69803844	42437553	129513496	99221280	87092328	47834874		3.07198e-05	4.55529e-05		1070	983
CAETHG_RS02150	CAETHG_0451	diaminopropionate ammonia-lyase	102127526	88469986	95625428	78432356	79760592	73590512	114478784	108736450	110476972	89602378	87925112	66864197	5.08512e-05	5.16021e-05	4.54456e-05	909	936	984
CAETHG_RS03990	CAETHG_0841	HlyC/CorC family transporter	52082588	71181402	67973556	63113780	51233168	54476047	112198416	75288688	140631118	63029049	111194800	45256546	3.55449e-05	4.04206e-05	4.53339e-05	1004	1008	985
CAETHG_RS00050	CAETHG_0011	signal transduction protein	60233347	32839928	49482478	10802847	14911892	34372715	37696164	23608669	103350164	102541890	92123010	57665452	2.11624e-05	1.51879e-05	4.52049e-05	1116	1184	986
CAETHG_RS09595	CAETHG_1976	excinuclease Uvr	147239166	175596872	135042158	142036902	369320336	371305796	374944032	165337693	95353912	88848493	70090097	90231136	8.38262e-05	0.000174111	4.50766e-05	747	570	987
CAETHG_RS09205	CAETHG_1900	citrate lyase	110025688	171098849	126163023	123335743	120083422	115160708	219126880	239482992	68804530	61293877	108504974	94573744	7.41107e-05	9.54372e-05	4.45632e-05	776	738	988
CAETHG_RS12105	CAETHG_2458	glycosyltransferase	68060000	73839884	52322350	69217934	107780892	104872408	85737574	92231206	84716229	94715592	86826312	75895843	3.68875e-05	5.29934e-05	4.44202e-05	992	928	989
CAETHG_RS12465	CAETHG_2532	methionine ABC transporter ATP-binding protein	522526848	543685824	479141920	418329912	358418860	178693820	333558680	133256056	102564098	96091124	87979326	61046470	0.000273878	0.000136689	4.43654e-05	392	636	990
CAETHG_RS04060	CAETHG_0854	cobalt ABC transporter ATPase	94694658	141567364	85321582	177179136	85942740	78229257	142607172	124115910	102503660	65216362	116775938	58789702	7.02905e-05	5.91891e-05	4.4159e-05	797	889	991
CAETHG_RS19625	CAETHG_4004	3-hydroxy-5-phosphonooxypentane-2,4-dion									151040656	99773844	36776744	63727316			4.40532e-05			992
CAETHG_RS07115	CAETHG_1478	dihydroorotate dehydrogenase electron transfe	36638194	33275421	37764001	21502843					86065016	93067668	96539220	65994714	1.79487e-05		4.40515e-05	1149		993
CAETHG_RS11995	CAETHG_2435	YvcK family protein	61716676	53553506	60077588	49469080	46224952	49691270	57567812	46233019	93029210	95559270	94753936	60229338	3.13586e-05	2.72683e-05	4.39702e-05	1036	1096	994
CAETHG_RS13715	CAETHG_2788	helicase-exonuclease AddAB subunit AddB	73493586	149604276	121158664	47267870	105805403	55421282	140829834	108541054	114194584	69970577	106157684	54122082	5.42256e-05	5.6333e-05	4.39019e-05	888	906	995
CAETHG_RS13905	CAETHG_2827	ribonuclease E/G	53907722	60602913	90784606	80199864	96134472	102719218	69594284	86350812	92701469	80440115	104124780	63173481	3.99518e-05	4.80608e-05	4.38707e-05	971	954	996
CAETHG_RS01305	CAETHG_0277	PHP domain-containing protein	75811401	84179386	70602411	69970884	93852292	88572884	81681396	58567459	90333944	90062996	93806306	65825147	4.19805e-05	4.37968e-05	4.3802e-05	955	984	997
CAETHG_RS03920	CAETHG_0826	GGDEF domain-containing protein	43047697	42692083	53923174	30975650	51395568	33711917	45742974	37480383	96416370	89300484	94075889	61610917	2.37242e-05	2.29058e-05	4.37602e-05	1098	1127	998
CAETHG_RS01855	CAETHG_0390	efflux RND transporter periplasmic adapto	26693374	21104415	64640058	40099171	148756744	174077284	72010620	154749816	85725240	100689892	70288748	79731776	2.12864e-05	7.41553e-05	4.3687e-05	1114	820	999
CAETHG_RS10025	CAETHG_2054	DNA replication protein DnaC	88329220	92245868	81456706	85273140	116662604	113992292	95692726	85352442	82847746	94250280	84529998	74587528	4.85494e-05	5.58464e-05	4.36395e-05	926	912	1000
CAETHG_RS16065	CAETHG_3272	histidinol phosphate phosphatase HisJ family	79833689	63168266	63760162	49557044	65645572	43502282	49640682	35363672	74832496	111871582	89324275	62634506	3.56996e-05	2.63288e-05	4.34769e-05	1002	1101	1001
CAETHG_RS10180	CAETHG_2082	putrescine carbamoyltransferase									146144958	57166641	32671664	97686228			4.34749e-05			1002
CAETHG_RS19620	CAETHG_4003	hypothetical protein	50600198	49258030	60614488	39154766					131914012	87985798	49002420	71718832	2.77864e-05		4.33881e-05	1064		1003
CAETHG_RS13300	CAETHG_2712	ribonuclease H	44493766	47289930	50628948	62001848	85660050	102382286	109810964	51690634	149105952	58802714	106430122	33273811	2.86774e-05	4.76734e-05	4.32424e-05	1059	957	1004
CAETHG_RS02355	CAETHG_0495	hypothetical protein	161264404	94113222	100049480	88285854	122298292	73874038	75323734	57411282	52679019	82175124	115118264	76216506	6.1842e-05	4.44601e-05	4.30568e-05	826	977	1005
CAETHG_RS10145	CAETHG_2074	agmatine deiminase									129069516	73766916	55436034	76208552			4.29716e-05			1006
CAETHG_RS07570	CAETHG_1560	hypothetical protein	123031185	104554364	114871555	112202774					89744290	99200105	91039373	56523742	6.35433e-05		4.29336e-05	819		1007
CAETHG_RS06435	CAETHG_1339	peptidase	34079960	54294032	80753454	64977172	73523182	100904508	138508628	95795874	45170895	126555438	100512810	58535041	3.27406e-05	5.61047e-05	4.26091e-05	1025	909	1008
CAETHG_RS01735	CAETHG_0366	oxidoreductase	40571695	167204658	73356635	120821983	82513013	141503550	85996593	102177413	91961440	79581946	87999312	67333890	5.6441e-05	5.59936e-05	4.22456e-05	870	910	1009
CAETHG_RS14825	CAETHG_3015	lipoate--protein ligase A	130631724	139698816	146476452	134593352	142629939	149580716	170696908	153939543	78895802	117738128	47343314	80857400	7.70366e-05	8.41954e-05	4.20742e-05	768	777	1010
CAETHG_RS09890	CAETHG_2023	glutamate racemase	149238676	107768098	87147928	67422711	103942208	80111650	88255486	63432997	99713998	92896530	87917210	51245179	5.72436e-05	4.55973e-05	4.20711e-05	864	972	1011
CAETHG_RS12760	CAETHG_2591	LPS biosynthesis protein	164274296	142408476	94788264	72849025	88807747	54218014	82324130	48722671	75600634	100317066	96973156	55264217	6.59387e-05	3.7307e-05	4.2023e-05	812	1028	1012
CAETHG_RS02685	CAETHG_0566	uroporphyrinogen III decarboxylase	40506175	46139724	56884918	33090863					65687494	101667311	92255985	63379650	2.45635e-05		4.17447e-05	1090		1013
CAETHG_RS00540	CAETHG_0112	exonuclease sbcCD subunit D	66801678	74137080	65382250	63781476	85919216	89346808	75450278	70881290	92539433	96919562	76085384	60752150	3.77301e-05	4.3668e-05	4.17106e-05	986	986	1014
CAETHG_RS05340	CAETHG_1115	cobalt-precorrin 5A hydrolase	42816213	79612558	92572866	97499854	102372262	101915428	100548472	91196518	102723142	95363108	68787202	60594960	4.38356e-05	5.38873e-05	4.17093e-05	949	924	1015
CAETHG_RS19050	CAETHG_3883	hypothetical protein	71558663	63294966	61951577	62129860	71243230	67186589	61630182	69890159	89659209	85136050	90795056	58352955	3.61799e-05	3.66872e-05	4.15441e-05	1000	1033	1016
CAETHG_RS03385	CAETHG_0716	flavodoxin family protein	81565468	82523385	89514510	72272319	81490326	83845230	95899967	120556170	107457243	97670782	71206378	52048319	4.54555e-05	5.21441e-05	4.14527e-05	942	932	1017
CAETHG_RS16930	CAETHG_3448	extradiol ring-cleavage dioxygenase class II	54676288	71939452	54948368	91985700	132008712	88155664	94757027	126808836	95535832	95712516	71552940	59331768	3.84863e-05	5.99741e-05	4.10874e-05	983	883	1018
CAETHG_RS10100	CAETHG_2065	FAD:protein FMN transferase	43277880	30393082	63405590	70486715	72409684	40986129	101467470	31632488	38537757	72589006	154789589	46978098	2.91622e-05	3.38197e-05	4.0787e-05	1054	1055	1019
CAETHG_RS18925	CAETHG_3858	membrane protein	42188962	60630461	37957186	37022305	65483328	79926110	74435802	63107010	90211712	90601130	78506152	58677096	2.48022e-05	3.85442e-05	4.06875e-05	1085	1020	1020
CAETHG_RS16055	CAETHG_3270	hypothetical protein	62931266	37377629	34868794	40831052	835542630	147197406	159513500	121360879	53362424	35054835	128018273	83745890	2.45943e-05	0.000167761	4.05371e-05	1088	581	1021
CAETHG_RS09785	CAETHG_2002	aminoacyl-tRNA hydrolase	98885466	110501778	85336239	87516846					82393414	88023090	66234675	74630008	5.33844e-05		4.04681e-05	891		1022
CAETHG_RS05400	CAETHG_1127	siroheme synthase	133734735	123549926	135147536	88155507	14320019	45147301	145567584	63203407	92062038	81410958	79591840	61200638	6.686e-05	3.75258e-05	4.03755e-05	809	1027	1023
CAETHG_RS14510	CAETHG_2952	phosphoribosylglycinamide formyltransferase	84460253	86485683	108117957	48178008	87293603	89055531	86238260	77762398	86457493	78905907	87340057	60327974	4.53846e-05	4.63081e-05	4.03171e-05	943	965	1024
CAETHG_RS15760	CAETHG_3209	DNA repair protein RecN					71194558	61562806	58858245	64471292	72145759	95348396	77671182	66325244		3.47874e-05	4.03085e-05		1048	1025
CAETHG_RS16655	CAETHG_3392	RIP metalloprotease RseP	59014572	103465065	404635222	400068852	436577900	431226700	418642172	78023744	91081252	93757814	66333593	62688390	0.000136319	0.000185088	4.02096e-05	610	545	1026
CAETHG_RS07690	CAETHG_1585	dihydroorotase multifunctional complex type	95072088	89756227	34326233	33112482	65092576	77696322	57736646	92848356	104154864	114157842	59796514	44031636	3.50519e-05	3.98875e-05	4.02088e-05	1010	1013	1027
CAETHG_RS16160	CAETHG_3291	replication-associated recombination protein A	24854350	64891490	68463986	69637121	59392522	68712668	60917525	73476266	86480842	91994702	67053858	65018057	3.19462e-05	3.57426e-05	3.99499e-05	1033	1039	1028
CAETHG_RS00060	CAETHG_0013	hypothetical protein	58265060	111777398	94843548	104426604	135353956	124959696	116384348	118957836	102048088	86678234	71996014	52741613	5.17368e-05	6.73388e-05	3.97658e-05	900	849	1029
CAETHG_RS16660	CAETHG_3393	4-hydroxy-3-methylbut-2-en-1-yl diphosphat	100774545	113067970	105517767	95175902	193796895	99372906	103399631	119231070	91028891	85308098	64534356	66745840	5.78701e-05	6.96912e-05	3.96371e-05	861	838	1030
CAETHG_RS07035	CAETHG_1462	alpha-ribazole phosphatase	84315655	91222870	79423079	71782538	116731130	108391568	98352788	81270648	89504816	82068374	75806406	60126394	4.55923e-05	5.49309e-05	3.94901e-05	940	919	1031
CAETHG_RS18875	CAETHG_3848	RluA family pseudouridine synthase	37319865	14979855	16590566	20518244	42555699	60900186	46259658	113658184	87138574	86798580	69357442	62253003	1.24932e-05	3.59388e-05	3.92718e-05	1192	1038	1032
CAETHG_RS10020	CAETHG_2053	DNA replication protein DnaD	67648446	71833710	82654042	61767666	77676334	83632714	78532408	74456928	98294058	93403472	40259586	70360496	3.95804e-05	4.27732e-05	3.88161e-05	975	996	1033
CAETHG_RS16200	CAETHG_3299	Holliday junction resolvase RuvX									77991156	65423897	101128825	53841507			3.85314e-05			1034
CAETHG_RS14690	CAETHG_2988	formate dehydrogenase subunit alpha	71840514	65489535	103506590	74756156	59990788	33624531	55550848	30707475	62411528	82010850	86425140	64541471	4.40292e-05	2.44898e-05	3.84966e-05	948	1114	1035
CAETHG_RS16435	CAETHG_3346	ribulose-phosphate 3-epimerase	69977670	76790007	79183982	84456727	97454084	92171856	81238486	77116576	82944388	84205566	80717536	53089518	4.34539e-05	4.72335e-05	3.84949e-05	951	960	1036
CAETHG_RS16210	CAETHG_3301	transcriptional repressor					63619920	76285904	81155334	20387143	68186638	84346914	91507620	54402692		3.29033e-05	3.84535e-05		1059	1037
CAETHG_RS11070	CAETHG_2247	DNA polymerase III subunit delta'	48402473	58944132	51127265	32990597	63638257	59530011	110734530	61258576	96250306	85674060	58780264	59695220	2.66237e-05	4.05615e-05	3.83799e-05	1073	1007	1038
CAETHG_RS00770	CAETHG_0162	transcriptional regulator	67797184	53091646	60773301	62127222	60426580	52893929	53804226	53320268	72530628	89119880	74403070	61251130	3.40915e-05	2.99726e-05	3.83742e-05	1018	1075	1039
CAETHG_RS11880	CAETHG_2412	magnesium transporter					28497328	21438752	24995328	20361305	85138733	100430782	60761826	53560035		1.29553e-05	3.81023e-05		1197	1040
CAETHG_RS07875	CAETHG_1624	DUF134 domain-containing protein	112779448	122322130	96541499	101684370	149199301	137074405	111571196	131766711	95188822	89808417	63097261	51541231	6.05421e-05	7.18195e-05	3.79874e-05	837	830	1041
CAETHG_RS14625	CAETHG_2975	hypothetical protein	66204127	75386377	76729301	74997878	97304378	100255208	80248842	82920221	79908358	75580454	69007780	67786090	4.10135e-05	4.89464e-05	3.7985e-05	962	948	1042
CAETHG_RS19225	CAETHG_3919	macrolide ABC transporter permease									71005336	74481154	70605195	73113367			3.7912e-05			1043
CAETHG_RS15955	CAETHG_3250	6-phosphogluconate dehydrogenas	35347074	22081960	67788513	47384364					72293943	57773348	106944085	54517130	2.41158e-05		3.78583e-05	1096		1044
CAETHG_RS16690	CAETHG_3399	30S ribosome-binding factor RbfA					31107851	89279309	93022028	102477308	42687350	106703812	85107802	57621862		4.34214e-05	3.78374e-05		988	1045
CAETHG_RS01845	CAETHG_0388	ABC transporter ATP-binding protein	42997981	25725258	21352355	51119236	73322059	48701933	42317032	44534402	75535390	76842924	84389462	55770783	1.99117e-05	2.82259e-05	3.77038e-05	1128	1091	1046
CAETHG_RS11490	CAETHG_2335	low molecular weight protein arginin									61849604	78077542	85039282	63841882			3.76776e-05			1047
CAETHG_RS19840	CAETHG_4047	ferredoxin	68950611	76142179	38447518	61970375	90008974	85212398	84627793	64148454	86286380	81004478	73371859	52197095	3.43754e-05	4.40431e-05	3.73948e-05	1016	980	1048
CAETHG_RS06210	CAETHG_1292	peptidase	65382056	78038874	71736338	49552767	54100199	54533246	49688103	59419159	82911792	66929218	80409022	58660342	3.68425e-05	2.96164e-05	3.73334e-05	994	1078	1049
CAETHG_RS04245	CAETHG_0891	polar amino acid ABC transporte	44900808	57906137	61731423	44921661	39492157	38760656	36152319	29901019	79006250	73420492	86467994	51113034	2.91948e-05	1.96077e-05	3.72183e-05	1053	1151	1050
CAETHG_RS10210	CAETHG_2088	DeoR/GlpR transcriptional regulator	62113142	64187501	24255305	29356207	30918512	92096582	32344841	56972031	46383775	83809466	79725294	70761926	2.50517e-05	2.87712e-05	3.70056e-05	1084	1085	1051
CAETHG_RS14220	CAETHG_2893	50S ribosomal protein L11 methyltransferase	11420245	63503092	108781727	73592008	48658617	38701566	87609457	23869244	66469676	81301902	86101904	52876330	3.59636e-05	2.73676e-05	3.69456e-05	1001	1095	1052
CAETHG_RS08365	CAETHG_1729	stage V sporulation protein D	80259559	63792636	41733245	43731568	115999610	86843103	28113697	53705217	79515429	84652037	66383333	56875228	3.19928e-05	3.80613e-05	3.68895e-05	1032	1021	1053
CAETHG_RS02250	CAETHG_0472	sigma54 specific transcriptional regulator wit	55072066	22109684	66912934	34330618					73343620	71296908	77451959	61653767	2.4801e-05		3.68485e-05	1086		1054
CAETHG_RS01765	CAETHG_0372	carbamoyltransferase HypF					52275680	168980964	117250572	94970530	72423380	79115376	59370184	70856701		5.92308e-05	3.67773e-05		888	1055
CAETHG_RS03270	CAETHG_0687	hypothetical protein	33825554	48271364	8888289	58558379	32209201	28064768	45183733	38648490	45412352	92806473	75925712	65925328	2.11598e-05	1.97432e-05	3.6665e-05	1117	1150	1056
CAETHG_RS15320	CAETHG_3120	flagellar hook protein FlgE	45256669	37082551	52339379	54473930	73670926	86196132	59656134	66972312	66334792	84976946	90159064	44591182	2.64977e-05	3.88462e-05	3.65499e-05	1076	1015	1057
CAETHG_RS16985	CAETHG_3459	methyl-accepting chemotaxis protein	36076509	41137578	25689894	25116809	53325116	29751630	40931793	35616671	69727482	65144703	91160272	55512676	1.78473e-05	2.16802e-05	3.65189e-05	1153	1137	1058
CAETHG_RS07500	CAETHG_1546	non-canonical purine NTP pyrophosphatase	48250226	53573368	46496869	41798588	45434668	45322472	45849029	34186525	80540414	67934734	80188301	53031629	2.6528e-05	2.32386e-05	3.62396e-05	1075	1124	1059
CAETHG_RS03885	CAETHG_0821	aldo/keto reductase	205410352	100352828	628009656	137678218	103840162	101692429	90066664	92702497	95714740	84470136	67186190	40762275	0.000147835	5.27466e-05	3.62138e-05	579	929	1060
CAETHG_RS06005	CAETHG_1252	UDP-galactopyranose mutase	61906539	66787427	81247088	73959672	77402537	83197851	76193447	106849012	90570032	64369336	64110587	59990348	3.96945e-05	4.68029e-05	3.59874e-05	972	962	1061
CAETHG_RS16005	CAETHG_3260	imidazoleglycerol-phosphate dehydratase	18299882	12857195	18503596	13872494					40687677	110726602	46370028	75707685	8.85759e-06		3.59299e-05	1215		1062
CAETHG_RS03655	CAETHG_0773	DUF1847 domain-containing protein	45848187	57959349	55857694	34583235	50864132	60636745	55651199	49911120	59452446	77756860	79623014	57987578	2.70127e-05	2.95578e-05	3.57082e-05	1070	1079	1063
CAETHG_RS14200	CAETHG_2889	heat-inducible transcriptional repressor HrcA	75812511	78481051	55540315	65615025	107194290	110864175	103744280	103059123	76524932	74946192	62975469	60430459	3.85052e-05	5.77977e-05	3.55424e-05	982	893	1064
CAETHG_RS19905	CAETHG_0333	cell wall-binding protein	48315534	56164662	59302498	39397665	53216551	90192424	162610260	150950176	78333778	79940806	61748700	56435048	2.82823e-05	6.31058e-05	3.55249e-05	1060	867	1065
CAETHG_RS01000	CAETHG_0210	DNA mismatch repair protein MutS					75342896	43964453	41433816	62700022	75367861	74822448	65342392	58770715		3.02318e-05	3.54373e-05		1073	1066
CAETHG_RS12880	CAETHG_2619	dTDP-4-dehydrorhamnose 3,5-epimerase									79866771	67808888	81718213	46847778			3.53471e-05			1067
CAETHG_RS04365	CAETHG_0914	3-oxoacyl-ACP reductase FabG	86761637	76613108	77524906	40830413	60408270	55774095	44919471	52029876	87974699	84608427	49051940	55426724	3.90988e-05	2.88968e-05	3.53437e-05	979	1084	1068
CAETHG_RS11040	CAETHG_2241	LD-carboxypeptidase	77363348	49969905	44783897	39600487	52379715	40504483	47689287	33485261	68200684	72627918	88705152	45570594	2.94912e-05	2.36677e-05	3.52874e-05	1051	1122	1069
CAETHG_RS16345	CAETHG_3328	radical SAM protein	64207201	62783504	68698791	53215838	76642620	71466085	63421476	50193548	80994116	75197785	63000882	54108188	3.47001e-05	3.55038e-05	3.50616e-05	1015	1041	1070
CAETHG_RS14985	CAETHG_3048	flagellar assembly protein FliW	28376492	57529262	59565425	65534047	86625107	30485696	28352583	75944270	40061097	67225140	98876818	59615379	2.9602e-05	2.98435e-05	3.50505e-05	1049	1076	1071
CAETHG_RS12600	CAETHG_2559	xenobiotic-transporting ATPase					78978010	63538905	96396565	82879311	83326806	61492272	55570254	67644215		4.39996e-05	3.49438e-05		982	1072
CAETHG_RS02205	CAETHG_0463	sigma-54-dependent Fis family transcriptiona	87111486	77125864	85619760	72617098	63682380	48808133	57661300	50796610	76080642	102892594	63470428	35646194	4.49967e-05	3.00595e-05	3.48096e-05	944	1074	1073
CAETHG_RS12005	CAETHG_2437	signal transduction protein	70357501	77182730	76637314	67917633	146407784	130719148	140391584	66574222	73262380	68677903	69641411	57324470	4.078e-05	6.57844e-05	3.4808e-05	966	853	1074
CAETHG_RS13045	-	cell wall-binding repeat-containing protein					38216486	86680020	21314330	22003539	47464562	24363877	114745318	70409856		2.25955e-05	3.4714e-05		1130	1075
CAETHG_RS11330	CAETHG_2301	carbohydrate ABC transporter substrate-bindin	33618813	38772339	39458278	40015757	62682419	57720901	52828270	44999861	55768418	72531728	82781042	54432828	2.12462e-05	2.96218e-05	3.4515e-05	1115	1077	1076
CAETHG_RS13095	CAETHG_2666	VWA domain-containing protein	67289168	54874760	116713278	87486410					75431783	67248115	78308480	46368702	4.56045e-05		3.42505e-05	939		1077
CAETHG_RS13855	CAETHG_2817	penicillin-binding protein	27705932	28077605	43893114	34594580	128322944	116806564	78716534	159163508	62490053	73886604	61358934	63893658	1.87585e-05	6.54537e-05	3.41648e-05	1140	857	1078
CAETHG_RS02280	CAETHG_0478	hydratase	15548969	8692318	59326389	6458893	84177188	18425887	45335662	35969678	49247360	112281798	62642940	44239928	1.23612e-05	2.48619e-05	3.41263e-05	1193	1112	1079
CAETHG_RS15550	CAETHG_3165	fibronectin/fibrinogen-binding protein	103784660	119052330	55367081	91858712	135673084	146865054	106545918	143716068	51723336	70903067	51512664	80344536	5.18061e-05	7.22877e-05	3.39599e-05	899	828	1080
CAETHG_RS18880	CAETHG_3849	polysaccharide biosynthesis protein	39257328	30131909	31206089	29851607	60736072	70116259	57078218	61253567	55771378	116658514	51874170	42555274	1.82133e-05	3.38683e-05	3.36983e-05	1145	1054	1081
CAETHG_RS04910	CAETHG_1031	hypothetical protein									40910379	61628870	115255988	41404017			3.36912e-05			1082
CAETHG_RS00385	CAETHG_0081	hypothetical protein					32033582	10063919	47105132	25540470	87867295	71302280	51368981	52133490		1.57968e-05	3.35464e-05		1182	1083
CAETHG_RS01175	CAETHG_0247	DUF2088 domain-containing protein	130339863	145727758	122071082	120702141	148012196	147346132	137822672	151500808	66626240	68272834	74463809	50405124	7.24666e-05	7.95285e-05	3.35144e-05	787	798	1084
CAETHG_RS07565	CAETHG_1559	DNA helicase PcrA	56928994	57819326	59659725	52288324	81801788	1795019874	67219802	62693414	81308098	73896486	66494694	41952944	3.16451e-05	0.000267803	3.34348e-05	1035	427	1085
CAETHG_RS00465	CAETHG_0097	phosphate-transporting ATPase									85379747	58434610	60989443	54469761			3.33977e-05			1086
CAETHG_RS15140	CAETHG_3083	nucleotidyltransferase	78662170	91967406	51664434	70929862					54631998	71441186	63407535	64738496	4.1016e-05		3.3387e-05	961		1087
CAETHG_RS05855	CAETHG_1221	lipoyltransferase and lipoate-protein ligase	57627662	60237098	68167314	50346849	124763214	53898657	50826669	52323421	74974023	70980600	54554526	57687935	3.29461e-05	3.78948e-05	3.33536e-05	1023	1022	1088
CAETHG_RS00980	CAETHG_0206	hypothetical protein					70886182	77458900	110997554	56793913	136199210	80996719	14527664	38224415		4.33118e-05	3.31164e-05		990	1089
CAETHG_RS01850	CAETHG_0389	hypothetical protein	44927484	32146004	24156464	16511535	44964078	41698915	20389609	20634312	71711965	77207554	64672754	45797427	1.63521e-05	1.71642e-05	3.31098e-05	1167	1166	1090
CAETHG_RS14330	CAETHG_2916	DNA primase	82672770	79771454	49882937	41505114	48849563	34428685	70874682	31991520	57790335	55720350	60472902	72613450	3.53123e-05	2.55329e-05	3.28005e-05	1008	1104	1091
CAETHG_RS06705	CAETHG_1392	3-oxoacyl-[acyl-carrier-protein] reductase									68495998	73861164	59438714	49517825			3.22677e-05			1092
CAETHG_RS16580	CAETHG_3377	ribosome biogenesis GTPase YlqF	57528254	61464500	76601880	80162634	116378981	126280464	106466242	114816833	90834946	100041538	33583624	34867949	3.86369e-05	6.30525e-05	3.2117e-05	981	868	1093
CAETHG_RS14040	CAETHG_2855	YitT family protein									54079945	37063148	104187522	48770352			3.20653e-05			1094
CAETHG_RS00170	CAETHG_0035	cold-shock protein					21118214	10161930	17081886	14710933	79162600	70681463	61634316	41223807		8.57919e-06	3.20587e-05		1235	1095
CAETHG_RS07000	CAETHG_1455	dihydroorotate dehydrogenase	50919822	41602008	55836332	42504420	37353339	23509231	40064080	26412175	71914187	67049149	66755109	43815892	2.66169e-05	1.73832e-05	3.18975e-05	1074	1162	1096
CAETHG_RS01105	CAETHG_0232	histidine ammonia-lyase	27996607	102432130	56219342	35327014	97100208	100057380	84970495	88082876	107642449	31772084	58596608	50269274	3.08489e-05	5.02841e-05	3.18292e-05	1039	944	1097
CAETHG_RS16375	CAETHG_3334	guanylate kinase	41144223	41989544	52510640	39135313	50750168	127984552	55524322	43677672	70084332	64531065	65435570	47128754	2.43735e-05	3.76287e-05	3.17577e-05	1092	1025	1098
CAETHG_RS16525	CAETHG_3365	radical SAM protein	42244536	45276413	49296808	45948304	60545028	71330048	66714004	66795844	68679902	67462752	54187608	53574803	2.55451e-05	3.61552e-05	3.15094e-05	1078	1036	1099
CAETHG_RS05125	CAETHG_1073	DNA polymerase III subunit alpha	50131704	43767199	67807597	54224248	51866978	37214555	30803045	31690608	78480430	67104863	55060427	45331452	3.01594e-05	2.04852e-05	3.13661e-05	1045	1145	1100
CAETHG_RS06965	CAETHG_1447	transglutaminase					104211686	84056596	36753248	92042622	63868356	76477810	60911264	43642422		4.2682e-05	3.12867e-05		997	1101
CAETHG_RS16520	CAETHG_3364	ribonuclease III					125159504	133517500	119464890	129257384	76024728	73262566	47862160	47696472		6.90153e-05	3.12449e-05		840	1102
CAETHG_RS02820	CAETHG_0593	class I SAM-dependent methyltransferase	39009016	60230234	55974585	56015925	72911111	76464235	39934060	48170339	90735160	86353048	41866165	31407685	2.9553e-05	3.20245e-05	3.10309e-05	1050	1065	1103
CAETHG_RS12685	CAETHG_2576	cell wall-binding repeat-containing protein					53957740	153698186	35628593	76212734	54280227	72848228	56015809	55393866		4.30824e-05	3.10289e-05		993	1104
CAETHG_RS09240	CAETHG_1907	methylaspartate mutase subunit S	55897616	45995448	57726424	39895292	49692648	39190164	37256932	30623166	65947872	67459984	68209387	40321500	2.77833e-05	2.12479e-05	3.0889e-05	1065	1140	1105
CAETHG_RS08770	CAETHG_1812	choline kinase	45632798	70178847	61138984	68113354	45831188	40691586	43588616	29539876	61167534	55870381	69915078	49349902	3.43233e-05	2.17087e-05	3.0674e-05	1017	1136	1106
CAETHG_RS05320	CAETHG_1111	GHMP kinase	46624415	48332456	42623521	62253042	50346748	50124536	73759538	64703976	66990072	78867206	61334465	35469664	2.80641e-05	3.27353e-05	3.06544e-05	1063	1061	1107
CAETHG_RS15185	CAETHG_3093	zinc-ribbon domain-containing protein					22324629	17870048	43138477	14380705	64150076	57053677	61504653	51162119		1.34673e-05	3.03438e-05		1193	1108
CAETHG_RS07290	CAETHG_1518	hemerythrin	29700178	33566324	48958452	32025766	36742621	26983754	33028573	22295973	61642281	65572073	70445359	39304635	2.01021e-05	1.61867e-05	3.0305e-05	1125	1176	1109
CAETHG_RS03800	CAETHG_0804	ABC transporter ATP-binding protein									34536618	82278665	47407185	64081238			3.0155e-05			1110
CAETHG_RS18020	CAETHG_3668	DGC domain protein	90620772	65840767	72412934	54460024	25720172	10760289	28432313	8544020	65329958	54957541	88419354	27899856	3.94549e-05	1.00414e-05	2.99947e-05	976	1222	1111
CAETHG_RS04030	CAETHG_0847	histidine kinase					46688321	40952571	47631931	26436856	59656406	62718578	66450728	43980421		2.20096e-05	2.99783e-05		1134	1112
CAETHG_RS16560	CAETHG_3373	16S rRNA processing protein RimM	74788350	68095557	84827870	67990392	102921400	102778600	95861296	96762154	59703626	72947260	63460179	38880433	4.12608e-05	5.4165e-05	2.99614e-05	959	921	1113
CAETHG_RS11000	CAETHG_2236	sugar ABC transporter ATP-binding protein									72723792	69873191	61861749	33075232			2.99391e-05			1114
CAETHG_RS20105	CAETHG_2139	XRE family transcriptional regulator									71110541	65743838	52969663	43117324			2.97328e-05			1115
CAETHG_RS07530	CAETHG_1552	Asp-tRNA(Asn)/Glu-tRNA(Gln) amidotransferas	55123251	58818955	63125208	31195867	70937106	69116593	49910194	66255680	61757831	57439820	43891471	62922184	2.89006e-05	3.47167e-05	2.97113e-05	1056	1050	1116
CAETHG_RS12195	CAETHG_2477	Lrp/AsnC family transcriptional regulator					47980916	45706612	48535620	44369708	69933926	64452422	56322680	40238106		2.54092e-05	2.94207e-05		1105	1117
CAETHG_RS17720	CAETHG_3608	peptidase M42	21868961	63547739	24892714	18480169	64408216	50997376	71853309	67293772	57111865	58191586	46923153	61019003	1.78961e-05	3.47596e-05	2.93578e-05	1150	1049	1118
CAETHG_RS07135	CAETHG_1482	CoA activase									56451663	70414600	57525727	43979546			2.93417e-05			1119
CAETHG_RS15790	CAETHG_3217	tyrosine recombinase XerD	76149688	59328122	84981071	21365944	72334142	34363642	81564697	27471304	48140056	72978888	58304085	46753646	3.33965e-05	2.94904e-05	2.92437e-05	1020	1080	1120
CAETHG_RS00935	CAETHG_0197	Uroporphyrinogen decarboxylase (URO-D)	50659851	35825264	37676750	26692602	36021979	38141395	38236602	18558296	66925578	57610655	64609033	39494518	2.09875e-05	1.78131e-05	2.92433e-05	1119	1159	1121
CAETHG_RS10640	CAETHG_2172	toxin Fic	37518453	38304159	40086069	34672848					55387834	46844700	37642672	74480139	2.10186e-05		2.87979e-05	1118		1122
CAETHG_RS16530	CAETHG_3367	chromosome segregation protein SMC	23621834	28862622	20416084	17673992	30583737	12674806	31349029	41215050	105650512	26174004	62476697	32132722	1.26215e-05	1.58458e-05	2.85188e-05	1190	1181	1123
CAETHG_RS12855	CAETHG_2613	glycosyltransferase family 4 protein	42207772	38432749	38371734	45585547	46756291	45348017	33945883	33450122	64601793	63274185	55158932	40085244	2.30565e-05	2.15986e-05	2.84968e-05	1103	1138	1124
CAETHG_RS09860	CAETHG_2017	2-phosphosulfolactate phosphatase	71847069	87250502	94390298	96048500	96452972	151178312	153265960	71695168	57568000	65231782	49443736	47734747	4.89295e-05	6.45786e-05	2.8412e-05	920	862	1125
CAETHG_RS15280	CAETHG_3112	flagellar basal body M-ring protein FliF	27952504	35859541	33309393	30923512	48602091	47640943	32532004	56275355	47571837	57387100	59687797	52125169	1.7888e-05	2.50826e-05	2.84075e-05	1151	1110	1126
CAETHG_RS12130	CAETHG_2464	GGDEF domain-containing protein									72098874	13372804	127158360	10743617			2.82066e-05			1127
CAETHG_RS10915	CAETHG_2221	hypothetical protein	34747988	56517004	79008373	63949849	46243497	48702777	40794205	19145362	48643116	55344457	62717426	47086765	3.27513e-05	2.09949e-05	2.78722e-05	1024	1142	1128
CAETHG_RS13125	CAETHG_2674	hypothetical protein	44709744	44479502	250045194	98105676					33069626	40210838	70003830	60902716	6.07415e-05		2.75175e-05	835		1129
CAETHG_RS17195	CAETHG_3502	cupin domain-containing protein	48100327	43080117	45236473	39668946	52733791	51281467	49260309	43999369	57149472	52012644	58289260	44352333	2.45736e-05	2.68216e-05	2.74307e-05	1089	1098	1130
CAETHG_RS10265	CAETHG_2099	delta-lactam-biosynthetic de-N-acetylase	32436518	34289383	33272668	28036731	29358225	17479489	23685946	12770925	31615586	71444450	55678424	50140380	1.786e-05	1.13066e-05	2.73816e-05	1152	1215	1131
CAETHG_RS01160	CAETHG_0244	2-hydroxy-acid oxidase	86179848	77102046	101661228	88532308	258519940	281643100	224090620	256715056	70713104	56425122	39361507	46604532	4.9388e-05	0.000138656	2.73788e-05	916	635	1132
CAETHG_RS01610	CAETHG_0340	transcriptional regulator	75764136	53845484	151624748	151189064	202321656	62794703	46082174	30010165	42559748	73381151	75631304	23339372	6.07536e-05	4.53948e-05	2.71331e-05	834	974	1133
CAETHG_RS01190	CAETHG_0250	hypothetical protein					36814974	57331952	46004888	61719240	39550996	63880306	51077301	49569525		2.75307e-05	2.67079e-05		1094	1134
CAETHG_RS03465	CAETHG_0732	ABC transporter ATP-binding protein	22681113	55032151	36377117	50858648	56179809	32903398	43994491	26041687	38955808	78187334	53822078	36866628	2.31591e-05	2.15929e-05	2.6615e-05	1101	1139	1135
CAETHG_RS19955	CAETHG_0691	SNF2-related protein	39641091	38869621	38377629	32003701	37901647	32293159	30681275	24419447	60414432	47542364	49465296	47184385	2.07644e-05	1.69982e-05	2.65829e-05	1121	1168	1136
CAETHG_RS04125	CAETHG_0867	NADH oxidase	34390638	27685069	33381962	29135667	22515214	28784328	18981439	24267192	40249300	57162636	65328945	40473460	1.73943e-05	1.2828e-05	2.63976e-05	1158	1200	1137
CAETHG_RS10790	CAETHG_2199	DNA polymerase III subunit gamma/tau	32792876	39958696	36107409	66063074	44726204	22028618	33981754	27000033	42512554	95659164	37425546	31077137	2.46742e-05	1.73489e-05	2.59764e-05	1087	1163	1138
CAETHG_RS05435	CAETHG_1134	PLP-dependent aminotransferase family protein	22341123	36842779	28808029	34893359	50895868	61073244	36045892	37704721	30401665	58267869	53463032	52209758	1.72219e-05	2.51169e-05	2.57473e-05	1162	1109	1139
CAETHG_RS16485	CAETHG_3357	hypothetical protein					34837132	30641728	28237330	28978068	53929024	55986846	47912284	41493107		1.66563e-05	2.57041e-05		1172	1140
CAETHG_RS06340	CAETHG_1319	capsular polysaccharide biosynthesis protein	128403562	134981704	111268922	119128790	98329764	207256102	180219584	169355308	53932228	61908618	53955216	31992191	6.90156e-05	8.96113e-05	2.56503e-05	803	756	1141
CAETHG_RS13645	CAETHG_2774	glycosyl transferase group 1	77412297	90155678	46419295	49564513	30168086	141743346	48202816	132742082	65063991	55851797	51446004	30059317	3.67357e-05	4.79957e-05	2.55714e-05	995	955	1142
CAETHG_RS13815	CAETHG_2809	N-acetyltransferase					37140180	30618272	30791778	26592970	66749120	54836850	58331157	23530366		1.69916e-05	2.54905e-05		1169	1143
CAETHG_RS19820	CAETHG_4043	uroporphyrinogen decarboxylase									49784109	43104671	56231132	44315668			2.52726e-05			1144
CAETHG_RS10975	CAETHG_2230	ATPase	15788360	11781801	14538124	17173424	19339005	16464326	5322564	9366537	49933502	50596600	51172101	42785228	8.30933e-06	6.7581e-06	2.52544e-05	1216	1247	1145
CAETHG_RS15715	CAETHG_3200	Asp23/Gls24 family envelope stress respons	130225785	49967675	45331504	65404469	33886921	14944154	34541000	9655851	48625245	48573588	79354213	20763130	4.06575e-05	1.26911e-05	2.49966e-05	967	1202	1146
CAETHG_RS11045	CAETHG_2242	magnesium transporter	33176696	36208906	23149266	33552826	36594430	34394383	36169436	18861002	47430939	65045798	49261914	33084083	1.76629e-05	1.71329e-05	2.48361e-05	1154	1167	1147
CAETHG_RS12385	CAETHG_2516	DNA-binding response regulator	36300014	37844137	30970348	23850308	30876234	32341973	31511243	22731741	44774301	57543504	59212567	29236905	1.79548e-05	1.59795e-05	2.43372e-05	1148	1179	1148
CAETHG_RS16735	CAETHG_3408	DNA translocase FtsK	27981380	27767432	40634605	28132180					63031986	43402240	53755299	30545789	1.73596e-05		2.42656e-05	1160		1149
CAETHG_RS15255	CAETHG_3107	hypothetical protein	70144952	62376456	73804296	48683480					59094576	50893712	52977520	27617206	3.54902e-05		2.41155e-05	1005		1150
CAETHG_RS10060	CAETHG_2057	aminoacetone oxidase family FAD-binding enzyme	218025740	42810837	50160412	32589735					44685704	54566739	54484065	33847691	4.76109e-05		2.4106e-05	931		1151
CAETHG_RS07560	CAETHG_1558	NAD-dependent DNA ligase LigA	64681323	59630459	30695425	27254425					58970771	35418886	51570086	39778776	2.53429e-05		2.40774e-05	1080		1152
CAETHG_RS03330	CAETHG_0702	DUF4003 domain-containing protein	56522535	27029715	54629501	36261644	24865948	19012002	11597494	13261212	44885668	54050276	52039016	35238066	2.42949e-05	9.25442e-06	2.3973e-05	1094	1228	1153
CAETHG_RS15010	CAETHG_3054	flagellar protein FliT									46222577	47342007	49710822	40618488			2.39077e-05			1154
CAETHG_RS19080	CAETHG_3889	Cof-type HAD-IIB family hydrolase	33995396	71160859	49922391	43282366					72666065	65452310	10477449	39969603	2.76736e-05		2.37959e-05	1066		1155
CAETHG_RS17725	CAETHG_3609	ABC transporter permease									50013866	51803188	49144850	34084952			2.37298e-05			1156
CAETHG_RS04850	CAETHG_1018	hypothetical protein									59511318	58215232	40974726	28861790			2.36469e-05			1157
CAETHG_RS08695	CAETHG_1796	DNA-binding response regulator					48284324	46081032	46193384	37067566	53422278	46537745	45430711	36958155		2.41558e-05	2.34819e-05		1117	1158
CAETHG_RS11150	CAETHG_2263	2-C-methyl-D-erythritol 2,4-cyclodiphosphat	56196739	46808310	58448963	40844503					36797984	54340504	64561783	26550925	2.81747e-05		2.33182e-05	1061		1159
CAETHG_RS14805	CAETHG_3011	DNA-binding response regulator					22922594	20184981	22852710	12944008	43917613	44018885	52728155	37806955		1.07348e-05	2.31962e-05		1217	1160
CAETHG_RS16820	CAETHG_3425	D-alanyl-D-alanine carboxypeptidase	88124259	83636098	38603455	70779128	123460939	126684974	105489268	72528416	50128461	51213816	43136368	35096547	3.93735e-05	5.80629e-05	2.30501e-05	977	892	1161
CAETHG_RS04040	CAETHG_0849	peptidase S58 family protein	51543607	40096938	46381011	28148684	29020022	24432200	29191167	20329322	51473023	45885308	50427493	30996992	2.30968e-05	1.40211e-05	2.28727e-05	1102	1187	1162
CAETHG_RS12405	CAETHG_2520	glutamyl-tRNA reductase	53369404	49090805	62506309	50897826					44819608	53601252	39686913	38394866	3.0131e-05		2.28049e-05	1046		1163
CAETHG_RS13270	CAETHG_2706	transcriptional repressor									10652935	145527074	24482259	8326990			2.27865e-05			1164
CAETHG_RS03250	CAETHG_0683	ABC transporter ATP-binding protein	42180673	53074830	43701228	41022286	53525977	43791878	41211778	45353736	50058468	37796928	38874025	45939454	2.51274e-05	2.49556e-05	2.26709e-05	1083	1111	1165
CAETHG_RS08140	CAETHG_1679	putative transcriptional regulator	80622895	70956604	65906690	39359809	52249857	60134788	64519068	86359551	66339415	56019962	35743700	23473520	3.56748e-05	3.59659e-05	2.26116e-05	1003	1037	1166
CAETHG_RS19105	CAETHG_3894	response regulator	82085394	50833666	19952586	106468866	91468188	72890392	51073672	27952563	48423549	34355454	55804583	34867596	3.67285e-05	3.27787e-05	2.25084e-05	996	1060	1167
CAETHG_RS09125	CAETHG_1884	sigma-54-dependent Fis family transcriptiona									32980347	29889168	52273592	51424839			2.24413e-05			1168
CAETHG_RS01910	CAETHG_0402	tRNA 2-thiouridine(34) synthase MnmA					48891666	55220474	44623318	45128592	52291404	58514850	40160450	25960745		2.63348e-05	2.22809e-05		1100	1169
CAETHG_RS00750	CAETHG_0158	PucR family transcriptional regulator	33390884	23172015	21521323	29819142	44724339	45437710	52404045	43143126	49316969	44418936	39644556	38026694	1.51215e-05	2.53386e-05	2.21799e-05	1176	1106	1170
CAETHG_RS01675	CAETHG_0353	methyl-accepting chemotaxis protein	41966769	56101314	39207432	43534681	89985320	78395138	64505548	59340334	55899359	39520889	46431934	31227065	2.52747e-05	3.95739e-05	2.21476e-05	1081	1014	1171
CAETHG_RS17360	-	His-Xaa-Ser system radical SAM maturase HxsC	70967480	28730282	31776790	25610444	77558033	61370583	48766333	7134125	50636044	49199169	37406726	34945932	2.18486e-05	2.62409e-05	2.2097e-05	1110	1102	1172
CAETHG_RS05870	CAETHG_1224	L-serine ammonia-lyase, iron-sulfur-dependent	133500803	58833242	41748064	91902485	54292375	51457012	108829556	131778472	53719885	43410706	56691192	20525518	4.57465e-05	4.77088e-05	2.19653e-05	938	956	1173
CAETHG_RS14410	CAETHG_2932	acetolactate decarboxylase	28358716	30434713	33413143	44801971	64435819	58360980	52880738	40706674	44435459	57325923	37333179	32392384	1.92518e-05	2.93511e-05	2.19158e-05	1135	1082	1174
CAETHG_RS16305	CAETHG_3320	PAS domain-containing sensor histidine kinase					110196094	94629182	105651556	97845926	52001073	42787616	44008486	31803420		5.55838e-05	2.186e-05		917	1175
CAETHG_RS06325	CAETHG_1315	glycosyltransferase family 4 protein					38652186	37300548	64419951	85355374	48006956	51627282	44252924	27060318		3.1009e-05	2.17011e-05		1068	1176
CAETHG_RS14900	CAETHG_3031	HAD-IB family hydrolase	12364392	14601175	5653171	4149218					44386006	49786086	43016149	31095362	5.10141e-06		2.15637e-05	1232		1177
CAETHG_RS01490	CAETHG_0316	DNA mismatch repair protein MutS					57189261	37525322	7177499	29427319	44470864	47085210	41164497	31511511		1.75049e-05	2.10823e-05		1161	1178
CAETHG_RS11940	CAETHG_2424	S41 family peptidase	48019542	36934942	31757015	32631610	174236997	130146803	24297521	34317340	67281195	31513850	41506595	26049303	2.08458e-05	4.81675e-05	2.10271e-05	1120	952	1179
CAETHG_RS14535	CAETHG_2957	MBL fold metallo-hydrolase	17161443	32002013	21490344	13124922	20411878	6250041	14922679	6826073	44424243	44652582	53077130	22630399	1.164e-05	6.57044e-06	2.09161e-05	1195	1249	1180
CAETHG_RS14970	CAETHG_3045	flagellar protein FlgN	81306356	70975929	23701464	55160932					28501059	45312204	67466948	21676416	3.23601e-05		2.09068e-05	1029		1181
CAETHG_RS11375	CAETHG_2312	hypothetical protein					77042996	92593664	68601756	68553494	48803358	45713018	36140478	32346716		4.1641e-05	2.08933e-05		1001	1182
CAETHG_RS09115	CAETHG_1882	threonine synthase									44508569	43240034	31447082	40060298			2.07477e-05			1183
CAETHG_RS14530	CAETHG_2956	hypothetical protein					42865272	46097728	30884906	32282246	50828616	45273509	29657761	34864313		2.05917e-05	2.0631e-05		1144	1184
CAETHG_RS04785	CAETHG_1003	response regulator	43536442	18389755	28618548	31737920					42526232	44251380	44570273	28744864	1.71083e-05		2.05274e-05	1163		1185
CAETHG_RS02930	CAETHG_0616	anaerobic sulfite reductase subunit AsrA									43838485	43017634	45261278	27534158			2.04276e-05			1186
CAETHG_RS02425	CAETHG_0509	dihydrofolate reductase					48384536	31307809	51799182	38185951	45835937	32012411	41127960	37175843		2.31639e-05	2.03888e-05		1125	1187
CAETHG_RS11630	CAETHG_2359	ATP-dependent RecD-like DNA helicase	29093837	29071605	32061449	25770003	33460998	43529600	42511163	43857160	45002255	30523398	48103920	33186099	1.618e-05	2.22962e-05	2.03879e-05	1169	1132	1188
CAETHG_RS02960	CAETHG_0622	hypothetical protein									41898478	45116600	45718716	26692660			2.03751e-05			1189
CAETHG_RS13525	CAETHG_2749	MBL fold metallo-hydrolase	25829098	33066052	36430081	30618139	33321192	31808606	40679251	27123799	54503984	32190032	44654187	27585210	1.75886e-05	1.81506e-05	2.03085e-05	1155	1158	1190
CAETHG_RS02615	CAETHG_0552	sigma-54-dependent Fis family transcriptiona	22352299	20916854	4789353	17581494	17965944	15170750	24442094	28268287	29579148	51717169	38900105	35650934	9.21125e-06	1.17626e-05	2.02968e-05	1211	1211	1191
CAETHG_RS09580	CAETHG_1973	DNA repair protein RadA	40782202	45959098	33236650	38482198	44598474	60793079	36149654	62695645	36682420	35035633	41214405	39207566	2.21555e-05	2.77177e-05	2.00373e-05	1108	1092	1192
CAETHG_RS13065	CAETHG_2659	hypothetical protein	63424778	63771894	65869248	51199151	61789741	52671490	57122521	39737372	71326216	44680755	38730348	9314200	3.40472e-05	2.87276e-05	1.9954e-05	1019	1087	1193
CAETHG_RS00995	CAETHG_0209	DNA mismatch repair protein MutL	27163906	23645800	36883594	50205182	82585848	42337153	33572569	59878964	37637325	52663609	30346629	32362958	1.94165e-05	2.94357e-05	1.96738e-05	1133	1081	1194
CAETHG_RS12640	CAETHG_2567	nitrogenase iron protein									39084990	36405847	55440167	22153037			1.95748e-05			1195
CAETHG_RS03570	CAETHG_0753	asparagine synthetase B	32757192	22926757	26726838	29278519	17169757	16024671	15395315	22380151	44902528	36555511	42695723	27600049	1.56283e-05	9.65977e-06	1.9468e-05	1172	1226	1196
CAETHG_RS12625	CAETHG_2564	metallophosphoesterase	90706350	39056246	35618982	28094810	45115660	70192694	67343765	68089596	39427705	65724814	13837051	33602139	2.68861e-05	3.42691e-05	1.94414e-05	1071	1052	1197
CAETHG_RS09155	CAETHG_1890	TIGR00159 family protein					47812451	36811870	34593997	27687601	43539353	40913469	35986167	28275709		1.98997e-05	1.90516e-05		1149	1198
CAETHG_RS00605	-	biotin carboxylase	25471052	9545307	22896605	24155240	34741357	34534523	23492490	23908837	37237886	40200793	36878932	31513948	1.15004e-05	1.57809e-05	1.88902e-05	1198	1183	1199
CAETHG_RS04440	CAETHG_0931	ATPase AAA									41541274	37448126	39751343	27508163			1.87876e-05			1200
CAETHG_RS04915	-	Not Found									20671458	33692474	81933534	9742332			1.86182e-05			1201
CAETHG_RS06245	CAETHG_1299	glycosyltransferase	31676170	29680594	37252623	32580617	41881397	34289532	38688129	26453322	47772192	41373434	28888289	27760076	1.83286e-05	1.92134e-05	1.85747e-05	1143	1154	1202
CAETHG_RS18260	CAETHG_3719	MarR family transcriptional regulator									44691827	47275158	48723492	9294124			1.85226e-05			1203
CAETHG_RS08155	CAETHG_1683	inositol phosphorylceramide synthase	55609177	52439440	45182568	54052841	86098718	83687199	79246127	89847490	21289387	52225854	18717949	46384183	2.90118e-05	4.60959e-05	1.8502e-05	1055	969	1204
CAETHG_RS20130	CAETHG_2960	D-glucuronyl C5-epimerase domain protein					48515880	57510896	44070534	47944471	31090063	31194639	48337378	30329399		2.68989e-05	1.84457e-05		1097	1205
CAETHG_RS14425	CAETHG_2935	prolipoprotein diacylglyceryl transferase	29709621	32451973	27296885	34554153	46355147	37285748	52519927	41299592	41628383	51043988	44309295	11816213	1.7377e-05	2.42284e-05	1.84431e-05	1159	1116	1206
CAETHG_RS17650	CAETHG_3597	xylulokinase	35691304	38767145	42111408	26547708	34466971	34946504	33065273	24533936	36994117	38857577	38073710	28316286	1.99098e-05	1.72643e-05	1.83441e-05	1129	1165	1207
CAETHG_RS17490	CAETHG_3564	diguanylate cyclase									40250798	49892489	35545886	19476068			1.82429e-05			1208
CAETHG_RS12630	CAETHG_2565	peptidase M16					21144366	37775567	18660166	24186365	12057032	38078370	47414629	37987641		1.37891e-05	1.81962e-05		1191	1209
CAETHG_RS06140	CAETHG_1278	tRNA guanosine(34) transglycosylase Tgt									41270505	40954838	32150248	25048511			1.77718e-05			1210
CAETHG_RS06635	CAETHG_1376	amidohydrolase	47955571	45617063	20644954	40604307	42029361	41088594	45743005	49253098	29055139	41609530	38797409	27031993	2.16987e-05	2.42922e-05	1.76461e-05	1111	1115	1211
CAETHG_RS10665	CAETHG_2177	IclR family transcriptional regulator									32551496	37159115	40748349	26003126			1.76142e-05			1212
CAETHG_RS01410	CAETHG_0300	phospholipase C/P1 nuclease	49609145	41691354	29651357	34100524	78947563	83180106	64409254	59617080	34861306	40266717	32396586	28875902	2.16519e-05	3.88016e-05	1.76116e-05	1112	1016	1213
CAETHG_RS19935	CAETHG_0540	cell wall-binding protein	13954714	35964364	35999002	23969538	72221189	101700412	59420642	75171464	32020986	32678405	42318998	28121918	1.53131e-05	4.18162e-05	1.75789e-05	1175	999	1214
CAETHG_RS07055	CAETHG_1466	YafY family transcriptional regulator	20565745	10616725	25050152	19724331					14025770	24785147	54220712	36742520	1.06121e-05		1.75577e-05	1201		1215
CAETHG_RS06065	CAETHG_1263	hypothetical protein									46623059	44130590	29943385	19280846			1.75309e-05			1216
CAETHG_RS13995	CAETHG_2846	ferredoxin	31776811	48888674	42148227	50316741	33900769	30042319	41171898	24317335	41334414	32513330	44530515	19409354	2.42707e-05	1.76753e-05	1.75021e-05	1095	1160	1217
CAETHG_RS06680	CAETHG_1387	hypothetical protein	25428160	27709500	26329157	21658944	14056109	12647059	21850638	11892908	31738074	35997347	38742971	28246768	1.41018e-05	8.29138e-06	1.7486e-05	1180	1237	1218
CAETHG_RS09795	CAETHG_2004	sensor histidine kinase	15886696	60440271	52241987	7694325					31778684	35942218	43030198	24603263	1.87719e-05		1.74562e-05	1138		1219
CAETHG_RS18910	CAETHG_3855	MarR family transcriptional regulator	26742894	23779895	14725674	29836946	56911449	65803130	43238119	46432802	40348982	40584079	34383028	22021822	1.3367e-05	2.87646e-05	1.74258e-05	1185	1086	1220
CAETHG_RS13610	CAETHG_2767	GntR family transcriptional regulator	28704948	10485358	22741135	27523202	40879129	35877162	18011330	5433727	31958592	43488988	29791518	29262779	1.2551e-05	1.34238e-05	1.7378e-05	1191	1194	1221
CAETHG_RS04110	CAETHG_0864	alpha/beta hydrolase	43670362	28943182	33306999	25006569					24429990	32256209	24353022	47079940	1.82306e-05		1.73777e-05	1144		1222
CAETHG_RS02225	CAETHG_0467	AMP-dependent ligase	49778667	36491697	31804760	21141842	39619272	26251623	55998646	44427318	36983888	40962749	44073117	15734778	1.93427e-05	2.28168e-05	1.73379e-05	1134	1129	1223
CAETHG_RS11095	CAETHG_2252	chemotaxis protein MotB	31999550	38378656	16634185	28825117	64986388	86050294	38158981	50914263	33879899	35128065	36983955	27762047	1.62186e-05	3.23934e-05	1.73199e-05	1168	1063	1224
CAETHG_RS02300	CAETHG_0482	NADH oxidase	100455404	121086040	88316727	110917512	126614984	141373852	127271272	152777910	40926626	25360712	39370419	26058889	5.89118e-05	7.4612e-05	1.70198e-05	852	816	1225
CAETHG_RS08690	CAETHG_1795	3-isopropylmalate dehydrogenase	26152549	39797175	57746149	69699096	88408490	56255892	101665608	123798480	37550186	25661579	20047616	43581670	2.72124e-05	5.06475e-05	1.6974e-05	1069	941	1226
CAETHG_RS14260	CAETHG_2902	HD family phosphohydrolase					25856092	23926018	11502227	31429001	52215874	31342838	31194120	20076650		1.25246e-05	1.69675e-05		1204	1227
CAETHG_RS20065	CAETHG_1670	XRE family transcriptional regulator	40540391	38285026	42443680	33841425	35932309	25606115	33271983	26854228	31329593	57370424	23774697	21005958	2.1631e-05	1.65608e-05	1.68029e-05	1113	1173	1228
CAETHG_RS00380	CAETHG_0080	NAD(P)H nitroreductase	51889951	45927030	41624178	40945097					55415442	6592387	67840220	4463882	2.51864e-05		1.67154e-05	1082		1229
CAETHG_RS15515	CAETHG_3158	hypothetical protein	40537829	18085184	16331130	17184653	39260885	65073666	52290039	58022446	51156276	39693367	30958906	12329408	1.28401e-05	2.92744e-05	1.65372e-05	1189	1083	1230
CAETHG_RS15365	CAETHG_3129	MinD/ParA family protein	23421779	24023218	23805356	23588480	36344568	38875477	36121377	35845466	21366973	41462872	29797116	30460706	1.32569e-05	2.00283e-05	1.61264e-05	1186	1148	1231
CAETHG_RS05685	CAETHG_1186	sigma-54-dependent Fis family transcriptiona									32638151	38764096	28853016	24955098			1.60826e-05			1232
CAETHG_RS12010	CAETHG_2438	DNA polymerase III subunit alpha	38005229	42973385	17506613	17210771	24478219	20741291	29494797	32361057	49360320	30487214	26210168	21066552	1.60909e-05	1.46405e-05	1.60484e-05	1171	1186	1233
CAETHG_RS12090	CAETHG_2455	DUF3870 domain-containing protein									35541494	35135333	32639542	20319867			1.57356e-05			1234
CAETHG_RS02935	CAETHG_0617	anaerobic sulfite reductase subunit AsrB									79138269	16069027	25337791	9075592			1.57071e-05			1235
CAETHG_RS16255	CAETHG_3310	glycosyl transferase family 2									30625039	30855034	34251744	24567664			1.55731e-05			1236
CAETHG_RS12765	CAETHG_2592	protein-tyrosine-phosphatase					21279848	113929340	93870616	25167771	20034977	73474701	14754981	16089882		3.49034e-05	1.5417e-05		1047	1237
CAETHG_RS06610	CAETHG_1371	stationary phase survival protein SurE	18585462	31566243	28250934	24385277	35517908	45985831	37445403	31252492	40990125	30328685	31213462	18462583	1.43527e-05	2.04254e-05	1.53082e-05	1178	1146	1238
CAETHG_RS04295	CAETHG_0899	cadmium-translocating P-type ATPase									28693740	28292025	26632109	30742644			1.50541e-05			1239
CAETHG_RS07550	CAETHG_1556	ATPase AAA	35207549	31464222	99093525	96538846	25425278	15030179	21769366	2232167	27146006	35532120	34496923	19824873	3.68823e-05	8.74303e-06	1.49867e-05	993	1231	1240
CAETHG_RS10250	CAETHG_2096	replicative DNA helicase	56528114	36946346	28320300	25018384	28702036	29233377	35649820	27021287	28036781	38296916	34700019	16118287	2.04337e-05	1.64699e-05	1.48379e-05	1123	1174	1241
CAETHG_RS08485	CAETHG_1754	ribonuclease R					42215426	17478248	18854796	15599875	32405442	30958609	32576171	18013853		1.267e-05	1.45075e-05		1203	1242
CAETHG_RS13945	CAETHG_2835	pseudouridine synthase	15096004	21218502	15794861	16970165	22037963	36570971	24502019	18746028	31566278	44468298	16863372	21563537	9.65775e-06	1.38368e-05	1.45059e-05	1208	1188	1243
CAETHG_RS09920	CAETHG_2032	DUF4434 domain-containing protein	20440738	24902039	24032724	86438848	24811468	18128753	17363844	16081094	18706745	33733267	24813479	30637809	2.22484e-05	1.03482e-05	1.42943e-05	1106	1219	1244
CAETHG_RS14715	CAETHG_2993	transglutaminase					4721567	25178862	16509249	15076947	18349968	24535244	40263212	24740740		8.41634e-06	1.42488e-05		1236	1245
CAETHG_RS18195	CAETHG_3705	N-(5'-phosphoribosyl)anthranilate isomerase	39477309	77372240	36316015	62813624	183322408	198335564	147310820	186508376	24529113	34833316	34994262	17027008	3.03128e-05	9.7085e-05	1.42182e-05	1043	734	1246
CAETHG_RS16925	CAETHG_3446	peptide deformylase	56060812	56794166	53600058	54482110	122037824	271436920	97762384	79508824	25396825	34066182	30705776	20018991	3.08829e-05	7.69897e-05	1.415e-05	1038	809	1247
CAETHG_RS16410	CAETHG_3341	16S rRNA (cytosine(967)-C(5))-methyltransferas	14447951	11872530	13651797	10855141	11625677	22213250	7869610	11523605	23876867	26613276	25707086	29252487	7.08647e-06	7.1852e-06	1.39452e-05	1220	1244	1248
CAETHG_RS07995	CAETHG_1651	DUF3780 domain-containing protein	36088862	39056897	11811281	11554197	55995529	45462275	45841181	47529387	33652102	30435153	18110579	24341287	1.36789e-05	2.64646e-05	1.3717e-05	1182	1099	1249
CAETHG_RS19870	CAETHG_4056	epoxyqueuosine reductase	44445288	30654523	29741786	26789455	25178733	28278371	28552841	19438637	29682476	29018981	28356629	19691745	1.83516e-05	1.38196e-05	1.36884e-05	1142	1190	1250
CAETHG_RS08250	CAETHG_1705	TetR/AcrR family transcriptional regulator									26686146	25277126	25677457	26252632			1.36201e-05			1251
CAETHG_RS14840	CAETHG_3018	single-stranded-DNA-specific exonuclease RecJ	24341503	20560100	6384419	16912737					36696762	27853482	26590654	15522927	9.55487e-06		1.34465e-05	1209		1252
CAETHG_RS05830	CAETHG_1216	GGDEF domain-containing protein									23769332	27966180	33853684	18595269			1.34332e-05			1253
CAETHG_RS02410	CAETHG_0506	serpin family protein									20552913	26472236	21980932	31492603			1.34234e-05			1254
CAETHG_RS13655	CAETHG_2776	gamma carbonic anhydrase family protein					68089530	91941800	73774394	85227828	38649398	19903829	33879365	13680394		4.3432e-05	1.33973e-05		987	1255
CAETHG_RS12720	CAETHG_2583	TolC family protein					16312104	68959182	17973979	31284247	12641389	25139475	25438808	33961998		1.81898e-05	1.32174e-05		1157	1256
CAETHG_RS13895	CAETHG_2825	B12-binding domain-containing radical SA									35546192	25336079	18582004	22850977			1.31577e-05			1257
CAETHG_RS05770	CAETHG_1203	hydroxyethylthiazole kinase									25274472	24431224	26263288	24384615			1.31343e-05			1258
CAETHG_RS17945	CAETHG_3653	trimethylamine-N-oxide reductase (cytochrome c)	67997956	58230306	46426655	46507063	41851550	31735161	29909813	39826317	23138193	32375811	18219324	25925560	3.05794e-05	1.94471e-05	1.30141e-05	1040	1152	1259
CAETHG_RS15535	CAETHG_3162	RluA family pseudouridine synthase									25024642	27214423	27239664	20826244			1.29828e-05			1260
CAETHG_RS06695	CAETHG_1390	DUF4004 domain-containing protein									9015785	50305506	29491867	13616940			1.29818e-05			1261
CAETHG_RS16720	CAETHG_3405	insulinase family protein					19604912	24816569	14921616	14000279	17727264	38657009	31357833	13654938		9.924e-06	1.28656e-05		1223	1262
CAETHG_RS08160	CAETHG_1684	Cof-type HAD-IIB family hydrolase	35229227	39019510	32301804	28535881	32613592	17107458	28277350	296198828	32892838	34866899	21109390	11700394	1.884e-05	5.13641e-05	1.24943e-05	1137	938	1263
CAETHG_RS10715	CAETHG_2187	MurR/RpiR family transcriptional regulator	28542114	44494461	25143108	33934226	33154470	55754725	42336472	45204253	36334186	19314609	19601228	19654181	1.84947e-05	2.40435e-05	1.21596e-05	1141	1118	1264
CAETHG_RS17575	CAETHG_3582	MFS transporter	7774455	15976038	13275859	11420527	10569701	15087319	13881085	8678417	25261855	29211016	20417920	18283674	6.76436e-06	6.57349e-06	1.19372e-05	1222	1248	1265
CAETHG_RS01170	CAETHG_0246	electron transfer flavoprotein subunit beta/Fix	44287083	45866880	46537073	36248483	129533437	154429114	123585858	133355311	35903262	33126975	14548286	12522791	2.41056e-05	7.35236e-05	1.19077e-05	1097	824	1266
CAETHG_RS11980	CAETHG_2432	excinuclease ABC subunit UvrC	22984025	27462935	41024329	20806931	58528406	61187723	39618613	32154036	21604370	29272578	16774594	23312170	1.56028e-05	2.58734e-05	1.18635e-05	1173	1103	1267
CAETHG_RS19605	CAETHG_4000	sugar ABC transporter ATP-binding protein	17366020	6547260	15013825	14037294	5839666	4941014	8091947	12775198	33471781	27398969	8454192	22745058	7.40732e-06	4.3397e-06	1.1817e-05	1217	1254	1268
CAETHG_RS15390	CAETHG_3134	flagellar basal body rod protein FlgG									9761638	29555021	32263888	18435323			1.1785e-05			1269
CAETHG_RS14155	CAETHG_2880	haloacid dehalogenase									12878867	37436258	26953520	14565913			1.17394e-05			1270
CAETHG_RS11105	CAETHG_2254	16S rRN	26975704	27067988	8502474	19805574	42280486	46648047	37310128	29268810	27213980	29217294	23685070	12514453	1.15307e-05	2.10991e-05	1.16549e-05	1196	1141	1271
CAETHG_RS07245	CAETHG_1508	4-amino-4-deoxychorismate lyase	46219458	47135387	23253974	19978559					19113166	17818183	23004258	24375396	1.89877e-05		1.12289e-05	1136		1272
CAETHG_RS05875	CAETHG_1225	L-serine ammonia-lyase, iron-sulfur-dependent	28448401	19859114	23457389	21869165	43609356	44090094	39643249	35849584	23254074	24549199	20969240	16082525	1.30752e-05	2.21732e-05	1.08788e-05	1187	1133	1273
CAETHG_RS08340	CAETHG_1724	XRE family transcriptional regulator									8784639	26533497	28016595	18624020			1.07939e-05			1274
CAETHG_RS11730	CAETHG_2380	hypothetical protein									17561678	22324098	23831596	18815772			1.07866e-05			1275
CAETHG_RS06250	CAETHG_1300	sugar transferase	22951901	21261128	18081638	16738280	29070015	21270534	22278313	14740362	21240035	21834331	22758494	16422902	1.10244e-05	1.18422e-05	1.06212e-05	1199	1210	1276
CAETHG_RS03280	CAETHG_0689	hypothetical protein	363667285	419114479	644225080	477248625					18054325	20232566	16942152	22963384	0.000265871		1.03668e-05	399		1277
CAETHG_RS08525	CAETHG_1762	RNA polymerase sigma-54 factor	19100483	11397715	16560105	20975173	31387995	18386444	19237887	19833664	19331907	17410383	17797157	21483159	9.54774e-06	1.20229e-05	1.00552e-05	1210	1208	1278
CAETHG_RS07710	CAETHG_1589	signal transduction histidine kinase					21666186	43715377	18924364	15755620	27516141	24019081	12414537	13380283		1.35245e-05	9.74441e-06		1192	1279
CAETHG_RS18050	CAETHG_3674	ArsR family transcriptional regulator					21548820	27924506	21457210	24094622	16979200	23829358	17958692	16207249		1.29207e-05	9.70363e-06		1198	1280
CAETHG_RS04475	CAETHG_0938	aspartate/glutamate racemase family protein									20745785	23558512	12185897	18265567			9.67863e-06			1281
CAETHG_RS09750	CAETHG_1995	hypothetical protein					4416023	7067047	7261437	28671611	13008530	21892517	25168643	14401561		6.50686e-06	9.67658e-06		1250	1282
CAETHG_RS15935	CAETHG_3246	MurR/RpiR family transcriptional regulator					18770428	23096040	20113906	19792542	18956916	26262233	21186006	9978654		1.11317e-05	9.62825e-06		1216	1283
CAETHG_RS15395	CAETHG_3135	flagellar basal body rod protein FlgG	8873564	12770036	14132100	10515031	20453475	43225811	18587113	27908896	16201697	22613899	13092760	19984762	6.45645e-06	1.49267e-05	9.44662e-06	1224	1185	1284
CAETHG_RS00890	CAETHG_0187	hypothetical protein	15989048	16224084	22838180	11223277	17064246	15379349	13843108	18098564	21965526	17676544	19264878	14341276	9.20295e-06	8.74723e-06	9.42283e-06	1212	1230	1285
CAETHG_RS06145	CAETHG_1279	S-adenosylmethionine:tRN					16003087	117496804	115554074	95292554	20142755	20611770	19727942	12804291		4.74695e-05	9.3696e-06		959	1286
CAETHG_RS01720	CAETHG_0362	phosphoenolpyruvate hydrolase family protein	29974657	30039303	21814592	12064864	14465276	42299640	3035272	5194246	22875581	19911252	26903947	3523926	1.30251e-05	8.65951e-06	9.03759e-06	1188	1233	1287
CAETHG_RS02675	CAETHG_0564	uroporphyrinogen III decarboxylase									16096909	26560915	15476833	11747905			8.87464e-06			1288
CAETHG_RS11655	CAETHG_2365	peptide chain release factor 2					12499186	55079859	20763176	7092444	18804073	14528129	19178059	15459173		1.29184e-05	8.86343e-06		1199	1289
CAETHG_RS19885	CAETHG_4059	hypothetical protein					12529017	10418064	7786940	9299073	20016597	16672416	19110369	12864665		5.41468e-06	8.82351e-06		1252	1290
CAETHG_RS04940	CAETHG_1037	methylcobamide--CoM methyltransferase					6133400	5150277	5667752	4342504	19304967	20067313	14901365	14254719		2.89565e-06	8.81242e-06		1255	1291
CAETHG_RS11835	CAETHG_2403	ATP-binding protein	28014808	24484859	22970679	21137481					18394482	18189888	22569426	9966859	1.34802e-05		8.79984e-06	1184		1292
CAETHG_RS03240	CAETHG_0681	adenine deaminase	19442175	8786275	7586630	6401027	19126804	28686250	24875297	1156270	4074200	22833954	19181830	18960642	5.86937e-06	1.00414e-05	8.71987e-06	1229	1221	1293
CAETHG_RS19725	CAETHG_4024	ABC transporter ATP-binding protein									17911420	19781522	14571848	15024957			8.70142e-06			1294
CAETHG_RS11080	CAETHG_2249	copper chaperone									15968567	18254356	19023568	13504657			8.63844e-06			1295
CAETHG_RS11100	CAETHG_2253	tRNA1(Val) (adenine(37)-N6)-methyltransferase	64654915	25088036	12653540	23273281	55225451	81653162	80153995	86781394	13066290	16940753	15355178	17688810	1.75311e-05	4.15247e-05	8.35016e-06	1156	1002	1296
CAETHG_RS17390	CAETHG_3543	hypothetical protein	15227060	20903962	67316240	59770583	32797444	20934074	17834684	12450896	22051204	30526514	8374384	6244169	2.29357e-05	1.13265e-05	8.19571e-06	1104	1214	1297
CAETHG_RS08435	CAETHG_1743	3-oxoacyl-ACP reductase									10139387	17064351	19485660	14587319			8.06959e-06			1298
CAETHG_RS15155	CAETHG_3086	ATPase AAA	20127891	16905392	14138289	12924473	20014812	13992559	22271856	7417332	21939253	14242072	19987776	7242578	8.93586e-06	8.68862e-06	7.96349e-06	1214	1232	1299
CAETHG_RS01125	CAETHG_0237	glutamate formimidoyltransferase					34211239	50964250	41209859	33572995	14199764	19022253	11960487	14092936		2.17796e-05	7.69553e-06		1135	1300
CAETHG_RS00645	CAETHG_0135	sodium/proline symporter PutP									14014158	15573245	18005819	11227495			7.59963e-06			1301
CAETHG_RS09295	CAETHG_1918	energy-coupling factor transporter ATPase	17036878	11442320	8369078	9142720	9547367	63670996	9937605	36361487	10065520	16116124	17902358	12568537	6.41413e-06	1.61498e-05	7.4158e-06	1225	1177	1302
CAETHG_RS09470	CAETHG_1953	50S ribosomal protein L7ae-like protein	34004868	20893776	24296017	27701250	22028828	9416458	22124194	3546091	13944480	13190858	19985644	8287742	1.49571e-05	7.78692e-06	7.09664e-06	1177	1242	1303
CAETHG_RS09930	CAETHG_2034	CopG family transcriptional regulator	32246658	19090451	18613784	12859335					9523666	15060202	24703174	5897234	1.15086e-05		7.04165e-06	1197		1304
CAETHG_RS17615	CAETHG_3590	diguanylate cyclase									15660925	4702532	10653552	20040715			6.98034e-06			1305
CAETHG_RS20190	CAETHG_3525	hypothetical protein	18862925	20631678	20067430	36521673	8222398	27896280	16007057	25849915	19879768	12890944	9292508	12128038	1.3555e-05	1.06435e-05	6.95943e-06	1183	1218	1306
CAETHG_RS00975	CAETHG_0205	NADH:flavin oxidoreductase	16202205	6942461	13334748	8512024					9580671	21852194	16801669	4717610	6.25981e-06		6.61522e-06	1226		1307
CAETHG_RS07975	CAETHG_1646	hypothetical protein					14715826	13888202	17173501	14025689	13522731	13932384	11489852	10870114		8.16252e-06	6.43959e-06		1238	1308
CAETHG_RS05895	CAETHG_1229	LysR family transcriptional regulator									13287243	13825437	13076096	7965291			6.13771e-06			1309
CAETHG_RS15310	CAETHG_3118	flagellar hook capping protein					15421863	20550634	12322865	15280347	10657824	11359877	6704857	13868564		8.61524e-06	5.67001e-06		1234	1310
CAETHG_RS07965	CAETHG_1645	hypothetical protein	20795639	25533188	15515559	14129285	19621057	15130213	19743346	3537441	12418153	12601754	10941732	7173913	1.05839e-05	7.89068e-06	5.48745e-06	1202	1239	1311
CAETHG_RS02625	CAETHG_0554	sigma-54-dependent Fis family transcriptiona					11516759	10253725	9333738	10043555	12249450	11204497	8598435	8668650		5.58655e-06	5.23972e-06		1251	1312
CAETHG_RS11875	CAETHG_2411	YgiQ family radical SAM protein									9874813	7974044	11244535	9942454			5.14411e-06			1313
CAETHG_RS17775	CAETHG_3619	ABC transporter ATP-binding protein	5150421	13726636	5270070	9858137					18948454	10354537	5069073	6301562	4.77342e-06		5.0593e-06	1233		1314
CAETHG_RS03545	CAETHG_0748	beta-aspartyl-peptidase					6976592	4967091	4709480	3434416	11508382	10532963	11422268	4946439		2.71779e-06	4.84398e-06		1256	1315
CAETHG_RS12165	CAETHG_2471	efflux RND transporter periplasmic adapto					23301219	25633584	14107180	21853183	8607807	12642888	7560249	7653986		1.14767e-05	4.69158e-06		1212	1316
CAETHG_RS09245	CAETHG_1908	GntR family transcriptional regulator	20071760	20959508	15108623	14170826	22891785	16405981	18763980	13211253	10552149	12284010	8866764	5217061	9.80325e-06	9.6761e-06	4.64828e-06	1206	1225	1317
CAETHG_RS02145	CAETHG_0450	purine permease									22655830	4393032	5680469	4133476			4.5148e-06			1318
CAETHG_RS07930	CAETHG_1635	hypothetical protein					8774147	18687259	16914305	13065451	14304180	8439471	4656331	5010041		7.86008e-06	4.04182e-06		1241	1319
CAETHG_RS18825	CAETHG_3838	ABC transporter substrate-binding protein					17279275	12234362	11185020	9438743	9978386	5893403	6324428	6498269		6.78165e-06	3.70991e-06		1245	1320
CAETHG_RS13410	CAETHG_2731	HD domain-containing protein									7539783	4202348	5149790	3748560			2.63445e-06			1321
CAETHG_RS05650	CAETHG_1179	transcriptional regulator									702887	1153422	2675536	1153614			7.52684e-07			1322
CAETHG_RS19335	CAETHG_3941	hypothetical protein	2506557824	2255057344	1732553440	1200387584	40560668	25173697	66945978	36842395					0.00106944	2.33273e-05		145	1123
CAETHG_RS03895	CAETHG_0823	dihydrodipicolinate synthase family protein	701728416	350374720	2136212032	393210784	118153328	79041620	116176520	59130662					0.000493476	5.07275e-05		286	940
CAETHG_RS19330	CAETHG_3940	ABC transporter substrate-binding protein	759484704	490342096	681090736	295869384									0.000308638			366
CAETHG_RS02275	CAETHG_0477	dihydropyrimidine dehydrogenase subunit A	512625280	411758640	787441424	329299496	749773168	839535744	1102943232	888949856					0.000283102	0.000490258		382	302
CAETHG_RS19210	CAETHG_3916	YIP1 family protein	430748366	498088129	428240601	419616088									0.000248188			418
CAETHG_RS16500	CAETHG_3360	DNA-binding protein	372293548	430789385	541656880	426785422	591548800	546142856	442852220	395327358					0.000247303	0.000267677		422	428
CAETHG_RS02985	CAETHG_0629	antibiotic biosynthesis monooxygenase	313547407	325995267	284863167	264817806									0.000165979			544
CAETHG_RS02115	CAETHG_0444	dihydropyrimidinase	319176880	248489308	297324704	223129256	275648368	246401304	246644456	202950596					0.000151612	0.000132034		573	646
CAETHG_RS13805	CAETHG_2807	homoserine dehydrogenase	228862852	241733732	217447316	175137456	219741208	237630466	255345452	177433148					0.000120295	0.000121347		656	677
CAETHG_RS01985	CAETHG_0417	nitrogenase iron protein	303828920	284936336	103987780	113454814									0.000112102			668
CAETHG_RS14015	CAETHG_2850	uroporphyrinogen decarboxylase	218385108	148317634	203369945	202575429									0.000108075			679
CAETHG_RS01975	CAETHG_0415	oxidoreductase/nitrogenase component 1	211465751	178423042	90401158	51338385									7.36609e-05			778
CAETHG_RS02120	CAETHG_0445	carbamate kinase	125337428	144602236	88357222	144405868	132803720	173667760	176696040	175557552					7.05268e-05	8.99649e-05		795	754
CAETHG_RS19140	CAETHG_3901	BMC domain-containing protein	64904376	129494332	95996948	138518828	194459492	186096060	84265940	176871028					6.02739e-05	8.64994e-05		839	764
CAETHG_RS10345	CAETHG_2116	16S rRNA (guanine(527)-N(7))-methyltransferas	98190372	110718662	95613978	113666112	120534617	122559834	207379882	107910883					5.85643e-05	7.6674e-05		857	811
CAETHG_RS03865	CAETHG_0817	glucarate dehydratase	62744370	41448998	261172040	47723302									5.69086e-05			867
CAETHG_RS16665	CAETHG_3394	ribosome maturation factor RimP	87648844	40622254	115314264	102708389									4.8496e-05			927
CAETHG_RS07095	CAETHG_1474	sugar phosphate isomerase/epimerase	92109372	95127786	78025800	76264322	108707870	98292464	91403420	65641304					4.76766e-05	4.93928e-05		930	946
CAETHG_RS02305	CAETHG_0483	APC family permease	69046138	157471716	47216038	67269926									4.75906e-05			932
CAETHG_RS01980	CAETHG_0416	oxidoreductase/nitrogenase component 1	120467912	99016682	64916285	51620254									4.67173e-05			935
CAETHG_RS17750	CAETHG_3614	xanthine phosphoribosyltransferase	133423264	73374574	11596624	98630270	110285764	120044868	102825256	77869023					4.46351e-05	5.58203e-05		945	913
CAETHG_RS16505	CAETHG_3361	50S ribosomal protein L32	80925568	71666400	86695768	67726472	109370152	104981720	98430360	87492576					4.28158e-05	5.43891e-05		953	920
CAETHG_RS16395	CAETHG_3338	peptide deformylase	79155222	69880070	91198002	60439021	89630521	67851972	67844481	98735459					4.18643e-05	4.40296e-05		956	981
CAETHG_RS13050	CAETHG_2656	MBL fold metallo-hydrolase	121452060	62015170	26775478	82483748	127947238	101222024	96344998	100351688					4.11017e-05	5.77714e-05		960	894
CAETHG_RS00790	CAETHG_0166	ROK family protein	65480212	59183244	87520880	71479356	97350701	76127905	74764118	37863449					3.96254e-05	3.87485e-05		973	1017
CAETHG_RS06970	CAETHG_1448	recombination regulator RecX	30675270	40809262	182103496	33777530									3.95942e-05			974
CAETHG_RS19415	CAETHG_3957	chemotaxis protein	93550944	56635074	27159490	97763930	171046304	162657971	292935622	313929100					3.88101e-05	0.000129251		980	654
CAETHG_RS09975	CAETHG_2043	3-hydroxyacyl-[acyl-carrier-protein] dehydratas	69706962	63942081	75416216	61593302	104018227	54703670	116992538	139371206					3.77652e-05	5.68185e-05		985	903
CAETHG_RS01920	CAETHG_0404	hypothetical protein	54007815	76675091	72166423	64987835									3.7415e-05			989
CAETHG_RS03730	CAETHG_0788	DNA-binding response regulator	241918192	7327179	4389526	8784391									3.62823e-05			999
CAETHG_RS14285	CAETHG_2907	DUF4342 domain-containing protein	56138804	43626254	83654336	55812804									3.33568e-05			1021
CAETHG_RS11825	CAETHG_2401	anti-sigma factor antagonist	57086725	58358223	58184193	58488147									3.24532e-05			1027
CAETHG_RS06565	CAETHG_1361	DUF4364 domain-containing protein	29658308	70969566	74262256	44363478	98688778	112372908	96365846	106644650					3.05166e-05	5.63254e-05		1042	907
CAETHG_RS08785	CAETHG_1814	histidine kinase	47562688	55832196	47630962	54071070	33743722	66856895	46831655	62576460					2.87055e-05	2.86365e-05		1058	1088
CAETHG_RS13830	CAETHG_2812	Maf-like protein	42446203	93842358	28861760	30930670	47607045	126717776	48873390	36021344					2.72906e-05	3.50404e-05		1068	1045
CAETHG_RS11180	CAETHG_2270	hypothetical protein	49935127	21290589	58488441	56454603									2.60902e-05			1077
CAETHG_RS01075	CAETHG_0226	tRNA threonylcarbamoyladenosine dehydratase	51097328	39533413	50787306	40660705	76918299	77354504	72269197	71879610					2.5398e-05	4.05828e-05		1079	1006
CAETHG_RS16380	CAETHG_3335	DNA-directed RNA polymerase subunit omega	47064030	39721275	41217996	46942017	51550578	50328280	56203942	50013838					2.44911e-05	2.83688e-05		1091	1090
CAETHG_RS07715	CAETHG_1590	carbon starvation protein A	34352012	43569518	41653689	54041223	84305659	64200667	83495087	86115676					2.43725e-05	4.33678e-05		1093	989
CAETHG_RS09235	CAETHG_1906	hypothetical protein	50433557	48876655	33919791	33941584	46272815	24438849	26852445	44209312					2.33146e-05	1.92135e-05		1099	1153
CAETHG_RS12270	CAETHG_2492	DUF1298 domain-containing protein	35891994	60261215	14930384	48904849	79037960	89714286	88905060	71834712					2.25011e-05	4.48916e-05		1105	975
CAETHG_RS14230	CAETHG_2896	tRN	47824991	43559425	30591080	34506980	44382023	57834845	50777972	49556227					2.18512e-05	2.75927e-05		1109	1093
CAETHG_RS14880	CAETHG_3027	TrmB family transcriptional regulator	42866047	45980049	55407625	6481297									2.07498e-05			1122
CAETHG_RS06195	CAETHG_1289	GTPase HflX	31332718	48906391	33053836	32966220	54527395	65561492	57138340	52335953					2.04218e-05	3.12368e-05		1124	1067
CAETHG_RS02720	CAETHG_0573	cyclic pyranopterin monophosphate synthase MoaC	40220903	37058296	33168936	32813001									2.00054e-05			1126
CAETHG_RS17430	CAETHG_3552	XRE family transcriptional regulator	34984488	41961770	27084898	38640446	54052682	47926700	40963841	39124150					1.99906e-05	2.46808e-05		1127	1113
CAETHG_RS12225	CAETHG_2483	citrate lyase subunit alpha	25273227	37211825	25240295	52519091	80370988	140250772	74919736	70651391					1.97866e-05	4.96135e-05		1131	945
CAETHG_RS12220	CAETHG_2482	hypothetical protein	23355108	41162768	33817781	41579485	46187001	52011359	77367200	47442164					1.96234e-05	3.05889e-05		1132	1071
CAETHG_RS12515	CAETHG_2542	DUF2089 domain-containing protein	39623090	18138612	59298580	18549109									1.87631e-05			1139
CAETHG_RS12245	CAETHG_2487	methyl-accepting chemotaxis sensory transducer	28441667	40511092	29329992	31824761									1.81895e-05			1146
CAETHG_RS04305	CAETHG_0901	hypothetical protein	44995487	36001050	24672759	19196331									1.73591e-05			1161
CAETHG_RS15890	CAETHG_3237	Cof-type HAD-IIB family hydrolase	33866666	40509787	24317427	23341124	42242240	42674892	33828109	34670982					1.70078e-05	2.08079e-05		1164	1143
CAETHG_RS19835	CAETHG_4046	methyltransferase MtaA/CmuA family	34309510	26194431	33422288	27149064									1.68904e-05			1165
CAETHG_RS18280	CAETHG_3723	methyl-accepting chemotaxis protein	28876482	31510072	21582338	33103815	31265774	17881885	30497127	16511926					1.61417e-05	1.31035e-05		1170	1196
CAETHG_RS02750	CAETHG_0579	hypothetical protein	34525119	30302542	27029921	19044985									1.54256e-05			1174
CAETHG_RS11945	CAETHG_2425	PDZ domain-containing protein	9828344	24351439	32234857	32569850	41850152	25536716	27086135	25420753					1.38944e-05	1.62321e-05		1181	1175
CAETHG_RS04145	CAETHG_0871	type I 3-dehydroquinate dehydratase	14686153	53347610	9200011	8403052	20314058	12469177	19975779	16072372					1.18802e-05	9.38586e-06		1194	1227
CAETHG_RS03235	CAETHG_0680	S-adenosylhomocysteine deaminase	1752772	22977052	25850423	26436991	37395376	19282765	15446782	30378793					1.08197e-05	1.38284e-05		1200	1189
CAETHG_RS19950	CAETHG_0690	ATP-dependent helicase	23396509	16907368	16993809	16411130									1.02885e-05			1203
CAETHG_RS08860	CAETHG_1829	choline trimethylamine-lyase	11122471	12750978	21391666	26913863	22468604	15670995	13135194	14501645					1.01646e-05	8.89067e-06		1204	1229
CAETHG_RS07990	CAETHG_1650	DUF1156 domain-containing protein	18105592	22220674	11101238	19014490	21564285	19658052	28708852	20788905					9.87425e-06	1.24115e-05		1205	1207
CAETHG_RS06175	CAETHG_1285	YebC/PmpR family DNA-binding transcriptiona	38895309	12322504	4451318	13540595									9.6665e-06			1207
CAETHG_RS05305	CAETHG_1108	metal ABC transporter ATP-binding protein	14192785	11890097	12734484	12345360									7.14832e-06			1218
CAETHG_RS04135	CAETHG_0869	2,4-dienoyl-CoA reductase	11543551	14162256	13841298	11554565									7.13058e-06			1219
CAETHG_RS06215	CAETHG_1293	RNA polymerase sporulation sigma factor SigF	14654367	12361898	13029073	10250751									7.00891e-06			1221
CAETHG_RS16075	CAETHG_3274	glycyl radical protein	17924850	12656108	8888460	8975772	6496409	13601066	7299298	22188030					6.75029e-06	6.75929e-06		1223	1246
CAETHG_RS11660	CAETHG_2366	MFS transporter	10243606	12455853	10082317	11506756	14822573	17391407	15851654	9787216					6.19756e-06	7.86871e-06		1227	1240
CAETHG_RS14815	CAETHG_3013	type IIA DNA topoisomerase subunit B	12243124	9104954	8980946	13322803	1347658	31552736	28488727	29376088					6.12834e-06	1.25198e-05		1228	1205
CAETHG_RS11270	CAETHG_2289	ArsR family transcriptional regulator	11935505	7930596	13146670	7260532									5.59775e-06			1230
CAETHG_RS00715	CAETHG_0149	protein of unknown function DUF2284	8444114	21911579	3872942	4226583									5.33928e-06			1231
CAETHG_RS15355	CAETHG_3127	flagellar biosynthesis protein FlhA	7206286	5608293	3871392	2050408									2.59681e-06			1234
CAETHG_RS00030	CAETHG_0007	LuxR family transcriptional regulator					71880408	93844408	81992710	73516704						4.37482e-05			985
CAETHG_RS00035	CAETHG_0008	peptidase T					49263132	23120373	32902868	30807912						1.84523e-05			1156
CAETHG_RS01085	CAETHG_0228	formimidoylglutamase					87635869	97187069	86230061	70520686						4.64364e-05			964
CAETHG_RS01095	CAETHG_0230	glutamate formimidoyltransferase					15303083	12001764	16681720	11570042						7.57885e-06			1243
CAETHG_RS01280	CAETHG_0272	DNA mismatch repair protein					28103820	22815213	21011662	22639391						1.28275e-05			1201
CAETHG_RS01500	CAETHG_0318	ABC transporter substrate-binding protein					45062413	44623571	63366211	14379343						2.2892e-05			1128
CAETHG_RS02640	CAETHG_0557	copper-translocating P-type ATPase					57599524	19884098	18169661	28748735						1.66996e-05			1171
CAETHG_RS04465	CAETHG_0936	TetR/AcrR family transcriptional regulator					61151888	66330764	61979034	61680566						3.41828e-05			1053
CAETHG_RS05700	CAETHG_1189	hypothetical protein					11272411	6496152	9963170	7558164						4.8032e-06			1253
CAETHG_RS06035	CAETHG_1257	lytic transglycosylase					46322230	45261458	40313079	42937340						2.37536e-05			1120
CAETHG_RS06835	CAETHG_1420	N-acetyltransferase					14262607	73701736	58417373	60315170						2.83742e-05			1089
CAETHG_RS07580	CAETHG_1562	lytic transglycosylase					48722408	86658086	58682701	78403694						3.71018e-05			1029
CAETHG_RS07920	CAETHG_1633	class I SAM-dependent methyltransferase					25482907	25185107	64390598	31547611						2.0274e-05			1147
CAETHG_RS07925	CAETHG_1634	ModD protein					67188006	73003364	56219243	47489330						3.30715e-05			1056
CAETHG_RS08235	CAETHG_1702	malate dehydrogenase					44653924	23741582	27771351	21932716						1.59757e-05			1180
CAETHG_RS08260	CAETHG_1707	XRE family transcriptional regulator					24505186	13148768	23820280	10267684						9.77479e-06			1224
CAETHG_RS10625	CAETHG_2169	hypothetical protein					119376830	83863186	94901428	111185250						5.56323e-05			915
CAETHG_RS10830	CAETHG_2207	4Fe-4S ferredoxin, iron-sulfur-bindin					28031572	25360063	26360836	16798729						1.31227e-05			1195
CAETHG_RS10910	CAETHG_2220	aminopeptidase					96112321	163905092	73923617	213035629						7.42659e-05			818
CAETHG_RS11840	-	putative PAS/PAC sensor protein					95988918	170960116	225046148	145928844						8.77052e-05			760
CAETHG_RS12025	CAETHG_2442	23S rRNA (uracil(1939)-C(5))-methyltransferas					14189442	23088091	21821839	15244943						1.01555e-05			1220
CAETHG_RS12170	CAETHG_2472	AcrB/AcrD/AcrF family protein					38535340	47413073	25306284	29297812						1.89904e-05			1155
CAETHG_RS12205	CAETHG_2479	aspartate ammonia-lyase					35000856	71957028	50449495	98770560						3.49826e-05			1046
CAETHG_RS12810	CAETHG_2603	hypothetical protein					350222188	347391577	280682064	294063754						0.000172602			574
CAETHG_RS13020	CAETHG_2650	prepilin-type cleavage/methylatio					3635534	4821535	2106017	5979377						2.24016e-06			1257
CAETHG_RS14265	CAETHG_2903	rRNA maturation RNase YbeY					22297148	18970414	11011010	36259825						1.19974e-05			1209
CAETHG_RS15285	CAETHG_3113	flagellar motor switch protein FliG					20805816	25039456	444888913	26092545						7.36737e-05			822
CAETHG_RS18270	CAETHG_3721	peptide deformylase					32787060	31610677	26861807	26838139						1.60264e-05			1178
