# Supplementary material for: H2 drives metabolic rearrangements in gas-fermenting Clostridium autoethanogenum
Source: Biotechnol Biofuels. 2018 Mar 1;11:55. doi: 10.1186/s13068-018-1052-9 (PMC5831606; doi:10.1186/s13068-018-1052-9)
Supplement: Supplementary file 5 — Additional file 5. SBML file for the GEM iCLAU786. [file 13068_2018_1052_MOESM5_ESM.xlsx]

<?xml version="1.0" encoding="UTF-8"?>
<sbml xmlns="http://www.sbml.org/sbml/level3/version1/core" xmlns:fbc="http://www.sbml.org/sbml/level3/version1/fbc/version2" level="3" version="1" fbc:required="false">
  <model metaid="COBRAModel" id="COBRAModel" fbc:strict="true">
    <listOfUnitDefinitions>
      <unitDefinition id="mmol_per_gDW_per_hr">
        <listOfUnits>
          <unit kind="mole" exponent="1" scale="-3" multiplier="1"/>
          <unit kind="gram" exponent="-1" scale="0" multiplier="1"/>
          <unit kind="second" exponent="-1" scale="0" multiplier="3600"/>
        </listOfUnits>
      </unitDefinition>
    </listOfUnitDefinitions>
    <listOfCompartments>
      <compartment id="c" name="Cytoplasm" spatialDimensions="3" size="1" constant="false"/>
      <compartment id="e" name="Extracellular" spatialDimensions="3" size="1" constant="false"/>
    </listOfCompartments>
    <listOfSpecies>
      <species metaid="M_S_cpd00113_c" id="M_S_cpd00113_c" name="Isopentenyldiphosphate" compartment="c" initialAmount="1" hasOnlySubstanceUnits="false" boundaryCondition="false" constant="false" fbc:charge="-2147483648" fbc:chemicalFormula="C5H10O7P2">
        <annotation xmlns:sbml="http://www.sbml.org/sbml/level3/version1/core">
          <rdf:RDF xmlns:rdf="http://www.w3.org/1999/02/22-rdf-syntax-ns#" xmlns:dc="http://purl.org/dc/elements/1.1/" xmlns:dcterms="http://purl.org/dc/terms/" xmlns:vCard="http://www.w3.org/2001/vcard-rdf/3.0#" xmlns:bqbiol="http://biomodels.net/biology-qualifiers/" xmlns:bqmodel="http://biomodels.net/model-qualifiers/">
            <rdf:Description rdf:about="#M_S_cpd00113_c">
              <bqbiol:is>
                <rdf:Bag/>
              </bqbiol:is>
            </rdf:Description>
          </rdf:RDF>
        </annotation>
      </species>
      <species metaid="M_S_cpd02590_c" id="M_S_cpd02590_c" name="all-trans-Heptaprenyl diphosphate" compartment="c" initialAmount="1" hasOnlySubstanceUnits="false" boundaryCondition="false" constant="false" fbc:charge="-2147483648" fbc:chemicalFormula="C35H58O7P2">
        <annotation xmlns:sbml="http://www.sbml.org/sbml/level3/version1/core">
          <rdf:RDF xmlns:rdf="http://www.w3.org/1999/02/22-rdf-syntax-ns#" xmlns:dc="http://purl.org/dc/elements/1.1/" xmlns:dcterms="http://purl.org/dc/terms/" xmlns:vCard="http://www.w3.org/2001/vcard-rdf/3.0#" xmlns:bqbiol="http://biomodels.net/biology-qualifiers/" xmlns:bqmodel="http://biomodels.net/model-qualifiers/">
            <rdf:Description rdf:about="#M_S_cpd02590_c">
              <bqbiol:is>
                <rdf:Bag/>
              </bqbiol:is>
            </rdf:Description>
          </rdf:RDF>
        </annotation>
      </species>
      <species metaid="M_S_cpd00012_c" id="M_S_cpd00012_c" name="PPi" compartment="c" initialAmount="1" hasOnlySubstanceUnits="false" boundaryCondition="false" constant="false" fbc:charge="-2147483648" fbc:chemicalFormula="H2O7P2">
        <annotation xmlns:sbml="http://www.sbml.org/sbml/level3/version1/core">
          <rdf:RDF xmlns:rdf="http://www.w3.org/1999/02/22-rdf-syntax-ns#" xmlns:dc="http://purl.org/dc/elements/1.1/" xmlns:dcterms="http://purl.org/dc/terms/" xmlns:vCard="http://www.w3.org/2001/vcard-rdf/3.0#" xmlns:bqbiol="http://biomodels.net/biology-qualifiers/" xmlns:bqmodel="http://biomodels.net/model-qualifiers/">
            <rdf:Description rdf:about="#M_S_cpd00012_c">
              <bqbiol:is>
                <rdf:Bag/>
              </bqbiol:is>
            </rdf:Description>
          </rdf:RDF>
        </annotation>
      </species>
      <species metaid="M_S_cpd02557_c" id="M_S_cpd02557_c" name="Farnesylfarnesylgeraniol" compartment="c" initialAmount="1" hasOnlySubstanceUnits="false" boundaryCondition="false" constant="false" fbc:charge="-2147483648" fbc:chemicalFormula="C40H66O7P2">
        <annotation xmlns:sbml="http://www.sbml.org/sbml/level3/version1/core">
          <rdf:RDF xmlns:rdf="http://www.w3.org/1999/02/22-rdf-syntax-ns#" xmlns:dc="http://purl.org/dc/elements/1.1/" xmlns:dcterms="http://purl.org/dc/terms/" xmlns:vCard="http://www.w3.org/2001/vcard-rdf/3.0#" xmlns:bqbiol="http://biomodels.net/biology-qualifiers/" xmlns:bqmodel="http://biomodels.net/model-qualifiers/">
            <rdf:Description rdf:about="#M_S_cpd02557_c">
              <bqbiol:is>
                <rdf:Bag/>
              </bqbiol:is>
            </rdf:Description>
          </rdf:RDF>
        </annotation>
      </species>
      <species metaid="M_S_cpd00161_c" id="M_S_cpd00161_c" name="L-Threonine" compartment="c" initialAmount="1" hasOnlySubstanceUnits="false" boundaryCondition="false" constant="false" fbc:charge="-2147483648" fbc:chemicalFormula="C4H9NO3">
        <annotation xmlns:sbml="http://www.sbml.org/sbml/level3/version1/core">
          <rdf:RDF xmlns:rdf="http://www.w3.org/1999/02/22-rdf-syntax-ns#" xmlns:dc="http://purl.org/dc/elements/1.1/" xmlns:dcterms="http://purl.org/dc/terms/" xmlns:vCard="http://www.w3.org/2001/vcard-rdf/3.0#" xmlns:bqbiol="http://biomodels.net/biology-qualifiers/" xmlns:bqmodel="http://biomodels.net/model-qualifiers/">
            <rdf:Description rdf:about="#M_S_cpd00161_c">
              <bqbiol:is>
                <rdf:Bag/>
              </bqbiol:is>
            </rdf:Description>
          </rdf:RDF>
        </annotation>
      </species>
      <species metaid="M_S_cpd00033_c" id="M_S_cpd00033_c" name="Glycine" compartment="c" initialAmount="1" hasOnlySubstanceUnits="false" boundaryCondition="false" constant="false" fbc:charge="-2147483648" fbc:chemicalFormula="C2H5NO2">
        <annotation xmlns:sbml="http://www.sbml.org/sbml/level3/version1/core">
          <rdf:RDF xmlns:rdf="http://www.w3.org/1999/02/22-rdf-syntax-ns#" xmlns:dc="http://purl.org/dc/elements/1.1/" xmlns:dcterms="http://purl.org/dc/terms/" xmlns:vCard="http://www.w3.org/2001/vcard-rdf/3.0#" xmlns:bqbiol="http://biomodels.net/biology-qualifiers/" xmlns:bqmodel="http://biomodels.net/model-qualifiers/">
            <rdf:Description rdf:about="#M_S_cpd00033_c">
              <bqbiol:is>
                <rdf:Bag/>
              </bqbiol:is>
            </rdf:Description>
          </rdf:RDF>
        </annotation>
      </species>
      <species metaid="M_S_cpd00071_c" id="M_S_cpd00071_c" name="Acetaldehyde" compartment="c" initialAmount="1" hasOnlySubstanceUnits="false" boundaryCondition="false" constant="false" fbc:charge="-2147483648" fbc:chemicalFormula="C2H4O">
        <annotation xmlns:sbml="http://www.sbml.org/sbml/level3/version1/core">
          <rdf:RDF xmlns:rdf="http://www.w3.org/1999/02/22-rdf-syntax-ns#" xmlns:dc="http://purl.org/dc/elements/1.1/" xmlns:dcterms="http://purl.org/dc/terms/" xmlns:vCard="http://www.w3.org/2001/vcard-rdf/3.0#" xmlns:bqbiol="http://biomodels.net/biology-qualifiers/" xmlns:bqmodel="http://biomodels.net/model-qualifiers/">
            <rdf:Description rdf:about="#M_S_cpd00071_c">
              <bqbiol:is>
                <rdf:Bag/>
              </bqbiol:is>
            </rdf:Description>
          </rdf:RDF>
        </annotation>
      </species>
      <species metaid="M_S_cpd00008_c" id="M_S_cpd00008_c" name="ADP" compartment="c" initialAmount="1" hasOnlySubstanceUnits="false" boundaryCondition="false" constant="false" fbc:charge="-2147483648" fbc:chemicalFormula="C10H13N5O10P2">
        <annotation xmlns:sbml="http://www.sbml.org/sbml/level3/version1/core">
          <rdf:RDF xmlns:rdf="http://www.w3.org/1999/02/22-rdf-syntax-ns#" xmlns:dc="http://purl.org/dc/elements/1.1/" xmlns:dcterms="http://purl.org/dc/terms/" xmlns:vCard="http://www.w3.org/2001/vcard-rdf/3.0#" xmlns:bqbiol="http://biomodels.net/biology-qualifiers/" xmlns:bqmodel="http://biomodels.net/model-qualifiers/">
            <rdf:Description rdf:about="#M_S_cpd00008_c">
              <bqbiol:is>
                <rdf:Bag/>
              </bqbiol:is>
            </rdf:Description>
          </rdf:RDF>
        </annotation>
      </species>
      <species metaid="M_S_cpd00196_c" id="M_S_cpd00196_c" name="Acetylphosphate" compartment="c" initialAmount="1" hasOnlySubstanceUnits="false" boundaryCondition="false" constant="false" fbc:charge="-2147483648" fbc:chemicalFormula="C2H4O5P">
        <annotation xmlns:sbml="http://www.sbml.org/sbml/level3/version1/core">
          <rdf:RDF xmlns:rdf="http://www.w3.org/1999/02/22-rdf-syntax-ns#" xmlns:dc="http://purl.org/dc/elements/1.1/" xmlns:dcterms="http://purl.org/dc/terms/" xmlns:vCard="http://www.w3.org/2001/vcard-rdf/3.0#" xmlns:bqbiol="http://biomodels.net/biology-qualifiers/" xmlns:bqmodel="http://biomodels.net/model-qualifiers/">
            <rdf:Description rdf:about="#M_S_cpd00196_c">
              <bqbiol:is>
                <rdf:Bag/>
              </bqbiol:is>
            </rdf:Description>
          </rdf:RDF>
        </annotation>
      </species>
      <species metaid="M_S_cpd00002_c" id="M_S_cpd00002_c" name="ATP" compartment="c" initialAmount="1" hasOnlySubstanceUnits="false" boundaryCondition="false" constant="false" fbc:charge="-2147483648" fbc:chemicalFormula="C10H13N5O13P3">
        <annotation xmlns:sbml="http://www.sbml.org/sbml/level3/version1/core">
          <rdf:RDF xmlns:rdf="http://www.w3.org/1999/02/22-rdf-syntax-ns#" xmlns:dc="http://purl.org/dc/elements/1.1/" xmlns:dcterms="http://purl.org/dc/terms/" xmlns:vCard="http://www.w3.org/2001/vcard-rdf/3.0#" xmlns:bqbiol="http://biomodels.net/biology-qualifiers/" xmlns:bqmodel="http://biomodels.net/model-qualifiers/">
            <rdf:Description rdf:about="#M_S_cpd00002_c">
              <bqbiol:is>
                <rdf:Bag/>
              </bqbiol:is>
            </rdf:Description>
          </rdf:RDF>
        </annotation>
      </species>
      <species metaid="M_S_cpd00029_c" id="M_S_cpd00029_c" name="Acetate" compartment="c" initialAmount="1" hasOnlySubstanceUnits="false" boundaryCondition="false" constant="false" fbc:charge="-2147483648" fbc:chemicalFormula="C2H3O2">
        <annotation xmlns:sbml="http://www.sbml.org/sbml/level3/version1/core">
          <rdf:RDF xmlns:rdf="http://www.w3.org/1999/02/22-rdf-syntax-ns#" xmlns:dc="http://purl.org/dc/elements/1.1/" xmlns:dcterms="http://purl.org/dc/terms/" xmlns:vCard="http://www.w3.org/2001/vcard-rdf/3.0#" xmlns:bqbiol="http://biomodels.net/biology-qualifiers/" xmlns:bqmodel="http://biomodels.net/model-qualifiers/">
            <rdf:Description rdf:about="#M_S_cpd00029_c">
              <bqbiol:is>
                <rdf:Bag/>
              </bqbiol:is>
            </rdf:Description>
          </rdf:RDF>
        </annotation>
      </species>
      <species metaid="M_S_cpd00067_c" id="M_S_cpd00067_c" name="H+" compartment="c" initialAmount="1" hasOnlySubstanceUnits="false" boundaryCondition="false" constant="false" fbc:charge="-2147483648" fbc:chemicalFormula="H">
        <annotation xmlns:sbml="http://www.sbml.org/sbml/level3/version1/core">
          <rdf:RDF xmlns:rdf="http://www.w3.org/1999/02/22-rdf-syntax-ns#" xmlns:dc="http://purl.org/dc/elements/1.1/" xmlns:dcterms="http://purl.org/dc/terms/" xmlns:vCard="http://www.w3.org/2001/vcard-rdf/3.0#" xmlns:bqbiol="http://biomodels.net/biology-qualifiers/" xmlns:bqmodel="http://biomodels.net/model-qualifiers/">
            <rdf:Description rdf:about="#M_S_cpd00067_c">
              <bqbiol:is>
                <rdf:Bag/>
              </bqbiol:is>
            </rdf:Description>
          </rdf:RDF>
        </annotation>
      </species>
      <species metaid="M_S_cpd00259_c" id="M_S_cpd00259_c" name="D-Lyxulose" compartment="c" initialAmount="1" hasOnlySubstanceUnits="false" boundaryCondition="false" constant="false" fbc:charge="-2147483648" fbc:chemicalFormula="C5H10O5">
        <annotation xmlns:sbml="http://www.sbml.org/sbml/level3/version1/core">
          <rdf:RDF xmlns:rdf="http://www.w3.org/1999/02/22-rdf-syntax-ns#" xmlns:dc="http://purl.org/dc/elements/1.1/" xmlns:dcterms="http://purl.org/dc/terms/" xmlns:vCard="http://www.w3.org/2001/vcard-rdf/3.0#" xmlns:bqbiol="http://biomodels.net/biology-qualifiers/" xmlns:bqmodel="http://biomodels.net/model-qualifiers/">
            <rdf:Description rdf:about="#M_S_cpd00259_c">
              <bqbiol:is>
                <rdf:Bag/>
              </bqbiol:is>
            </rdf:Description>
          </rdf:RDF>
        </annotation>
      </species>
      <species metaid="M_S_cpd00198_c" id="M_S_cpd00198_c" name="D-Xylulose5-phosphate" compartment="c" initialAmount="1" hasOnlySubstanceUnits="false" boundaryCondition="false" constant="false" fbc:charge="-2147483648" fbc:chemicalFormula="C5H10O8P">
        <annotation xmlns:sbml="http://www.sbml.org/sbml/level3/version1/core">
          <rdf:RDF xmlns:rdf="http://www.w3.org/1999/02/22-rdf-syntax-ns#" xmlns:dc="http://purl.org/dc/elements/1.1/" xmlns:dcterms="http://purl.org/dc/terms/" xmlns:vCard="http://www.w3.org/2001/vcard-rdf/3.0#" xmlns:bqbiol="http://biomodels.net/biology-qualifiers/" xmlns:bqmodel="http://biomodels.net/model-qualifiers/">
            <rdf:Description rdf:about="#M_S_cpd00198_c">
              <bqbiol:is>
                <rdf:Bag/>
              </bqbiol:is>
            </rdf:Description>
          </rdf:RDF>
        </annotation>
      </species>
      <species metaid="M_S_cpd11434_c" id="M_S_cpd11434_c" name="fa12coa" compartment="c" initialAmount="1" hasOnlySubstanceUnits="false" boundaryCondition="false" constant="false" fbc:charge="-2147483648" fbc:chemicalFormula="C38H65N7O17P3S">
        <annotation xmlns:sbml="http://www.sbml.org/sbml/level3/version1/core">
          <rdf:RDF xmlns:rdf="http://www.w3.org/1999/02/22-rdf-syntax-ns#" xmlns:dc="http://purl.org/dc/elements/1.1/" xmlns:dcterms="http://purl.org/dc/terms/" xmlns:vCard="http://www.w3.org/2001/vcard-rdf/3.0#" xmlns:bqbiol="http://biomodels.net/biology-qualifiers/" xmlns:bqmodel="http://biomodels.net/model-qualifiers/">
            <rdf:Description rdf:about="#M_S_cpd11434_c">
              <bqbiol:is>
                <rdf:Bag/>
              </bqbiol:is>
            </rdf:Description>
          </rdf:RDF>
        </annotation>
      </species>
      <species metaid="M_S_cpd15672_c" id="M_S_cpd15672_c" name="1-anteisoheptadecanoyl-sn-glycerol 3-phosphate" compartment="c" initialAmount="1" hasOnlySubstanceUnits="false" boundaryCondition="false" constant="false" fbc:charge="-2147483648" fbc:chemicalFormula="C20H40O7P">
        <annotation xmlns:sbml="http://www.sbml.org/sbml/level3/version1/core">
          <rdf:RDF xmlns:rdf="http://www.w3.org/1999/02/22-rdf-syntax-ns#" xmlns:dc="http://purl.org/dc/elements/1.1/" xmlns:dcterms="http://purl.org/dc/terms/" xmlns:vCard="http://www.w3.org/2001/vcard-rdf/3.0#" xmlns:bqbiol="http://biomodels.net/biology-qualifiers/" xmlns:bqmodel="http://biomodels.net/model-qualifiers/">
            <rdf:Description rdf:about="#M_S_cpd15672_c">
              <bqbiol:is>
                <rdf:Bag/>
              </bqbiol:is>
            </rdf:Description>
          </rdf:RDF>
        </annotation>
      </species>
      <species metaid="M_S_cpd00010_c" id="M_S_cpd00010_c" name="CoA" compartment="c" initialAmount="1" hasOnlySubstanceUnits="false" boundaryCondition="false" constant="false" fbc:charge="-2147483648" fbc:chemicalFormula="C21H33N7O16P3S">
        <annotation xmlns:sbml="http://www.sbml.org/sbml/level3/version1/core">
          <rdf:RDF xmlns:rdf="http://www.w3.org/1999/02/22-rdf-syntax-ns#" xmlns:dc="http://purl.org/dc/elements/1.1/" xmlns:dcterms="http://purl.org/dc/terms/" xmlns:vCard="http://www.w3.org/2001/vcard-rdf/3.0#" xmlns:bqbiol="http://biomodels.net/biology-qualifiers/" xmlns:bqmodel="http://biomodels.net/model-qualifiers/">
            <rdf:Description rdf:about="#M_S_cpd00010_c">
              <bqbiol:is>
                <rdf:Bag/>
              </bqbiol:is>
            </rdf:Description>
          </rdf:RDF>
        </annotation>
      </species>
      <species metaid="M_S_cpd15678_c" id="M_S_cpd15678_c" name="1,2-dianteisoheptadecanoyl-sn-glycerol 3-phosphate" compartment="c" initialAmount="1" hasOnlySubstanceUnits="false" boundaryCondition="false" constant="false" fbc:charge="-2147483648" fbc:chemicalFormula="C37H72O8P">
        <annotation xmlns:sbml="http://www.sbml.org/sbml/level3/version1/core">
          <rdf:RDF xmlns:rdf="http://www.w3.org/1999/02/22-rdf-syntax-ns#" xmlns:dc="http://purl.org/dc/elements/1.1/" xmlns:dcterms="http://purl.org/dc/terms/" xmlns:vCard="http://www.w3.org/2001/vcard-rdf/3.0#" xmlns:bqbiol="http://biomodels.net/biology-qualifiers/" xmlns:bqmodel="http://biomodels.net/model-qualifiers/">
            <rdf:Description rdf:about="#M_S_cpd15678_c">
              <bqbiol:is>
                <rdf:Bag/>
              </bqbiol:is>
            </rdf:Description>
          </rdf:RDF>
        </annotation>
      </species>
      <species metaid="M_S_cpd00938_c" id="M_S_cpd00938_c" name="4-Carboxymuconolactone" compartment="c" initialAmount="1" hasOnlySubstanceUnits="false" boundaryCondition="false" constant="false" fbc:charge="-2147483648" fbc:chemicalFormula="C7H4O6">
        <annotation xmlns:sbml="http://www.sbml.org/sbml/level3/version1/core">
          <rdf:RDF xmlns:rdf="http://www.w3.org/1999/02/22-rdf-syntax-ns#" xmlns:dc="http://purl.org/dc/elements/1.1/" xmlns:dcterms="http://purl.org/dc/terms/" xmlns:vCard="http://www.w3.org/2001/vcard-rdf/3.0#" xmlns:bqbiol="http://biomodels.net/biology-qualifiers/" xmlns:bqmodel="http://biomodels.net/model-qualifiers/">
            <rdf:Description rdf:about="#M_S_cpd00938_c">
              <bqbiol:is>
                <rdf:Bag/>
              </bqbiol:is>
            </rdf:Description>
          </rdf:RDF>
        </annotation>
      </species>
      <species metaid="M_S_cpd00011_c" id="M_S_cpd00011_c" name="CO2" compartment="c" initialAmount="1" hasOnlySubstanceUnits="false" boundaryCondition="false" constant="false" fbc:charge="-2147483648" fbc:chemicalFormula="CO2">
        <annotation xmlns:sbml="http://www.sbml.org/sbml/level3/version1/core">
          <rdf:RDF xmlns:rdf="http://www.w3.org/1999/02/22-rdf-syntax-ns#" xmlns:dc="http://purl.org/dc/elements/1.1/" xmlns:dcterms="http://purl.org/dc/terms/" xmlns:vCard="http://www.w3.org/2001/vcard-rdf/3.0#" xmlns:bqbiol="http://biomodels.net/biology-qualifiers/" xmlns:bqmodel="http://biomodels.net/model-qualifiers/">
            <rdf:Description rdf:about="#M_S_cpd00011_c">
              <bqbiol:is>
                <rdf:Bag/>
              </bqbiol:is>
            </rdf:Description>
          </rdf:RDF>
        </annotation>
      </species>
      <species metaid="M_S_cpd02255_c" id="M_S_cpd02255_c" name="3-oxoadipate-enol-lactone" compartment="c" initialAmount="1" hasOnlySubstanceUnits="false" boundaryCondition="false" constant="false" fbc:charge="-2147483648" fbc:chemicalFormula="C6H5O4">
        <annotation xmlns:sbml="http://www.sbml.org/sbml/level3/version1/core">
          <rdf:RDF xmlns:rdf="http://www.w3.org/1999/02/22-rdf-syntax-ns#" xmlns:dc="http://purl.org/dc/elements/1.1/" xmlns:dcterms="http://purl.org/dc/terms/" xmlns:vCard="http://www.w3.org/2001/vcard-rdf/3.0#" xmlns:bqbiol="http://biomodels.net/biology-qualifiers/" xmlns:bqmodel="http://biomodels.net/model-qualifiers/">
            <rdf:Description rdf:about="#M_S_cpd02255_c">
              <bqbiol:is>
                <rdf:Bag/>
              </bqbiol:is>
            </rdf:Description>
          </rdf:RDF>
        </annotation>
      </species>
      <species metaid="M_S_cpd02152_c" id="M_S_cpd02152_c" name="L-Argininosuccinate" compartment="c" initialAmount="1" hasOnlySubstanceUnits="false" boundaryCondition="false" constant="false" fbc:charge="-2147483648" fbc:chemicalFormula="C10H17N4O6">
        <annotation xmlns:sbml="http://www.sbml.org/sbml/level3/version1/core">
          <rdf:RDF xmlns:rdf="http://www.w3.org/1999/02/22-rdf-syntax-ns#" xmlns:dc="http://purl.org/dc/elements/1.1/" xmlns:dcterms="http://purl.org/dc/terms/" xmlns:vCard="http://www.w3.org/2001/vcard-rdf/3.0#" xmlns:bqbiol="http://biomodels.net/biology-qualifiers/" xmlns:bqmodel="http://biomodels.net/model-qualifiers/">
            <rdf:Description rdf:about="#M_S_cpd02152_c">
              <bqbiol:is>
                <rdf:Bag/>
              </bqbiol:is>
            </rdf:Description>
          </rdf:RDF>
        </annotation>
      </species>
      <species metaid="M_S_cpd00051_c" id="M_S_cpd00051_c" name="L-Arginine" compartment="c" initialAmount="1" hasOnlySubstanceUnits="false" boundaryCondition="false" constant="false" fbc:charge="-2147483648" fbc:chemicalFormula="C6H15N4O2">
        <annotation xmlns:sbml="http://www.sbml.org/sbml/level3/version1/core">
          <rdf:RDF xmlns:rdf="http://www.w3.org/1999/02/22-rdf-syntax-ns#" xmlns:dc="http://purl.org/dc/elements/1.1/" xmlns:dcterms="http://purl.org/dc/terms/" xmlns:vCard="http://www.w3.org/2001/vcard-rdf/3.0#" xmlns:bqbiol="http://biomodels.net/biology-qualifiers/" xmlns:bqmodel="http://biomodels.net/model-qualifiers/">
            <rdf:Description rdf:about="#M_S_cpd00051_c">
              <bqbiol:is>
                <rdf:Bag/>
              </bqbiol:is>
            </rdf:Description>
          </rdf:RDF>
        </annotation>
      </species>
      <species metaid="M_S_cpd00106_c" id="M_S_cpd00106_c" name="Fumarate" compartment="c" initialAmount="1" hasOnlySubstanceUnits="false" boundaryCondition="false" constant="false" fbc:charge="-2147483648" fbc:chemicalFormula="C4H2O4">
        <annotation xmlns:sbml="http://www.sbml.org/sbml/level3/version1/core">
          <rdf:RDF xmlns:rdf="http://www.w3.org/1999/02/22-rdf-syntax-ns#" xmlns:dc="http://purl.org/dc/elements/1.1/" xmlns:dcterms="http://purl.org/dc/terms/" xmlns:vCard="http://www.w3.org/2001/vcard-rdf/3.0#" xmlns:bqbiol="http://biomodels.net/biology-qualifiers/" xmlns:bqmodel="http://biomodels.net/model-qualifiers/">
            <rdf:Description rdf:about="#M_S_cpd00106_c">
              <bqbiol:is>
                <rdf:Bag/>
              </bqbiol:is>
            </rdf:Description>
          </rdf:RDF>
        </annotation>
      </species>
      <species metaid="M_S_cpd00022_c" id="M_S_cpd00022_c" name="Acetyl-CoA" compartment="c" initialAmount="1" hasOnlySubstanceUnits="false" boundaryCondition="false" constant="false" fbc:charge="-2147483648" fbc:chemicalFormula="C23H35N7O17P3S">
        <annotation xmlns:sbml="http://www.sbml.org/sbml/level3/version1/core">
          <rdf:RDF xmlns:rdf="http://www.w3.org/1999/02/22-rdf-syntax-ns#" xmlns:dc="http://purl.org/dc/elements/1.1/" xmlns:dcterms="http://purl.org/dc/terms/" xmlns:vCard="http://www.w3.org/2001/vcard-rdf/3.0#" xmlns:bqbiol="http://biomodels.net/biology-qualifiers/" xmlns:bqmodel="http://biomodels.net/model-qualifiers/">
            <rdf:Description rdf:about="#M_S_cpd00022_c">
              <bqbiol:is>
                <rdf:Bag/>
              </bqbiol:is>
            </rdf:Description>
          </rdf:RDF>
        </annotation>
      </species>
      <species metaid="M_S_cpd03671_c" id="M_S_cpd03671_c" name="D-Glucosamine1-phosphate" compartment="c" initialAmount="1" hasOnlySubstanceUnits="false" boundaryCondition="false" constant="false" fbc:charge="-2147483648" fbc:chemicalFormula="C6H14NO8P">
        <annotation xmlns:sbml="http://www.sbml.org/sbml/level3/version1/core">
          <rdf:RDF xmlns:rdf="http://www.w3.org/1999/02/22-rdf-syntax-ns#" xmlns:dc="http://purl.org/dc/elements/1.1/" xmlns:dcterms="http://purl.org/dc/terms/" xmlns:vCard="http://www.w3.org/2001/vcard-rdf/3.0#" xmlns:bqbiol="http://biomodels.net/biology-qualifiers/" xmlns:bqmodel="http://biomodels.net/model-qualifiers/">
            <rdf:Description rdf:about="#M_S_cpd03671_c">
              <bqbiol:is>
                <rdf:Bag/>
              </bqbiol:is>
            </rdf:Description>
          </rdf:RDF>
        </annotation>
      </species>
      <species metaid="M_S_cpd02611_c" id="M_S_cpd02611_c" name="N-Acetyl-D-glucosamine1-phosphate" compartment="c" initialAmount="1" hasOnlySubstanceUnits="false" boundaryCondition="false" constant="false" fbc:charge="-2147483648" fbc:chemicalFormula="C8H15NO9P">
        <annotation xmlns:sbml="http://www.sbml.org/sbml/level3/version1/core">
          <rdf:RDF xmlns:rdf="http://www.w3.org/1999/02/22-rdf-syntax-ns#" xmlns:dc="http://purl.org/dc/elements/1.1/" xmlns:dcterms="http://purl.org/dc/terms/" xmlns:vCard="http://www.w3.org/2001/vcard-rdf/3.0#" xmlns:bqbiol="http://biomodels.net/biology-qualifiers/" xmlns:bqmodel="http://biomodels.net/model-qualifiers/">
            <rdf:Description rdf:about="#M_S_cpd02611_c">
              <bqbiol:is>
                <rdf:Bag/>
              </bqbiol:is>
            </rdf:Description>
          </rdf:RDF>
        </annotation>
      </species>
      <species metaid="M_S_cpd00268_c" id="M_S_cpd00268_c" name="H2S2O3" compartment="c" initialAmount="1" hasOnlySubstanceUnits="false" boundaryCondition="false" constant="false" fbc:charge="-2147483648" fbc:chemicalFormula="O3S2">
        <annotation xmlns:sbml="http://www.sbml.org/sbml/level3/version1/core">
          <rdf:RDF xmlns:rdf="http://www.w3.org/1999/02/22-rdf-syntax-ns#" xmlns:dc="http://purl.org/dc/elements/1.1/" xmlns:dcterms="http://purl.org/dc/terms/" xmlns:vCard="http://www.w3.org/2001/vcard-rdf/3.0#" xmlns:bqbiol="http://biomodels.net/biology-qualifiers/" xmlns:bqmodel="http://biomodels.net/model-qualifiers/">
            <rdf:Description rdf:about="#M_S_cpd00268_c">
              <bqbiol:is>
                <rdf:Bag/>
              </bqbiol:is>
            </rdf:Description>
          </rdf:RDF>
        </annotation>
      </species>
      <species metaid="M_S_cpd00790_c" id="M_S_cpd00790_c" name="O-Acetyl-L-homoserine" compartment="c" initialAmount="1" hasOnlySubstanceUnits="false" boundaryCondition="false" constant="false" fbc:charge="-2147483648" fbc:chemicalFormula="C6H11NO4">
        <annotation xmlns:sbml="http://www.sbml.org/sbml/level3/version1/core">
          <rdf:RDF xmlns:rdf="http://www.w3.org/1999/02/22-rdf-syntax-ns#" xmlns:dc="http://purl.org/dc/elements/1.1/" xmlns:dcterms="http://purl.org/dc/terms/" xmlns:vCard="http://www.w3.org/2001/vcard-rdf/3.0#" xmlns:bqbiol="http://biomodels.net/biology-qualifiers/" xmlns:bqmodel="http://biomodels.net/model-qualifiers/">
            <rdf:Description rdf:about="#M_S_cpd00790_c">
              <bqbiol:is>
                <rdf:Bag/>
              </bqbiol:is>
            </rdf:Description>
          </rdf:RDF>
        </annotation>
      </species>
      <species metaid="M_S_cpd11421_c" id="M_S_cpd11421_c" name="trdrd" compartment="c" initialAmount="1" hasOnlySubstanceUnits="false" boundaryCondition="false" constant="false" fbc:charge="-2147483648" fbc:chemicalFormula="C6H9NO2R2S2">
        <annotation xmlns:sbml="http://www.sbml.org/sbml/level3/version1/core">
          <rdf:RDF xmlns:rdf="http://www.w3.org/1999/02/22-rdf-syntax-ns#" xmlns:dc="http://purl.org/dc/elements/1.1/" xmlns:dcterms="http://purl.org/dc/terms/" xmlns:vCard="http://www.w3.org/2001/vcard-rdf/3.0#" xmlns:bqbiol="http://biomodels.net/biology-qualifiers/" xmlns:bqmodel="http://biomodels.net/model-qualifiers/">
            <rdf:Description rdf:about="#M_S_cpd11421_c">
              <bqbiol:is>
                <rdf:Bag/>
              </bqbiol:is>
            </rdf:Description>
          </rdf:RDF>
        </annotation>
      </species>
      <species metaid="M_S_cpd00081_c" id="M_S_cpd00081_c" name="Sulfite" compartment="c" initialAmount="1" hasOnlySubstanceUnits="false" boundaryCondition="false" constant="false" fbc:charge="-2147483648" fbc:chemicalFormula="HO3S">
        <annotation xmlns:sbml="http://www.sbml.org/sbml/level3/version1/core">
          <rdf:RDF xmlns:rdf="http://www.w3.org/1999/02/22-rdf-syntax-ns#" xmlns:dc="http://purl.org/dc/elements/1.1/" xmlns:dcterms="http://purl.org/dc/terms/" xmlns:vCard="http://www.w3.org/2001/vcard-rdf/3.0#" xmlns:bqbiol="http://biomodels.net/biology-qualifiers/" xmlns:bqmodel="http://biomodels.net/model-qualifiers/">
            <rdf:Description rdf:about="#M_S_cpd00081_c">
              <bqbiol:is>
                <rdf:Bag/>
              </bqbiol:is>
            </rdf:Description>
          </rdf:RDF>
        </annotation>
      </species>
      <species metaid="M_S_cpd00135_c" id="M_S_cpd00135_c" name="Homocysteine" compartment="c" initialAmount="1" hasOnlySubstanceUnits="false" boundaryCondition="false" constant="false" fbc:charge="-2147483648" fbc:chemicalFormula="C4H9NO2S">
        <annotation xmlns:sbml="http://www.sbml.org/sbml/level3/version1/core">
          <rdf:RDF xmlns:rdf="http://www.w3.org/1999/02/22-rdf-syntax-ns#" xmlns:dc="http://purl.org/dc/elements/1.1/" xmlns:dcterms="http://purl.org/dc/terms/" xmlns:vCard="http://www.w3.org/2001/vcard-rdf/3.0#" xmlns:bqbiol="http://biomodels.net/biology-qualifiers/" xmlns:bqmodel="http://biomodels.net/model-qualifiers/">
            <rdf:Description rdf:about="#M_S_cpd00135_c">
              <bqbiol:is>
                <rdf:Bag/>
              </bqbiol:is>
            </rdf:Description>
          </rdf:RDF>
        </annotation>
      </species>
      <species metaid="M_S_cpd11420_c" id="M_S_cpd11420_c" name="trdox" compartment="c" initialAmount="1" hasOnlySubstanceUnits="false" boundaryCondition="false" constant="false" fbc:charge="-2147483648" fbc:chemicalFormula="C6H7NO2R2S2">
        <annotation xmlns:sbml="http://www.sbml.org/sbml/level3/version1/core">
          <rdf:RDF xmlns:rdf="http://www.w3.org/1999/02/22-rdf-syntax-ns#" xmlns:dc="http://purl.org/dc/elements/1.1/" xmlns:dcterms="http://purl.org/dc/terms/" xmlns:vCard="http://www.w3.org/2001/vcard-rdf/3.0#" xmlns:bqbiol="http://biomodels.net/biology-qualifiers/" xmlns:bqmodel="http://biomodels.net/model-qualifiers/">
            <rdf:Description rdf:about="#M_S_cpd11420_c">
              <bqbiol:is>
                <rdf:Bag/>
              </bqbiol:is>
            </rdf:Description>
          </rdf:RDF>
        </annotation>
      </species>
      <species metaid="M_S_cpd00004_c" id="M_S_cpd00004_c" name="NADH" compartment="c" initialAmount="1" hasOnlySubstanceUnits="false" boundaryCondition="false" constant="false" fbc:charge="-2147483648" fbc:chemicalFormula="C21H27N7O14P2">
        <annotation xmlns:sbml="http://www.sbml.org/sbml/level3/version1/core">
          <rdf:RDF xmlns:rdf="http://www.w3.org/1999/02/22-rdf-syntax-ns#" xmlns:dc="http://purl.org/dc/elements/1.1/" xmlns:dcterms="http://purl.org/dc/terms/" xmlns:vCard="http://www.w3.org/2001/vcard-rdf/3.0#" xmlns:bqbiol="http://biomodels.net/biology-qualifiers/" xmlns:bqmodel="http://biomodels.net/model-qualifiers/">
            <rdf:Description rdf:about="#M_S_cpd00004_c">
              <bqbiol:is>
                <rdf:Bag/>
              </bqbiol:is>
            </rdf:Description>
          </rdf:RDF>
        </annotation>
      </species>
      <species metaid="M_S_cpd00650_c" id="M_S_cpd00650_c" name="Crotonyl-CoA" compartment="c" initialAmount="1" hasOnlySubstanceUnits="false" boundaryCondition="false" constant="false" fbc:charge="-2147483648" fbc:chemicalFormula="C25H37N7O17P3S">
        <annotation xmlns:sbml="http://www.sbml.org/sbml/level3/version1/core">
          <rdf:RDF xmlns:rdf="http://www.w3.org/1999/02/22-rdf-syntax-ns#" xmlns:dc="http://purl.org/dc/elements/1.1/" xmlns:dcterms="http://purl.org/dc/terms/" xmlns:vCard="http://www.w3.org/2001/vcard-rdf/3.0#" xmlns:bqbiol="http://biomodels.net/biology-qualifiers/" xmlns:bqmodel="http://biomodels.net/model-qualifiers/">
            <rdf:Description rdf:about="#M_S_cpd00650_c">
              <bqbiol:is>
                <rdf:Bag/>
              </bqbiol:is>
            </rdf:Description>
          </rdf:RDF>
        </annotation>
      </species>
      <species metaid="M_S_cpd00003_c" id="M_S_cpd00003_c" name="NAD" compartment="c" initialAmount="1" hasOnlySubstanceUnits="false" boundaryCondition="false" constant="false" fbc:charge="-2147483648" fbc:chemicalFormula="C21H26N7O14P2">
        <annotation xmlns:sbml="http://www.sbml.org/sbml/level3/version1/core">
          <rdf:RDF xmlns:rdf="http://www.w3.org/1999/02/22-rdf-syntax-ns#" xmlns:dc="http://purl.org/dc/elements/1.1/" xmlns:dcterms="http://purl.org/dc/terms/" xmlns:vCard="http://www.w3.org/2001/vcard-rdf/3.0#" xmlns:bqbiol="http://biomodels.net/biology-qualifiers/" xmlns:bqmodel="http://biomodels.net/model-qualifiers/">
            <rdf:Description rdf:about="#M_S_cpd00003_c">
              <bqbiol:is>
                <rdf:Bag/>
              </bqbiol:is>
            </rdf:Description>
          </rdf:RDF>
        </annotation>
      </species>
      <species metaid="M_S_cpd00120_c" id="M_S_cpd00120_c" name="Butyryl-CoA" compartment="c" initialAmount="1" hasOnlySubstanceUnits="false" boundaryCondition="false" constant="false" fbc:charge="-2147483648" fbc:chemicalFormula="C25H39N7O17P3S">
        <annotation xmlns:sbml="http://www.sbml.org/sbml/level3/version1/core">
          <rdf:RDF xmlns:rdf="http://www.w3.org/1999/02/22-rdf-syntax-ns#" xmlns:dc="http://purl.org/dc/elements/1.1/" xmlns:dcterms="http://purl.org/dc/terms/" xmlns:vCard="http://www.w3.org/2001/vcard-rdf/3.0#" xmlns:bqbiol="http://biomodels.net/biology-qualifiers/" xmlns:bqmodel="http://biomodels.net/model-qualifiers/">
            <rdf:Description rdf:about="#M_S_cpd00120_c">
              <bqbiol:is>
                <rdf:Bag/>
              </bqbiol:is>
            </rdf:Description>
          </rdf:RDF>
        </annotation>
      </species>
      <species metaid="M_S_cpd00089_c" id="M_S_cpd00089_c" name="Glucose-1-phosphate" compartment="c" initialAmount="1" hasOnlySubstanceUnits="false" boundaryCondition="false" constant="false" fbc:charge="-2147483648" fbc:chemicalFormula="C6H12O9P">
        <annotation xmlns:sbml="http://www.sbml.org/sbml/level3/version1/core">
          <rdf:RDF xmlns:rdf="http://www.w3.org/1999/02/22-rdf-syntax-ns#" xmlns:dc="http://purl.org/dc/elements/1.1/" xmlns:dcterms="http://purl.org/dc/terms/" xmlns:vCard="http://www.w3.org/2001/vcard-rdf/3.0#" xmlns:bqbiol="http://biomodels.net/biology-qualifiers/" xmlns:bqmodel="http://biomodels.net/model-qualifiers/">
            <rdf:Description rdf:about="#M_S_cpd00089_c">
              <bqbiol:is>
                <rdf:Bag/>
              </bqbiol:is>
            </rdf:Description>
          </rdf:RDF>
        </annotation>
      </species>
      <species metaid="M_S_cpd00357_c" id="M_S_cpd00357_c" name="TTP" compartment="c" initialAmount="1" hasOnlySubstanceUnits="false" boundaryCondition="false" constant="false" fbc:charge="-2147483648" fbc:chemicalFormula="C10H14N2O14P3">
        <annotation xmlns:sbml="http://www.sbml.org/sbml/level3/version1/core">
          <rdf:RDF xmlns:rdf="http://www.w3.org/1999/02/22-rdf-syntax-ns#" xmlns:dc="http://purl.org/dc/elements/1.1/" xmlns:dcterms="http://purl.org/dc/terms/" xmlns:vCard="http://www.w3.org/2001/vcard-rdf/3.0#" xmlns:bqbiol="http://biomodels.net/biology-qualifiers/" xmlns:bqmodel="http://biomodels.net/model-qualifiers/">
            <rdf:Description rdf:about="#M_S_cpd00357_c">
              <bqbiol:is>
                <rdf:Bag/>
              </bqbiol:is>
            </rdf:Description>
          </rdf:RDF>
        </annotation>
      </species>
      <species metaid="M_S_cpd00626_c" id="M_S_cpd00626_c" name="dTDPglucose" compartment="c" initialAmount="1" hasOnlySubstanceUnits="false" boundaryCondition="false" constant="false" fbc:charge="-2147483648" fbc:chemicalFormula="C16H24N2O16P2">
        <annotation xmlns:sbml="http://www.sbml.org/sbml/level3/version1/core">
          <rdf:RDF xmlns:rdf="http://www.w3.org/1999/02/22-rdf-syntax-ns#" xmlns:dc="http://purl.org/dc/elements/1.1/" xmlns:dcterms="http://purl.org/dc/terms/" xmlns:vCard="http://www.w3.org/2001/vcard-rdf/3.0#" xmlns:bqbiol="http://biomodels.net/biology-qualifiers/" xmlns:bqmodel="http://biomodels.net/model-qualifiers/">
            <rdf:Description rdf:about="#M_S_cpd00626_c">
              <bqbiol:is>
                <rdf:Bag/>
              </bqbiol:is>
            </rdf:Description>
          </rdf:RDF>
        </annotation>
      </species>
      <species metaid="M_S_cpd00001_c" id="M_S_cpd00001_c" name="H2O" compartment="c" initialAmount="1" hasOnlySubstanceUnits="false" boundaryCondition="false" constant="false" fbc:charge="-2147483648" fbc:chemicalFormula="H2O">
        <annotation xmlns:sbml="http://www.sbml.org/sbml/level3/version1/core">
          <rdf:RDF xmlns:rdf="http://www.w3.org/1999/02/22-rdf-syntax-ns#" xmlns:dc="http://purl.org/dc/elements/1.1/" xmlns:dcterms="http://purl.org/dc/terms/" xmlns:vCard="http://www.w3.org/2001/vcard-rdf/3.0#" xmlns:bqbiol="http://biomodels.net/biology-qualifiers/" xmlns:bqmodel="http://biomodels.net/model-qualifiers/">
            <rdf:Description rdf:about="#M_S_cpd00001_c">
              <bqbiol:is>
                <rdf:Bag/>
              </bqbiol:is>
            </rdf:Description>
          </rdf:RDF>
        </annotation>
      </species>
      <species metaid="M_S_cpd11590_c" id="M_S_cpd11590_c" name="met-L-ala-L" compartment="c" initialAmount="1" hasOnlySubstanceUnits="false" boundaryCondition="false" constant="false" fbc:charge="-2147483648" fbc:chemicalFormula="C8H15N2O3S">
        <annotation xmlns:sbml="http://www.sbml.org/sbml/level3/version1/core">
          <rdf:RDF xmlns:rdf="http://www.w3.org/1999/02/22-rdf-syntax-ns#" xmlns:dc="http://purl.org/dc/elements/1.1/" xmlns:dcterms="http://purl.org/dc/terms/" xmlns:vCard="http://www.w3.org/2001/vcard-rdf/3.0#" xmlns:bqbiol="http://biomodels.net/biology-qualifiers/" xmlns:bqmodel="http://biomodels.net/model-qualifiers/">
            <rdf:Description rdf:about="#M_S_cpd11590_c">
              <bqbiol:is>
                <rdf:Bag/>
              </bqbiol:is>
            </rdf:Description>
          </rdf:RDF>
        </annotation>
      </species>
      <species metaid="M_S_cpd00035_c" id="M_S_cpd00035_c" name="L-Alanine" compartment="c" initialAmount="1" hasOnlySubstanceUnits="false" boundaryCondition="false" constant="false" fbc:charge="-2147483648" fbc:chemicalFormula="C3H7NO2">
        <annotation xmlns:sbml="http://www.sbml.org/sbml/level3/version1/core">
          <rdf:RDF xmlns:rdf="http://www.w3.org/1999/02/22-rdf-syntax-ns#" xmlns:dc="http://purl.org/dc/elements/1.1/" xmlns:dcterms="http://purl.org/dc/terms/" xmlns:vCard="http://www.w3.org/2001/vcard-rdf/3.0#" xmlns:bqbiol="http://biomodels.net/biology-qualifiers/" xmlns:bqmodel="http://biomodels.net/model-qualifiers/">
            <rdf:Description rdf:about="#M_S_cpd00035_c">
              <bqbiol:is>
                <rdf:Bag/>
              </bqbiol:is>
            </rdf:Description>
          </rdf:RDF>
        </annotation>
      </species>
      <species metaid="M_S_cpd00060_c" id="M_S_cpd00060_c" name="L-Methionine" compartment="c" initialAmount="1" hasOnlySubstanceUnits="false" boundaryCondition="false" constant="false" fbc:charge="-2147483648" fbc:chemicalFormula="C5H11NO2S">
        <annotation xmlns:sbml="http://www.sbml.org/sbml/level3/version1/core">
          <rdf:RDF xmlns:rdf="http://www.w3.org/1999/02/22-rdf-syntax-ns#" xmlns:dc="http://purl.org/dc/elements/1.1/" xmlns:dcterms="http://purl.org/dc/terms/" xmlns:vCard="http://www.w3.org/2001/vcard-rdf/3.0#" xmlns:bqbiol="http://biomodels.net/biology-qualifiers/" xmlns:bqmodel="http://biomodels.net/model-qualifiers/">
            <rdf:Description rdf:about="#M_S_cpd00060_c">
              <bqbiol:is>
                <rdf:Bag/>
              </bqbiol:is>
            </rdf:Description>
          </rdf:RDF>
        </annotation>
      </species>
      <species metaid="M_S_cpd11582_c" id="M_S_cpd11582_c" name="ala-L-Thr-L" compartment="c" initialAmount="1" hasOnlySubstanceUnits="false" boundaryCondition="false" constant="false" fbc:charge="-2147483648" fbc:chemicalFormula="C7H14N2O4">
        <annotation xmlns:sbml="http://www.sbml.org/sbml/level3/version1/core">
          <rdf:RDF xmlns:rdf="http://www.w3.org/1999/02/22-rdf-syntax-ns#" xmlns:dc="http://purl.org/dc/elements/1.1/" xmlns:dcterms="http://purl.org/dc/terms/" xmlns:vCard="http://www.w3.org/2001/vcard-rdf/3.0#" xmlns:bqbiol="http://biomodels.net/biology-qualifiers/" xmlns:bqmodel="http://biomodels.net/model-qualifiers/">
            <rdf:Description rdf:about="#M_S_cpd11582_c">
              <bqbiol:is>
                <rdf:Bag/>
              </bqbiol:is>
            </rdf:Description>
          </rdf:RDF>
        </annotation>
      </species>
      <species metaid="M_S_cpd11590_e" id="M_S_cpd11590_e" name="met-L-ala-L" compartment="e" initialAmount="1" hasOnlySubstanceUnits="false" boundaryCondition="false" constant="false" fbc:charge="-2147483648" fbc:chemicalFormula="C8H15N2O3S">
        <annotation xmlns:sbml="http://www.sbml.org/sbml/level3/version1/core">
          <rdf:RDF xmlns:rdf="http://www.w3.org/1999/02/22-rdf-syntax-ns#" xmlns:dc="http://purl.org/dc/elements/1.1/" xmlns:dcterms="http://purl.org/dc/terms/" xmlns:vCard="http://www.w3.org/2001/vcard-rdf/3.0#" xmlns:bqbiol="http://biomodels.net/biology-qualifiers/" xmlns:bqmodel="http://biomodels.net/model-qualifiers/">
            <rdf:Description rdf:about="#M_S_cpd11590_e">
              <bqbiol:is>
                <rdf:Bag/>
              </bqbiol:is>
            </rdf:Description>
          </rdf:RDF>
        </annotation>
      </species>
      <species metaid="M_S_cpd00009_c" id="M_S_cpd00009_c" name="Phosphate" compartment="c" initialAmount="1" hasOnlySubstanceUnits="false" boundaryCondition="false" constant="false" fbc:charge="-2147483648" fbc:chemicalFormula="HO4P">
        <annotation xmlns:sbml="http://www.sbml.org/sbml/level3/version1/core">
          <rdf:RDF xmlns:rdf="http://www.w3.org/1999/02/22-rdf-syntax-ns#" xmlns:dc="http://purl.org/dc/elements/1.1/" xmlns:dcterms="http://purl.org/dc/terms/" xmlns:vCard="http://www.w3.org/2001/vcard-rdf/3.0#" xmlns:bqbiol="http://biomodels.net/biology-qualifiers/" xmlns:bqmodel="http://biomodels.net/model-qualifiers/">
            <rdf:Description rdf:about="#M_S_cpd00009_c">
              <bqbiol:is>
                <rdf:Bag/>
              </bqbiol:is>
            </rdf:Description>
          </rdf:RDF>
        </annotation>
      </species>
      <species metaid="M_S_cpd11583_e" id="M_S_cpd11583_e" name="Ala-Leu" compartment="e" initialAmount="1" hasOnlySubstanceUnits="false" boundaryCondition="false" constant="false" fbc:charge="-2147483648" fbc:chemicalFormula="C9H18N2O3">
        <annotation xmlns:sbml="http://www.sbml.org/sbml/level3/version1/core">
          <rdf:RDF xmlns:rdf="http://www.w3.org/1999/02/22-rdf-syntax-ns#" xmlns:dc="http://purl.org/dc/elements/1.1/" xmlns:dcterms="http://purl.org/dc/terms/" xmlns:vCard="http://www.w3.org/2001/vcard-rdf/3.0#" xmlns:bqbiol="http://biomodels.net/biology-qualifiers/" xmlns:bqmodel="http://biomodels.net/model-qualifiers/">
            <rdf:Description rdf:about="#M_S_cpd11583_e">
              <bqbiol:is>
                <rdf:Bag/>
              </bqbiol:is>
            </rdf:Description>
          </rdf:RDF>
        </annotation>
      </species>
      <species metaid="M_S_cpd11583_c" id="M_S_cpd11583_c" name="Ala-Leu" compartment="c" initialAmount="1" hasOnlySubstanceUnits="false" boundaryCondition="false" constant="false" fbc:charge="-2147483648" fbc:chemicalFormula="C9H18N2O3">
        <annotation xmlns:sbml="http://www.sbml.org/sbml/level3/version1/core">
          <rdf:RDF xmlns:rdf="http://www.w3.org/1999/02/22-rdf-syntax-ns#" xmlns:dc="http://purl.org/dc/elements/1.1/" xmlns:dcterms="http://purl.org/dc/terms/" xmlns:vCard="http://www.w3.org/2001/vcard-rdf/3.0#" xmlns:bqbiol="http://biomodels.net/biology-qualifiers/" xmlns:bqmodel="http://biomodels.net/model-qualifiers/">
            <rdf:Description rdf:about="#M_S_cpd11583_c">
              <bqbiol:is>
                <rdf:Bag/>
              </bqbiol:is>
            </rdf:Description>
          </rdf:RDF>
        </annotation>
      </species>
      <species metaid="M_S_cpd01242_e" id="M_S_cpd01242_e" name="Thyminose" compartment="e" initialAmount="1" hasOnlySubstanceUnits="false" boundaryCondition="false" constant="false" fbc:charge="-2147483648" fbc:chemicalFormula="C5H10O4">
        <annotation xmlns:sbml="http://www.sbml.org/sbml/level3/version1/core">
          <rdf:RDF xmlns:rdf="http://www.w3.org/1999/02/22-rdf-syntax-ns#" xmlns:dc="http://purl.org/dc/elements/1.1/" xmlns:dcterms="http://purl.org/dc/terms/" xmlns:vCard="http://www.w3.org/2001/vcard-rdf/3.0#" xmlns:bqbiol="http://biomodels.net/biology-qualifiers/" xmlns:bqmodel="http://biomodels.net/model-qualifiers/">
            <rdf:Description rdf:about="#M_S_cpd01242_e">
              <bqbiol:is>
                <rdf:Bag/>
              </bqbiol:is>
            </rdf:Description>
          </rdf:RDF>
        </annotation>
      </species>
      <species metaid="M_S_cpd01242_c" id="M_S_cpd01242_c" name="Thyminose" compartment="c" initialAmount="1" hasOnlySubstanceUnits="false" boundaryCondition="false" constant="false" fbc:charge="-2147483648" fbc:chemicalFormula="C5H10O4">
        <annotation xmlns:sbml="http://www.sbml.org/sbml/level3/version1/core">
          <rdf:RDF xmlns:rdf="http://www.w3.org/1999/02/22-rdf-syntax-ns#" xmlns:dc="http://purl.org/dc/elements/1.1/" xmlns:dcterms="http://purl.org/dc/terms/" xmlns:vCard="http://www.w3.org/2001/vcard-rdf/3.0#" xmlns:bqbiol="http://biomodels.net/biology-qualifiers/" xmlns:bqmodel="http://biomodels.net/model-qualifiers/">
            <rdf:Description rdf:about="#M_S_cpd01242_c">
              <bqbiol:is>
                <rdf:Bag/>
              </bqbiol:is>
            </rdf:Description>
          </rdf:RDF>
        </annotation>
      </species>
      <species metaid="M_S_cpd08288_c" id="M_S_cpd08288_c" name="2-phospho-4-cytidine5-diphospho-2-C-methyl-D-erythritol" compartment="c" initialAmount="1" hasOnlySubstanceUnits="false" boundaryCondition="false" constant="false" fbc:charge="-2147483648" fbc:chemicalFormula="C14H23N3O17P3">
        <annotation xmlns:sbml="http://www.sbml.org/sbml/level3/version1/core">
          <rdf:RDF xmlns:rdf="http://www.w3.org/1999/02/22-rdf-syntax-ns#" xmlns:dc="http://purl.org/dc/elements/1.1/" xmlns:dcterms="http://purl.org/dc/terms/" xmlns:vCard="http://www.w3.org/2001/vcard-rdf/3.0#" xmlns:bqbiol="http://biomodels.net/biology-qualifiers/" xmlns:bqmodel="http://biomodels.net/model-qualifiers/">
            <rdf:Description rdf:about="#M_S_cpd08288_c">
              <bqbiol:is>
                <rdf:Bag/>
              </bqbiol:is>
            </rdf:Description>
          </rdf:RDF>
        </annotation>
      </species>
      <species metaid="M_S_cpd00046_c" id="M_S_cpd00046_c" name="CMP" compartment="c" initialAmount="1" hasOnlySubstanceUnits="false" boundaryCondition="false" constant="false" fbc:charge="-2147483648" fbc:chemicalFormula="C9H13N3O8P">
        <annotation xmlns:sbml="http://www.sbml.org/sbml/level3/version1/core">
          <rdf:RDF xmlns:rdf="http://www.w3.org/1999/02/22-rdf-syntax-ns#" xmlns:dc="http://purl.org/dc/elements/1.1/" xmlns:dcterms="http://purl.org/dc/terms/" xmlns:vCard="http://www.w3.org/2001/vcard-rdf/3.0#" xmlns:bqbiol="http://biomodels.net/biology-qualifiers/" xmlns:bqmodel="http://biomodels.net/model-qualifiers/">
            <rdf:Description rdf:about="#M_S_cpd00046_c">
              <bqbiol:is>
                <rdf:Bag/>
              </bqbiol:is>
            </rdf:Description>
          </rdf:RDF>
        </annotation>
      </species>
      <species metaid="M_S_cpd08301_c" id="M_S_cpd08301_c" name="2-C-methyl-D-erythritol2-4-cyclodiphosphate" compartment="c" initialAmount="1" hasOnlySubstanceUnits="false" boundaryCondition="false" constant="false" fbc:charge="-2147483648" fbc:chemicalFormula="C5H10O9P2">
        <annotation xmlns:sbml="http://www.sbml.org/sbml/level3/version1/core">
          <rdf:RDF xmlns:rdf="http://www.w3.org/1999/02/22-rdf-syntax-ns#" xmlns:dc="http://purl.org/dc/elements/1.1/" xmlns:dcterms="http://purl.org/dc/terms/" xmlns:vCard="http://www.w3.org/2001/vcard-rdf/3.0#" xmlns:bqbiol="http://biomodels.net/biology-qualifiers/" xmlns:bqmodel="http://biomodels.net/model-qualifiers/">
            <rdf:Description rdf:about="#M_S_cpd08301_c">
              <bqbiol:is>
                <rdf:Bag/>
              </bqbiol:is>
            </rdf:Description>
          </rdf:RDF>
        </annotation>
      </species>
      <species metaid="M_S_cpd00254_c" id="M_S_cpd00254_c" name="Mg" compartment="c" initialAmount="1" hasOnlySubstanceUnits="false" boundaryCondition="false" constant="false" fbc:charge="-2147483648" fbc:chemicalFormula="Mg">
        <annotation xmlns:sbml="http://www.sbml.org/sbml/level3/version1/core">
          <rdf:RDF xmlns:rdf="http://www.w3.org/1999/02/22-rdf-syntax-ns#" xmlns:dc="http://purl.org/dc/elements/1.1/" xmlns:dcterms="http://purl.org/dc/terms/" xmlns:vCard="http://www.w3.org/2001/vcard-rdf/3.0#" xmlns:bqbiol="http://biomodels.net/biology-qualifiers/" xmlns:bqmodel="http://biomodels.net/model-qualifiers/">
            <rdf:Description rdf:about="#M_S_cpd00254_c">
              <bqbiol:is>
                <rdf:Bag/>
              </bqbiol:is>
            </rdf:Description>
          </rdf:RDF>
        </annotation>
      </species>
      <species metaid="M_S_cpd00254_e" id="M_S_cpd00254_e" name="Mg" compartment="e" initialAmount="1" hasOnlySubstanceUnits="false" boundaryCondition="false" constant="false" fbc:charge="-2147483648" fbc:chemicalFormula="Mg">
        <annotation xmlns:sbml="http://www.sbml.org/sbml/level3/version1/core">
          <rdf:RDF xmlns:rdf="http://www.w3.org/1999/02/22-rdf-syntax-ns#" xmlns:dc="http://purl.org/dc/elements/1.1/" xmlns:dcterms="http://purl.org/dc/terms/" xmlns:vCard="http://www.w3.org/2001/vcard-rdf/3.0#" xmlns:bqbiol="http://biomodels.net/biology-qualifiers/" xmlns:bqmodel="http://biomodels.net/model-qualifiers/">
            <rdf:Description rdf:about="#M_S_cpd00254_e">
              <bqbiol:is>
                <rdf:Bag/>
              </bqbiol:is>
            </rdf:Description>
          </rdf:RDF>
        </annotation>
      </species>
      <species metaid="M_S_cpd15499_c" id="M_S_cpd15499_c" name="Menaquinol 8" compartment="c" initialAmount="1" hasOnlySubstanceUnits="false" boundaryCondition="false" constant="false" fbc:charge="-2147483648" fbc:chemicalFormula="C51H74O2">
        <annotation xmlns:sbml="http://www.sbml.org/sbml/level3/version1/core">
          <rdf:RDF xmlns:rdf="http://www.w3.org/1999/02/22-rdf-syntax-ns#" xmlns:dc="http://purl.org/dc/elements/1.1/" xmlns:dcterms="http://purl.org/dc/terms/" xmlns:vCard="http://www.w3.org/2001/vcard-rdf/3.0#" xmlns:bqbiol="http://biomodels.net/biology-qualifiers/" xmlns:bqmodel="http://biomodels.net/model-qualifiers/">
            <rdf:Description rdf:about="#M_S_cpd15499_c">
              <bqbiol:is>
                <rdf:Bag/>
              </bqbiol:is>
            </rdf:Description>
          </rdf:RDF>
        </annotation>
      </species>
      <species metaid="M_S_cpd00036_c" id="M_S_cpd00036_c" name="Succinate" compartment="c" initialAmount="1" hasOnlySubstanceUnits="false" boundaryCondition="false" constant="false" fbc:charge="-2147483648" fbc:chemicalFormula="C4H4O4">
        <annotation xmlns:sbml="http://www.sbml.org/sbml/level3/version1/core">
          <rdf:RDF xmlns:rdf="http://www.w3.org/1999/02/22-rdf-syntax-ns#" xmlns:dc="http://purl.org/dc/elements/1.1/" xmlns:dcterms="http://purl.org/dc/terms/" xmlns:vCard="http://www.w3.org/2001/vcard-rdf/3.0#" xmlns:bqbiol="http://biomodels.net/biology-qualifiers/" xmlns:bqmodel="http://biomodels.net/model-qualifiers/">
            <rdf:Description rdf:about="#M_S_cpd00036_c">
              <bqbiol:is>
                <rdf:Bag/>
              </bqbiol:is>
            </rdf:Description>
          </rdf:RDF>
        </annotation>
      </species>
      <species metaid="M_S_cpd15500_c" id="M_S_cpd15500_c" name="Menaquinone 8" compartment="c" initialAmount="1" hasOnlySubstanceUnits="false" boundaryCondition="false" constant="false" fbc:charge="-2147483648" fbc:chemicalFormula="C51H72O2">
        <annotation xmlns:sbml="http://www.sbml.org/sbml/level3/version1/core">
          <rdf:RDF xmlns:rdf="http://www.w3.org/1999/02/22-rdf-syntax-ns#" xmlns:dc="http://purl.org/dc/elements/1.1/" xmlns:dcterms="http://purl.org/dc/terms/" xmlns:vCard="http://www.w3.org/2001/vcard-rdf/3.0#" xmlns:bqbiol="http://biomodels.net/biology-qualifiers/" xmlns:bqmodel="http://biomodels.net/model-qualifiers/">
            <rdf:Description rdf:about="#M_S_cpd15500_c">
              <bqbiol:is>
                <rdf:Bag/>
              </bqbiol:is>
            </rdf:Description>
          </rdf:RDF>
        </annotation>
      </species>
      <species metaid="M_S_cpd15603_e" id="M_S_cpd15603_e" name="Gly-Cys" compartment="e" initialAmount="1" hasOnlySubstanceUnits="false" boundaryCondition="false" constant="false" fbc:charge="-2147483648" fbc:chemicalFormula="C5H10N2O3S">
        <annotation xmlns:sbml="http://www.sbml.org/sbml/level3/version1/core">
          <rdf:RDF xmlns:rdf="http://www.w3.org/1999/02/22-rdf-syntax-ns#" xmlns:dc="http://purl.org/dc/elements/1.1/" xmlns:dcterms="http://purl.org/dc/terms/" xmlns:vCard="http://www.w3.org/2001/vcard-rdf/3.0#" xmlns:bqbiol="http://biomodels.net/biology-qualifiers/" xmlns:bqmodel="http://biomodels.net/model-qualifiers/">
            <rdf:Description rdf:about="#M_S_cpd15603_e">
              <bqbiol:is>
                <rdf:Bag/>
              </bqbiol:is>
            </rdf:Description>
          </rdf:RDF>
        </annotation>
      </species>
      <species metaid="M_S_cpd15603_c" id="M_S_cpd15603_c" name="Gly-Cys" compartment="c" initialAmount="1" hasOnlySubstanceUnits="false" boundaryCondition="false" constant="false" fbc:charge="-2147483648" fbc:chemicalFormula="C5H10N2O3S">
        <annotation xmlns:sbml="http://www.sbml.org/sbml/level3/version1/core">
          <rdf:RDF xmlns:rdf="http://www.w3.org/1999/02/22-rdf-syntax-ns#" xmlns:dc="http://purl.org/dc/elements/1.1/" xmlns:dcterms="http://purl.org/dc/terms/" xmlns:vCard="http://www.w3.org/2001/vcard-rdf/3.0#" xmlns:bqbiol="http://biomodels.net/biology-qualifiers/" xmlns:bqmodel="http://biomodels.net/model-qualifiers/">
            <rdf:Description rdf:about="#M_S_cpd15603_c">
              <bqbiol:is>
                <rdf:Bag/>
              </bqbiol:is>
            </rdf:Description>
          </rdf:RDF>
        </annotation>
      </species>
      <species metaid="M_S_cpd00038_c" id="M_S_cpd00038_c" name="GTP" compartment="c" initialAmount="1" hasOnlySubstanceUnits="false" boundaryCondition="false" constant="false" fbc:charge="-2147483648" fbc:chemicalFormula="C10H13N5O14P3">
        <annotation xmlns:sbml="http://www.sbml.org/sbml/level3/version1/core">
          <rdf:RDF xmlns:rdf="http://www.w3.org/1999/02/22-rdf-syntax-ns#" xmlns:dc="http://purl.org/dc/elements/1.1/" xmlns:dcterms="http://purl.org/dc/terms/" xmlns:vCard="http://www.w3.org/2001/vcard-rdf/3.0#" xmlns:bqbiol="http://biomodels.net/biology-qualifiers/" xmlns:bqmodel="http://biomodels.net/model-qualifiers/">
            <rdf:Description rdf:about="#M_S_cpd00038_c">
              <bqbiol:is>
                <rdf:Bag/>
              </bqbiol:is>
            </rdf:Description>
          </rdf:RDF>
        </annotation>
      </species>
      <species metaid="M_S_cpd00367_c" id="M_S_cpd00367_c" name="Cytidine" compartment="c" initialAmount="1" hasOnlySubstanceUnits="false" boundaryCondition="false" constant="false" fbc:charge="-2147483648" fbc:chemicalFormula="C9H13N3O5">
        <annotation xmlns:sbml="http://www.sbml.org/sbml/level3/version1/core">
          <rdf:RDF xmlns:rdf="http://www.w3.org/1999/02/22-rdf-syntax-ns#" xmlns:dc="http://purl.org/dc/elements/1.1/" xmlns:dcterms="http://purl.org/dc/terms/" xmlns:vCard="http://www.w3.org/2001/vcard-rdf/3.0#" xmlns:bqbiol="http://biomodels.net/biology-qualifiers/" xmlns:bqmodel="http://biomodels.net/model-qualifiers/">
            <rdf:Description rdf:about="#M_S_cpd00367_c">
              <bqbiol:is>
                <rdf:Bag/>
              </bqbiol:is>
            </rdf:Description>
          </rdf:RDF>
        </annotation>
      </species>
      <species metaid="M_S_cpd00031_c" id="M_S_cpd00031_c" name="GDP" compartment="c" initialAmount="1" hasOnlySubstanceUnits="false" boundaryCondition="false" constant="false" fbc:charge="-2147483648" fbc:chemicalFormula="C10H13N5O11P2">
        <annotation xmlns:sbml="http://www.sbml.org/sbml/level3/version1/core">
          <rdf:RDF xmlns:rdf="http://www.w3.org/1999/02/22-rdf-syntax-ns#" xmlns:dc="http://purl.org/dc/elements/1.1/" xmlns:dcterms="http://purl.org/dc/terms/" xmlns:vCard="http://www.w3.org/2001/vcard-rdf/3.0#" xmlns:bqbiol="http://biomodels.net/biology-qualifiers/" xmlns:bqmodel="http://biomodels.net/model-qualifiers/">
            <rdf:Description rdf:about="#M_S_cpd00031_c">
              <bqbiol:is>
                <rdf:Bag/>
              </bqbiol:is>
            </rdf:Description>
          </rdf:RDF>
        </annotation>
      </species>
      <species metaid="M_S_cpd02857_c" id="M_S_cpd02857_c" name="DAHP" compartment="c" initialAmount="1" hasOnlySubstanceUnits="false" boundaryCondition="false" constant="false" fbc:charge="-2147483648" fbc:chemicalFormula="C7H11O10P">
        <annotation xmlns:sbml="http://www.sbml.org/sbml/level3/version1/core">
          <rdf:RDF xmlns:rdf="http://www.w3.org/1999/02/22-rdf-syntax-ns#" xmlns:dc="http://purl.org/dc/elements/1.1/" xmlns:dcterms="http://purl.org/dc/terms/" xmlns:vCard="http://www.w3.org/2001/vcard-rdf/3.0#" xmlns:bqbiol="http://biomodels.net/biology-qualifiers/" xmlns:bqmodel="http://biomodels.net/model-qualifiers/">
            <rdf:Description rdf:about="#M_S_cpd02857_c">
              <bqbiol:is>
                <rdf:Bag/>
              </bqbiol:is>
            </rdf:Description>
          </rdf:RDF>
        </annotation>
      </species>
      <species metaid="M_S_cpd00699_c" id="M_S_cpd00699_c" name="5-Dehydroquinate" compartment="c" initialAmount="1" hasOnlySubstanceUnits="false" boundaryCondition="false" constant="false" fbc:charge="-2147483648" fbc:chemicalFormula="C7H9O6">
        <annotation xmlns:sbml="http://www.sbml.org/sbml/level3/version1/core">
          <rdf:RDF xmlns:rdf="http://www.w3.org/1999/02/22-rdf-syntax-ns#" xmlns:dc="http://purl.org/dc/elements/1.1/" xmlns:dcterms="http://purl.org/dc/terms/" xmlns:vCard="http://www.w3.org/2001/vcard-rdf/3.0#" xmlns:bqbiol="http://biomodels.net/biology-qualifiers/" xmlns:bqmodel="http://biomodels.net/model-qualifiers/">
            <rdf:Description rdf:about="#M_S_cpd00699_c">
              <bqbiol:is>
                <rdf:Bag/>
              </bqbiol:is>
            </rdf:Description>
          </rdf:RDF>
        </annotation>
      </species>
      <species metaid="M_S_cpd03518_c" id="M_S_cpd03518_c" name="Formamidopyrimidine nucleoside triphosphate" compartment="c" initialAmount="1" hasOnlySubstanceUnits="false" boundaryCondition="false" constant="false" fbc:charge="-2147483648" fbc:chemicalFormula="C10H15N5O15P3">
        <annotation xmlns:sbml="http://www.sbml.org/sbml/level3/version1/core">
          <rdf:RDF xmlns:rdf="http://www.w3.org/1999/02/22-rdf-syntax-ns#" xmlns:dc="http://purl.org/dc/elements/1.1/" xmlns:dcterms="http://purl.org/dc/terms/" xmlns:vCard="http://www.w3.org/2001/vcard-rdf/3.0#" xmlns:bqbiol="http://biomodels.net/biology-qualifiers/" xmlns:bqmodel="http://biomodels.net/model-qualifiers/">
            <rdf:Description rdf:about="#M_S_cpd03518_c">
              <bqbiol:is>
                <rdf:Bag/>
              </bqbiol:is>
            </rdf:Description>
          </rdf:RDF>
        </annotation>
      </species>
      <species metaid="M_S_cpd00047_c" id="M_S_cpd00047_c" name="Formate" compartment="c" initialAmount="1" hasOnlySubstanceUnits="false" boundaryCondition="false" constant="false" fbc:charge="-2147483648" fbc:chemicalFormula="CHO2">
        <annotation xmlns:sbml="http://www.sbml.org/sbml/level3/version1/core">
          <rdf:RDF xmlns:rdf="http://www.w3.org/1999/02/22-rdf-syntax-ns#" xmlns:dc="http://purl.org/dc/elements/1.1/" xmlns:dcterms="http://purl.org/dc/terms/" xmlns:vCard="http://www.w3.org/2001/vcard-rdf/3.0#" xmlns:bqbiol="http://biomodels.net/biology-qualifiers/" xmlns:bqmodel="http://biomodels.net/model-qualifiers/">
            <rdf:Description rdf:about="#M_S_cpd00047_c">
              <bqbiol:is>
                <rdf:Bag/>
              </bqbiol:is>
            </rdf:Description>
          </rdf:RDF>
        </annotation>
      </species>
      <species metaid="M_S_cpd03519_c" id="M_S_cpd03519_c" name="2,5-Diaminopyrimidine nucleoside triphosphate" compartment="c" initialAmount="1" hasOnlySubstanceUnits="false" boundaryCondition="false" constant="false" fbc:charge="-2147483648" fbc:chemicalFormula="C9H15N5O14P3">
        <annotation xmlns:sbml="http://www.sbml.org/sbml/level3/version1/core">
          <rdf:RDF xmlns:rdf="http://www.w3.org/1999/02/22-rdf-syntax-ns#" xmlns:dc="http://purl.org/dc/elements/1.1/" xmlns:dcterms="http://purl.org/dc/terms/" xmlns:vCard="http://www.w3.org/2001/vcard-rdf/3.0#" xmlns:bqbiol="http://biomodels.net/biology-qualifiers/" xmlns:bqmodel="http://biomodels.net/model-qualifiers/">
            <rdf:Description rdf:about="#M_S_cpd03519_c">
              <bqbiol:is>
                <rdf:Bag/>
              </bqbiol:is>
            </rdf:Description>
          </rdf:RDF>
        </annotation>
      </species>
      <species metaid="M_S_cpd00807_c" id="M_S_cpd00807_c" name="L-histidinol-phosphate" compartment="c" initialAmount="1" hasOnlySubstanceUnits="false" boundaryCondition="false" constant="false" fbc:charge="-2147483648" fbc:chemicalFormula="C6H12N3O4P">
        <annotation xmlns:sbml="http://www.sbml.org/sbml/level3/version1/core">
          <rdf:RDF xmlns:rdf="http://www.w3.org/1999/02/22-rdf-syntax-ns#" xmlns:dc="http://purl.org/dc/elements/1.1/" xmlns:dcterms="http://purl.org/dc/terms/" xmlns:vCard="http://www.w3.org/2001/vcard-rdf/3.0#" xmlns:bqbiol="http://biomodels.net/biology-qualifiers/" xmlns:bqmodel="http://biomodels.net/model-qualifiers/">
            <rdf:Description rdf:about="#M_S_cpd00807_c">
              <bqbiol:is>
                <rdf:Bag/>
              </bqbiol:is>
            </rdf:Description>
          </rdf:RDF>
        </annotation>
      </species>
      <species metaid="M_S_cpd00641_c" id="M_S_cpd00641_c" name="L-Histidinol" compartment="c" initialAmount="1" hasOnlySubstanceUnits="false" boundaryCondition="false" constant="false" fbc:charge="-2147483648" fbc:chemicalFormula="C6H12N3O">
        <annotation xmlns:sbml="http://www.sbml.org/sbml/level3/version1/core">
          <rdf:RDF xmlns:rdf="http://www.w3.org/1999/02/22-rdf-syntax-ns#" xmlns:dc="http://purl.org/dc/elements/1.1/" xmlns:dcterms="http://purl.org/dc/terms/" xmlns:vCard="http://www.w3.org/2001/vcard-rdf/3.0#" xmlns:bqbiol="http://biomodels.net/biology-qualifiers/" xmlns:bqmodel="http://biomodels.net/model-qualifiers/">
            <rdf:Description rdf:about="#M_S_cpd00641_c">
              <bqbiol:is>
                <rdf:Bag/>
              </bqbiol:is>
            </rdf:Description>
          </rdf:RDF>
        </annotation>
      </species>
      <species metaid="M_S_cpd11576_e" id="M_S_cpd11576_e" name="L-methionine R-oxide" compartment="e" initialAmount="1" hasOnlySubstanceUnits="false" boundaryCondition="false" constant="false" fbc:charge="-2147483648" fbc:chemicalFormula="C5H11NO3S">
        <annotation xmlns:sbml="http://www.sbml.org/sbml/level3/version1/core">
          <rdf:RDF xmlns:rdf="http://www.w3.org/1999/02/22-rdf-syntax-ns#" xmlns:dc="http://purl.org/dc/elements/1.1/" xmlns:dcterms="http://purl.org/dc/terms/" xmlns:vCard="http://www.w3.org/2001/vcard-rdf/3.0#" xmlns:bqbiol="http://biomodels.net/biology-qualifiers/" xmlns:bqmodel="http://biomodels.net/model-qualifiers/">
            <rdf:Description rdf:about="#M_S_cpd11576_e">
              <bqbiol:is>
                <rdf:Bag/>
              </bqbiol:is>
            </rdf:Description>
          </rdf:RDF>
        </annotation>
      </species>
      <species metaid="M_S_cpd11576_c" id="M_S_cpd11576_c" name="L-methionine R-oxide" compartment="c" initialAmount="1" hasOnlySubstanceUnits="false" boundaryCondition="false" constant="false" fbc:charge="-2147483648" fbc:chemicalFormula="C5H11NO3S">
        <annotation xmlns:sbml="http://www.sbml.org/sbml/level3/version1/core">
          <rdf:RDF xmlns:rdf="http://www.w3.org/1999/02/22-rdf-syntax-ns#" xmlns:dc="http://purl.org/dc/elements/1.1/" xmlns:dcterms="http://purl.org/dc/terms/" xmlns:vCard="http://www.w3.org/2001/vcard-rdf/3.0#" xmlns:bqbiol="http://biomodels.net/biology-qualifiers/" xmlns:bqmodel="http://biomodels.net/model-qualifiers/">
            <rdf:Description rdf:about="#M_S_cpd11576_c">
              <bqbiol:is>
                <rdf:Bag/>
              </bqbiol:is>
            </rdf:Description>
          </rdf:RDF>
        </annotation>
      </species>
      <species metaid="M_S_cpd00026_c" id="M_S_cpd00026_c" name="UDP-glucose" compartment="c" initialAmount="1" hasOnlySubstanceUnits="false" boundaryCondition="false" constant="false" fbc:charge="-2147483648" fbc:chemicalFormula="C15H22N2O17P2">
        <annotation xmlns:sbml="http://www.sbml.org/sbml/level3/version1/core">
          <rdf:RDF xmlns:rdf="http://www.w3.org/1999/02/22-rdf-syntax-ns#" xmlns:dc="http://purl.org/dc/elements/1.1/" xmlns:dcterms="http://purl.org/dc/terms/" xmlns:vCard="http://www.w3.org/2001/vcard-rdf/3.0#" xmlns:bqbiol="http://biomodels.net/biology-qualifiers/" xmlns:bqmodel="http://biomodels.net/model-qualifiers/">
            <rdf:Description rdf:about="#M_S_cpd00026_c">
              <bqbiol:is>
                <rdf:Bag/>
              </bqbiol:is>
            </rdf:Description>
          </rdf:RDF>
        </annotation>
      </species>
      <species metaid="M_S_cpd15752_c" id="M_S_cpd15752_c" name="Isopentadecanoyllipoteichoic acid (n-24), linked, unsubstituted" compartment="c" initialAmount="1" hasOnlySubstanceUnits="false" boundaryCondition="false" constant="false" fbc:charge="-2147483648" fbc:chemicalFormula="C117H228O135P24">
        <annotation xmlns:sbml="http://www.sbml.org/sbml/level3/version1/core">
          <rdf:RDF xmlns:rdf="http://www.w3.org/1999/02/22-rdf-syntax-ns#" xmlns:dc="http://purl.org/dc/elements/1.1/" xmlns:dcterms="http://purl.org/dc/terms/" xmlns:vCard="http://www.w3.org/2001/vcard-rdf/3.0#" xmlns:bqbiol="http://biomodels.net/biology-qualifiers/" xmlns:bqmodel="http://biomodels.net/model-qualifiers/">
            <rdf:Description rdf:about="#M_S_cpd15752_c">
              <bqbiol:is>
                <rdf:Bag/>
              </bqbiol:is>
            </rdf:Description>
          </rdf:RDF>
        </annotation>
      </species>
      <species metaid="M_S_cpd00014_c" id="M_S_cpd00014_c" name="UDP" compartment="c" initialAmount="1" hasOnlySubstanceUnits="false" boundaryCondition="false" constant="false" fbc:charge="-2147483648" fbc:chemicalFormula="C9H12N2O12P2">
        <annotation xmlns:sbml="http://www.sbml.org/sbml/level3/version1/core">
          <rdf:RDF xmlns:rdf="http://www.w3.org/1999/02/22-rdf-syntax-ns#" xmlns:dc="http://purl.org/dc/elements/1.1/" xmlns:dcterms="http://purl.org/dc/terms/" xmlns:vCard="http://www.w3.org/2001/vcard-rdf/3.0#" xmlns:bqbiol="http://biomodels.net/biology-qualifiers/" xmlns:bqmodel="http://biomodels.net/model-qualifiers/">
            <rdf:Description rdf:about="#M_S_cpd00014_c">
              <bqbiol:is>
                <rdf:Bag/>
              </bqbiol:is>
            </rdf:Description>
          </rdf:RDF>
        </annotation>
      </species>
      <species metaid="M_S_cpd15761_c" id="M_S_cpd15761_c" name="Isopentadecanoyllipoteichoic acid (n-24), linked, glucose substituted" compartment="c" initialAmount="1" hasOnlySubstanceUnits="false" boundaryCondition="false" constant="false" fbc:charge="-2147483648" fbc:chemicalFormula="C261H468O255P24">
        <annotation xmlns:sbml="http://www.sbml.org/sbml/level3/version1/core">
          <rdf:RDF xmlns:rdf="http://www.w3.org/1999/02/22-rdf-syntax-ns#" xmlns:dc="http://purl.org/dc/elements/1.1/" xmlns:dcterms="http://purl.org/dc/terms/" xmlns:vCard="http://www.w3.org/2001/vcard-rdf/3.0#" xmlns:bqbiol="http://biomodels.net/biology-qualifiers/" xmlns:bqmodel="http://biomodels.net/model-qualifiers/">
            <rdf:Description rdf:about="#M_S_cpd15761_c">
              <bqbiol:is>
                <rdf:Bag/>
              </bqbiol:is>
            </rdf:Description>
          </rdf:RDF>
        </annotation>
      </species>
      <species metaid="M_S_cpd00006_c" id="M_S_cpd00006_c" name="NADP" compartment="c" initialAmount="1" hasOnlySubstanceUnits="false" boundaryCondition="false" constant="false" fbc:charge="-2147483648" fbc:chemicalFormula="C21H26N7O17P3">
        <annotation xmlns:sbml="http://www.sbml.org/sbml/level3/version1/core">
          <rdf:RDF xmlns:rdf="http://www.w3.org/1999/02/22-rdf-syntax-ns#" xmlns:dc="http://purl.org/dc/elements/1.1/" xmlns:dcterms="http://purl.org/dc/terms/" xmlns:vCard="http://www.w3.org/2001/vcard-rdf/3.0#" xmlns:bqbiol="http://biomodels.net/biology-qualifiers/" xmlns:bqmodel="http://biomodels.net/model-qualifiers/">
            <rdf:Description rdf:about="#M_S_cpd00006_c">
              <bqbiol:is>
                <rdf:Bag/>
              </bqbiol:is>
            </rdf:Description>
          </rdf:RDF>
        </annotation>
      </species>
      <species metaid="M_S_cpd00227_c" id="M_S_cpd00227_c" name="L-Homoserine" compartment="c" initialAmount="1" hasOnlySubstanceUnits="false" boundaryCondition="false" constant="false" fbc:charge="-2147483648" fbc:chemicalFormula="C4H9NO3">
        <annotation xmlns:sbml="http://www.sbml.org/sbml/level3/version1/core">
          <rdf:RDF xmlns:rdf="http://www.w3.org/1999/02/22-rdf-syntax-ns#" xmlns:dc="http://purl.org/dc/elements/1.1/" xmlns:dcterms="http://purl.org/dc/terms/" xmlns:vCard="http://www.w3.org/2001/vcard-rdf/3.0#" xmlns:bqbiol="http://biomodels.net/biology-qualifiers/" xmlns:bqmodel="http://biomodels.net/model-qualifiers/">
            <rdf:Description rdf:about="#M_S_cpd00227_c">
              <bqbiol:is>
                <rdf:Bag/>
              </bqbiol:is>
            </rdf:Description>
          </rdf:RDF>
        </annotation>
      </species>
      <species metaid="M_S_cpd00005_c" id="M_S_cpd00005_c" name="NADPH" compartment="c" initialAmount="1" hasOnlySubstanceUnits="false" boundaryCondition="false" constant="false" fbc:charge="-2147483648" fbc:chemicalFormula="C21H27N7O17P3">
        <annotation xmlns:sbml="http://www.sbml.org/sbml/level3/version1/core">
          <rdf:RDF xmlns:rdf="http://www.w3.org/1999/02/22-rdf-syntax-ns#" xmlns:dc="http://purl.org/dc/elements/1.1/" xmlns:dcterms="http://purl.org/dc/terms/" xmlns:vCard="http://www.w3.org/2001/vcard-rdf/3.0#" xmlns:bqbiol="http://biomodels.net/biology-qualifiers/" xmlns:bqmodel="http://biomodels.net/model-qualifiers/">
            <rdf:Description rdf:about="#M_S_cpd00005_c">
              <bqbiol:is>
                <rdf:Bag/>
              </bqbiol:is>
            </rdf:Description>
          </rdf:RDF>
        </annotation>
      </species>
      <species metaid="M_S_cpd00346_c" id="M_S_cpd00346_c" name="L-Aspartate4-semialdehyde" compartment="c" initialAmount="1" hasOnlySubstanceUnits="false" boundaryCondition="false" constant="false" fbc:charge="-2147483648" fbc:chemicalFormula="C4H7NO3">
        <annotation xmlns:sbml="http://www.sbml.org/sbml/level3/version1/core">
          <rdf:RDF xmlns:rdf="http://www.w3.org/1999/02/22-rdf-syntax-ns#" xmlns:dc="http://purl.org/dc/elements/1.1/" xmlns:dcterms="http://purl.org/dc/terms/" xmlns:vCard="http://www.w3.org/2001/vcard-rdf/3.0#" xmlns:bqbiol="http://biomodels.net/biology-qualifiers/" xmlns:bqmodel="http://biomodels.net/model-qualifiers/">
            <rdf:Description rdf:about="#M_S_cpd00346_c">
              <bqbiol:is>
                <rdf:Bag/>
              </bqbiol:is>
            </rdf:Description>
          </rdf:RDF>
        </annotation>
      </species>
      <species metaid="M_S_cpd11558_c" id="M_S_cpd11558_c" name="10-methyl-3-oxo-undecanoyl-ACP" compartment="c" initialAmount="1" hasOnlySubstanceUnits="false" boundaryCondition="false" constant="false" fbc:charge="-2147483648" fbc:chemicalFormula="C23H41N2O9PRS">
        <annotation xmlns:sbml="http://www.sbml.org/sbml/level3/version1/core">
          <rdf:RDF xmlns:rdf="http://www.w3.org/1999/02/22-rdf-syntax-ns#" xmlns:dc="http://purl.org/dc/elements/1.1/" xmlns:dcterms="http://purl.org/dc/terms/" xmlns:vCard="http://www.w3.org/2001/vcard-rdf/3.0#" xmlns:bqbiol="http://biomodels.net/biology-qualifiers/" xmlns:bqmodel="http://biomodels.net/model-qualifiers/">
            <rdf:Description rdf:about="#M_S_cpd11558_c">
              <bqbiol:is>
                <rdf:Bag/>
              </bqbiol:is>
            </rdf:Description>
          </rdf:RDF>
        </annotation>
      </species>
      <species metaid="M_S_cpd11559_c" id="M_S_cpd11559_c" name="10-methyl-3-hydroxy-undecanoyl-ACP" compartment="c" initialAmount="1" hasOnlySubstanceUnits="false" boundaryCondition="false" constant="false" fbc:charge="-2147483648" fbc:chemicalFormula="C23H43N2O9PRS">
        <annotation xmlns:sbml="http://www.sbml.org/sbml/level3/version1/core">
          <rdf:RDF xmlns:rdf="http://www.w3.org/1999/02/22-rdf-syntax-ns#" xmlns:dc="http://purl.org/dc/elements/1.1/" xmlns:dcterms="http://purl.org/dc/terms/" xmlns:vCard="http://www.w3.org/2001/vcard-rdf/3.0#" xmlns:bqbiol="http://biomodels.net/biology-qualifiers/" xmlns:bqmodel="http://biomodels.net/model-qualifiers/">
            <rdf:Description rdf:about="#M_S_cpd11559_c">
              <bqbiol:is>
                <rdf:Bag/>
              </bqbiol:is>
            </rdf:Description>
          </rdf:RDF>
        </annotation>
      </species>
      <species metaid="M_S_cpd02656_c" id="M_S_cpd02656_c" name="6-7-Dimethyl-8-1-D-ribityllumazine" compartment="c" initialAmount="1" hasOnlySubstanceUnits="false" boundaryCondition="false" constant="false" fbc:charge="-2147483648" fbc:chemicalFormula="C13H18N4O6">
        <annotation xmlns:sbml="http://www.sbml.org/sbml/level3/version1/core">
          <rdf:RDF xmlns:rdf="http://www.w3.org/1999/02/22-rdf-syntax-ns#" xmlns:dc="http://purl.org/dc/elements/1.1/" xmlns:dcterms="http://purl.org/dc/terms/" xmlns:vCard="http://www.w3.org/2001/vcard-rdf/3.0#" xmlns:bqbiol="http://biomodels.net/biology-qualifiers/" xmlns:bqmodel="http://biomodels.net/model-qualifiers/">
            <rdf:Description rdf:about="#M_S_cpd02656_c">
              <bqbiol:is>
                <rdf:Bag/>
              </bqbiol:is>
            </rdf:Description>
          </rdf:RDF>
        </annotation>
      </species>
      <species metaid="M_S_cpd00220_c" id="M_S_cpd00220_c" name="Riboflavin" compartment="c" initialAmount="1" hasOnlySubstanceUnits="false" boundaryCondition="false" constant="false" fbc:charge="-2147483648" fbc:chemicalFormula="C17H20N4O6">
        <annotation xmlns:sbml="http://www.sbml.org/sbml/level3/version1/core">
          <rdf:RDF xmlns:rdf="http://www.w3.org/1999/02/22-rdf-syntax-ns#" xmlns:dc="http://purl.org/dc/elements/1.1/" xmlns:dcterms="http://purl.org/dc/terms/" xmlns:vCard="http://www.w3.org/2001/vcard-rdf/3.0#" xmlns:bqbiol="http://biomodels.net/biology-qualifiers/" xmlns:bqmodel="http://biomodels.net/model-qualifiers/">
            <rdf:Description rdf:about="#M_S_cpd00220_c">
              <bqbiol:is>
                <rdf:Bag/>
              </bqbiol:is>
            </rdf:Description>
          </rdf:RDF>
        </annotation>
      </species>
      <species metaid="M_S_cpd02882_c" id="M_S_cpd02882_c" name="4-1-D-Ribitylamino-5-aminouracil" compartment="c" initialAmount="1" hasOnlySubstanceUnits="false" boundaryCondition="false" constant="false" fbc:charge="-2147483648" fbc:chemicalFormula="C9H16N4O6">
        <annotation xmlns:sbml="http://www.sbml.org/sbml/level3/version1/core">
          <rdf:RDF xmlns:rdf="http://www.w3.org/1999/02/22-rdf-syntax-ns#" xmlns:dc="http://purl.org/dc/elements/1.1/" xmlns:dcterms="http://purl.org/dc/terms/" xmlns:vCard="http://www.w3.org/2001/vcard-rdf/3.0#" xmlns:bqbiol="http://biomodels.net/biology-qualifiers/" xmlns:bqmodel="http://biomodels.net/model-qualifiers/">
            <rdf:Description rdf:about="#M_S_cpd02882_c">
              <bqbiol:is>
                <rdf:Bag/>
              </bqbiol:is>
            </rdf:Description>
          </rdf:RDF>
        </annotation>
      </species>
      <species metaid="M_S_cpd00541_c" id="M_S_cpd00541_c" name="Lipoate" compartment="c" initialAmount="1" hasOnlySubstanceUnits="false" boundaryCondition="false" constant="false" fbc:charge="-2147483648" fbc:chemicalFormula="C8H13O2S2">
        <annotation xmlns:sbml="http://www.sbml.org/sbml/level3/version1/core">
          <rdf:RDF xmlns:rdf="http://www.w3.org/1999/02/22-rdf-syntax-ns#" xmlns:dc="http://purl.org/dc/elements/1.1/" xmlns:dcterms="http://purl.org/dc/terms/" xmlns:vCard="http://www.w3.org/2001/vcard-rdf/3.0#" xmlns:bqbiol="http://biomodels.net/biology-qualifiers/" xmlns:bqmodel="http://biomodels.net/model-qualifiers/">
            <rdf:Description rdf:about="#M_S_cpd00541_c">
              <bqbiol:is>
                <rdf:Bag/>
              </bqbiol:is>
            </rdf:Description>
          </rdf:RDF>
        </annotation>
      </species>
      <species metaid="M_S_cpd14955_c" id="M_S_cpd14955_c" name="Lipoyl-AMP" compartment="c" initialAmount="1" hasOnlySubstanceUnits="false" boundaryCondition="false" constant="false" fbc:charge="-2147483648" fbc:chemicalFormula="C18H25N5O8PS2">
        <annotation xmlns:sbml="http://www.sbml.org/sbml/level3/version1/core">
          <rdf:RDF xmlns:rdf="http://www.w3.org/1999/02/22-rdf-syntax-ns#" xmlns:dc="http://purl.org/dc/elements/1.1/" xmlns:dcterms="http://purl.org/dc/terms/" xmlns:vCard="http://www.w3.org/2001/vcard-rdf/3.0#" xmlns:bqbiol="http://biomodels.net/biology-qualifiers/" xmlns:bqmodel="http://biomodels.net/model-qualifiers/">
            <rdf:Description rdf:about="#M_S_cpd14955_c">
              <bqbiol:is>
                <rdf:Bag/>
              </bqbiol:is>
            </rdf:Description>
          </rdf:RDF>
        </annotation>
      </species>
      <species metaid="M_S_cpd00023_e" id="M_S_cpd00023_e" name="L-Glutamate" compartment="e" initialAmount="1" hasOnlySubstanceUnits="false" boundaryCondition="false" constant="false" fbc:charge="-2147483648" fbc:chemicalFormula="C5H8NO4">
        <annotation xmlns:sbml="http://www.sbml.org/sbml/level3/version1/core">
          <rdf:RDF xmlns:rdf="http://www.w3.org/1999/02/22-rdf-syntax-ns#" xmlns:dc="http://purl.org/dc/elements/1.1/" xmlns:dcterms="http://purl.org/dc/terms/" xmlns:vCard="http://www.w3.org/2001/vcard-rdf/3.0#" xmlns:bqbiol="http://biomodels.net/biology-qualifiers/" xmlns:bqmodel="http://biomodels.net/model-qualifiers/">
            <rdf:Description rdf:about="#M_S_cpd00023_e">
              <bqbiol:is>
                <rdf:Bag/>
              </bqbiol:is>
            </rdf:Description>
          </rdf:RDF>
        </annotation>
      </species>
      <species metaid="M_S_cpd00971_e" id="M_S_cpd00971_e" name="Na+" compartment="e" initialAmount="1" hasOnlySubstanceUnits="false" boundaryCondition="false" constant="false" fbc:charge="-2147483648" fbc:chemicalFormula="Na">
        <annotation xmlns:sbml="http://www.sbml.org/sbml/level3/version1/core">
          <rdf:RDF xmlns:rdf="http://www.w3.org/1999/02/22-rdf-syntax-ns#" xmlns:dc="http://purl.org/dc/elements/1.1/" xmlns:dcterms="http://purl.org/dc/terms/" xmlns:vCard="http://www.w3.org/2001/vcard-rdf/3.0#" xmlns:bqbiol="http://biomodels.net/biology-qualifiers/" xmlns:bqmodel="http://biomodels.net/model-qualifiers/">
            <rdf:Description rdf:about="#M_S_cpd00971_e">
              <bqbiol:is>
                <rdf:Bag/>
              </bqbiol:is>
            </rdf:Description>
          </rdf:RDF>
        </annotation>
      </species>
      <species metaid="M_S_cpd00023_c" id="M_S_cpd00023_c" name="L-Glutamate" compartment="c" initialAmount="1" hasOnlySubstanceUnits="false" boundaryCondition="false" constant="false" fbc:charge="-2147483648" fbc:chemicalFormula="C5H8NO4">
        <annotation xmlns:sbml="http://www.sbml.org/sbml/level3/version1/core">
          <rdf:RDF xmlns:rdf="http://www.w3.org/1999/02/22-rdf-syntax-ns#" xmlns:dc="http://purl.org/dc/elements/1.1/" xmlns:dcterms="http://purl.org/dc/terms/" xmlns:vCard="http://www.w3.org/2001/vcard-rdf/3.0#" xmlns:bqbiol="http://biomodels.net/biology-qualifiers/" xmlns:bqmodel="http://biomodels.net/model-qualifiers/">
            <rdf:Description rdf:about="#M_S_cpd00023_c">
              <bqbiol:is>
                <rdf:Bag/>
              </bqbiol:is>
            </rdf:Description>
          </rdf:RDF>
        </annotation>
      </species>
      <species metaid="M_S_cpd00971_c" id="M_S_cpd00971_c" name="Na+" compartment="c" initialAmount="1" hasOnlySubstanceUnits="false" boundaryCondition="false" constant="false" fbc:charge="-2147483648" fbc:chemicalFormula="Na">
        <annotation xmlns:sbml="http://www.sbml.org/sbml/level3/version1/core">
          <rdf:RDF xmlns:rdf="http://www.w3.org/1999/02/22-rdf-syntax-ns#" xmlns:dc="http://purl.org/dc/elements/1.1/" xmlns:dcterms="http://purl.org/dc/terms/" xmlns:vCard="http://www.w3.org/2001/vcard-rdf/3.0#" xmlns:bqbiol="http://biomodels.net/biology-qualifiers/" xmlns:bqmodel="http://biomodels.net/model-qualifiers/">
            <rdf:Description rdf:about="#M_S_cpd00971_c">
              <bqbiol:is>
                <rdf:Bag/>
              </bqbiol:is>
            </rdf:Description>
          </rdf:RDF>
        </annotation>
      </species>
      <species metaid="M_S_cpd00121_c" id="M_S_cpd00121_c" name="L-Inositol" compartment="c" initialAmount="1" hasOnlySubstanceUnits="false" boundaryCondition="false" constant="false" fbc:charge="-2147483648" fbc:chemicalFormula="C6H12O6">
        <annotation xmlns:sbml="http://www.sbml.org/sbml/level3/version1/core">
          <rdf:RDF xmlns:rdf="http://www.w3.org/1999/02/22-rdf-syntax-ns#" xmlns:dc="http://purl.org/dc/elements/1.1/" xmlns:dcterms="http://purl.org/dc/terms/" xmlns:vCard="http://www.w3.org/2001/vcard-rdf/3.0#" xmlns:bqbiol="http://biomodels.net/biology-qualifiers/" xmlns:bqmodel="http://biomodels.net/model-qualifiers/">
            <rdf:Description rdf:about="#M_S_cpd00121_c">
              <bqbiol:is>
                <rdf:Bag/>
              </bqbiol:is>
            </rdf:Description>
          </rdf:RDF>
        </annotation>
      </species>
      <species metaid="M_S_cpd00524_c" id="M_S_cpd00524_c" name="2-Inosose" compartment="c" initialAmount="1" hasOnlySubstanceUnits="false" boundaryCondition="false" constant="false" fbc:charge="-2147483648" fbc:chemicalFormula="C6H10O6">
        <annotation xmlns:sbml="http://www.sbml.org/sbml/level3/version1/core">
          <rdf:RDF xmlns:rdf="http://www.w3.org/1999/02/22-rdf-syntax-ns#" xmlns:dc="http://purl.org/dc/elements/1.1/" xmlns:dcterms="http://purl.org/dc/terms/" xmlns:vCard="http://www.w3.org/2001/vcard-rdf/3.0#" xmlns:bqbiol="http://biomodels.net/biology-qualifiers/" xmlns:bqmodel="http://biomodels.net/model-qualifiers/">
            <rdf:Description rdf:about="#M_S_cpd00524_c">
              <bqbiol:is>
                <rdf:Bag/>
              </bqbiol:is>
            </rdf:Description>
          </rdf:RDF>
        </annotation>
      </species>
      <species metaid="M_S_cpd00242_c" id="M_S_cpd00242_c" name="H2CO3" compartment="c" initialAmount="1" hasOnlySubstanceUnits="false" boundaryCondition="false" constant="false" fbc:charge="-2147483648" fbc:chemicalFormula="CHO3">
        <annotation xmlns:sbml="http://www.sbml.org/sbml/level3/version1/core">
          <rdf:RDF xmlns:rdf="http://www.w3.org/1999/02/22-rdf-syntax-ns#" xmlns:dc="http://purl.org/dc/elements/1.1/" xmlns:dcterms="http://purl.org/dc/terms/" xmlns:vCard="http://www.w3.org/2001/vcard-rdf/3.0#" xmlns:bqbiol="http://biomodels.net/biology-qualifiers/" xmlns:bqmodel="http://biomodels.net/model-qualifiers/">
            <rdf:Description rdf:about="#M_S_cpd00242_c">
              <bqbiol:is>
                <rdf:Bag/>
              </bqbiol:is>
            </rdf:Description>
          </rdf:RDF>
        </annotation>
      </species>
      <species metaid="M_S_cpd02140_c" id="M_S_cpd02140_c" name="AIR" compartment="c" initialAmount="1" hasOnlySubstanceUnits="false" boundaryCondition="false" constant="false" fbc:charge="-2147483648" fbc:chemicalFormula="C8H14N3O7P">
        <annotation xmlns:sbml="http://www.sbml.org/sbml/level3/version1/core">
          <rdf:RDF xmlns:rdf="http://www.w3.org/1999/02/22-rdf-syntax-ns#" xmlns:dc="http://purl.org/dc/elements/1.1/" xmlns:dcterms="http://purl.org/dc/terms/" xmlns:vCard="http://www.w3.org/2001/vcard-rdf/3.0#" xmlns:bqbiol="http://biomodels.net/biology-qualifiers/" xmlns:bqmodel="http://biomodels.net/model-qualifiers/">
            <rdf:Description rdf:about="#M_S_cpd02140_c">
              <bqbiol:is>
                <rdf:Bag/>
              </bqbiol:is>
            </rdf:Description>
          </rdf:RDF>
        </annotation>
      </species>
      <species metaid="M_S_cpd02893_c" id="M_S_cpd02893_c" name="5&apos;-Phosphoribosyl-4-carboxy-5-aminoimidazole" compartment="c" initialAmount="1" hasOnlySubstanceUnits="false" boundaryCondition="false" constant="false" fbc:charge="-2147483648" fbc:chemicalFormula="C9H13N3O9P">
        <annotation xmlns:sbml="http://www.sbml.org/sbml/level3/version1/core">
          <rdf:RDF xmlns:rdf="http://www.w3.org/1999/02/22-rdf-syntax-ns#" xmlns:dc="http://purl.org/dc/elements/1.1/" xmlns:dcterms="http://purl.org/dc/terms/" xmlns:vCard="http://www.w3.org/2001/vcard-rdf/3.0#" xmlns:bqbiol="http://biomodels.net/biology-qualifiers/" xmlns:bqmodel="http://biomodels.net/model-qualifiers/">
            <rdf:Description rdf:about="#M_S_cpd02893_c">
              <bqbiol:is>
                <rdf:Bag/>
              </bqbiol:is>
            </rdf:Description>
          </rdf:RDF>
        </annotation>
      </species>
      <species metaid="M_S_cpd11589_c" id="M_S_cpd11589_c" name="gly-asp-L" compartment="c" initialAmount="1" hasOnlySubstanceUnits="false" boundaryCondition="false" constant="false" fbc:charge="-2147483648" fbc:chemicalFormula="C6H9N2O5">
        <annotation xmlns:sbml="http://www.sbml.org/sbml/level3/version1/core">
          <rdf:RDF xmlns:rdf="http://www.w3.org/1999/02/22-rdf-syntax-ns#" xmlns:dc="http://purl.org/dc/elements/1.1/" xmlns:dcterms="http://purl.org/dc/terms/" xmlns:vCard="http://www.w3.org/2001/vcard-rdf/3.0#" xmlns:bqbiol="http://biomodels.net/biology-qualifiers/" xmlns:bqmodel="http://biomodels.net/model-qualifiers/">
            <rdf:Description rdf:about="#M_S_cpd11589_c">
              <bqbiol:is>
                <rdf:Bag/>
              </bqbiol:is>
            </rdf:Description>
          </rdf:RDF>
        </annotation>
      </species>
      <species metaid="M_S_cpd00041_c" id="M_S_cpd00041_c" name="L-Aspartate" compartment="c" initialAmount="1" hasOnlySubstanceUnits="false" boundaryCondition="false" constant="false" fbc:charge="-2147483648" fbc:chemicalFormula="C4H6NO4">
        <annotation xmlns:sbml="http://www.sbml.org/sbml/level3/version1/core">
          <rdf:RDF xmlns:rdf="http://www.w3.org/1999/02/22-rdf-syntax-ns#" xmlns:dc="http://purl.org/dc/elements/1.1/" xmlns:dcterms="http://purl.org/dc/terms/" xmlns:vCard="http://www.w3.org/2001/vcard-rdf/3.0#" xmlns:bqbiol="http://biomodels.net/biology-qualifiers/" xmlns:bqmodel="http://biomodels.net/model-qualifiers/">
            <rdf:Description rdf:about="#M_S_cpd00041_c">
              <bqbiol:is>
                <rdf:Bag/>
              </bqbiol:is>
            </rdf:Description>
          </rdf:RDF>
        </annotation>
      </species>
      <species metaid="M_S_cpd15309_c" id="M_S_cpd15309_c" name="1,2-Diacyl-sn-glycerol dihexadecanoyl" compartment="c" initialAmount="1" hasOnlySubstanceUnits="false" boundaryCondition="false" constant="false" fbc:charge="-2147483648" fbc:chemicalFormula="C35H68O5">
        <annotation xmlns:sbml="http://www.sbml.org/sbml/level3/version1/core">
          <rdf:RDF xmlns:rdf="http://www.w3.org/1999/02/22-rdf-syntax-ns#" xmlns:dc="http://purl.org/dc/elements/1.1/" xmlns:dcterms="http://purl.org/dc/terms/" xmlns:vCard="http://www.w3.org/2001/vcard-rdf/3.0#" xmlns:bqbiol="http://biomodels.net/biology-qualifiers/" xmlns:bqmodel="http://biomodels.net/model-qualifiers/">
            <rdf:Description rdf:about="#M_S_cpd15309_c">
              <bqbiol:is>
                <rdf:Bag/>
              </bqbiol:is>
            </rdf:Description>
          </rdf:RDF>
        </annotation>
      </species>
      <species metaid="M_S_cpd15524_c" id="M_S_cpd15524_c" name="1,2-dihexadecanoyl-sn-glycerol 3-phosphate" compartment="c" initialAmount="1" hasOnlySubstanceUnits="false" boundaryCondition="false" constant="false" fbc:charge="-2147483648" fbc:chemicalFormula="C35H68O8P">
        <annotation xmlns:sbml="http://www.sbml.org/sbml/level3/version1/core">
          <rdf:RDF xmlns:rdf="http://www.w3.org/1999/02/22-rdf-syntax-ns#" xmlns:dc="http://purl.org/dc/elements/1.1/" xmlns:dcterms="http://purl.org/dc/terms/" xmlns:vCard="http://www.w3.org/2001/vcard-rdf/3.0#" xmlns:bqbiol="http://biomodels.net/biology-qualifiers/" xmlns:bqmodel="http://biomodels.net/model-qualifiers/">
            <rdf:Description rdf:about="#M_S_cpd15524_c">
              <bqbiol:is>
                <rdf:Bag/>
              </bqbiol:is>
            </rdf:Description>
          </rdf:RDF>
        </annotation>
      </species>
      <species metaid="M_S_cpd00123_c" id="M_S_cpd00123_c" name="3-Methyl-2-oxobutanoate" compartment="c" initialAmount="1" hasOnlySubstanceUnits="false" boundaryCondition="false" constant="false" fbc:charge="-2147483648" fbc:chemicalFormula="C5H7O3">
        <annotation xmlns:sbml="http://www.sbml.org/sbml/level3/version1/core">
          <rdf:RDF xmlns:rdf="http://www.w3.org/1999/02/22-rdf-syntax-ns#" xmlns:dc="http://purl.org/dc/elements/1.1/" xmlns:dcterms="http://purl.org/dc/terms/" xmlns:vCard="http://www.w3.org/2001/vcard-rdf/3.0#" xmlns:bqbiol="http://biomodels.net/biology-qualifiers/" xmlns:bqmodel="http://biomodels.net/model-qualifiers/">
            <rdf:Description rdf:about="#M_S_cpd00123_c">
              <bqbiol:is>
                <rdf:Bag/>
              </bqbiol:is>
            </rdf:Description>
          </rdf:RDF>
        </annotation>
      </species>
      <species metaid="M_S_cpd01646_c" id="M_S_cpd01646_c" name="2-Isopropylmalate" compartment="c" initialAmount="1" hasOnlySubstanceUnits="false" boundaryCondition="false" constant="false" fbc:charge="-2147483648" fbc:chemicalFormula="C7H10O5">
        <annotation xmlns:sbml="http://www.sbml.org/sbml/level3/version1/core">
          <rdf:RDF xmlns:rdf="http://www.w3.org/1999/02/22-rdf-syntax-ns#" xmlns:dc="http://purl.org/dc/elements/1.1/" xmlns:dcterms="http://purl.org/dc/terms/" xmlns:vCard="http://www.w3.org/2001/vcard-rdf/3.0#" xmlns:bqbiol="http://biomodels.net/biology-qualifiers/" xmlns:bqmodel="http://biomodels.net/model-qualifiers/">
            <rdf:Description rdf:about="#M_S_cpd01646_c">
              <bqbiol:is>
                <rdf:Bag/>
              </bqbiol:is>
            </rdf:Description>
          </rdf:RDF>
        </annotation>
      </species>
      <species metaid="M_S_cpd00861_c" id="M_S_cpd00861_c" name="UDP-N-acetyl-D-mannosamine" compartment="c" initialAmount="1" hasOnlySubstanceUnits="false" boundaryCondition="false" constant="false" fbc:charge="-2147483648" fbc:chemicalFormula="C17H25N3O17P2">
        <annotation xmlns:sbml="http://www.sbml.org/sbml/level3/version1/core">
          <rdf:RDF xmlns:rdf="http://www.w3.org/1999/02/22-rdf-syntax-ns#" xmlns:dc="http://purl.org/dc/elements/1.1/" xmlns:dcterms="http://purl.org/dc/terms/" xmlns:vCard="http://www.w3.org/2001/vcard-rdf/3.0#" xmlns:bqbiol="http://biomodels.net/biology-qualifiers/" xmlns:bqmodel="http://biomodels.net/model-qualifiers/">
            <rdf:Description rdf:about="#M_S_cpd00861_c">
              <bqbiol:is>
                <rdf:Bag/>
              </bqbiol:is>
            </rdf:Description>
          </rdf:RDF>
        </annotation>
      </species>
      <species metaid="M_S_cpd00946_c" id="M_S_cpd00946_c" name="Undecaprenyl diphospho N-acetyl-glucosamine" compartment="c" initialAmount="1" hasOnlySubstanceUnits="false" boundaryCondition="false" constant="false" fbc:charge="-2147483648" fbc:chemicalFormula="C63H103NO12P2">
        <annotation xmlns:sbml="http://www.sbml.org/sbml/level3/version1/core">
          <rdf:RDF xmlns:rdf="http://www.w3.org/1999/02/22-rdf-syntax-ns#" xmlns:dc="http://purl.org/dc/elements/1.1/" xmlns:dcterms="http://purl.org/dc/terms/" xmlns:vCard="http://www.w3.org/2001/vcard-rdf/3.0#" xmlns:bqbiol="http://biomodels.net/biology-qualifiers/" xmlns:bqmodel="http://biomodels.net/model-qualifiers/">
            <rdf:Description rdf:about="#M_S_cpd00946_c">
              <bqbiol:is>
                <rdf:Bag/>
              </bqbiol:is>
            </rdf:Description>
          </rdf:RDF>
        </annotation>
      </species>
      <species metaid="M_S_cpd02967_c" id="M_S_cpd02967_c" name="N-Acetyl-beta-D-mannosaminyl-1,4-N-acetyl-D- glucosaminyldiphosphoundecaprenol" compartment="c" initialAmount="1" hasOnlySubstanceUnits="false" boundaryCondition="false" constant="false" fbc:charge="-2147483648" fbc:chemicalFormula="C71H116N2O17P2">
        <annotation xmlns:sbml="http://www.sbml.org/sbml/level3/version1/core">
          <rdf:RDF xmlns:rdf="http://www.w3.org/1999/02/22-rdf-syntax-ns#" xmlns:dc="http://purl.org/dc/elements/1.1/" xmlns:dcterms="http://purl.org/dc/terms/" xmlns:vCard="http://www.w3.org/2001/vcard-rdf/3.0#" xmlns:bqbiol="http://biomodels.net/biology-qualifiers/" xmlns:bqmodel="http://biomodels.net/model-qualifiers/">
            <rdf:Description rdf:about="#M_S_cpd02967_c">
              <bqbiol:is>
                <rdf:Bag/>
              </bqbiol:is>
            </rdf:Description>
          </rdf:RDF>
        </annotation>
      </species>
      <species metaid="M_S_cpd00239_c" id="M_S_cpd00239_c" name="H2S" compartment="c" initialAmount="1" hasOnlySubstanceUnits="false" boundaryCondition="false" constant="false" fbc:charge="-2147483648" fbc:chemicalFormula="H2S">
        <annotation xmlns:sbml="http://www.sbml.org/sbml/level3/version1/core">
          <rdf:RDF xmlns:rdf="http://www.w3.org/1999/02/22-rdf-syntax-ns#" xmlns:dc="http://purl.org/dc/elements/1.1/" xmlns:dcterms="http://purl.org/dc/terms/" xmlns:vCard="http://www.w3.org/2001/vcard-rdf/3.0#" xmlns:bqbiol="http://biomodels.net/biology-qualifiers/" xmlns:bqmodel="http://biomodels.net/model-qualifiers/">
            <rdf:Description rdf:about="#M_S_cpd00239_c">
              <bqbiol:is>
                <rdf:Bag/>
              </bqbiol:is>
            </rdf:Description>
          </rdf:RDF>
        </annotation>
      </species>
      <species metaid="M_S_cpd00020_c" id="M_S_cpd00020_c" name="Pyruvate" compartment="c" initialAmount="1" hasOnlySubstanceUnits="false" boundaryCondition="false" constant="false" fbc:charge="-2147483648" fbc:chemicalFormula="C3H3O3">
        <annotation xmlns:sbml="http://www.sbml.org/sbml/level3/version1/core">
          <rdf:RDF xmlns:rdf="http://www.w3.org/1999/02/22-rdf-syntax-ns#" xmlns:dc="http://purl.org/dc/elements/1.1/" xmlns:dcterms="http://purl.org/dc/terms/" xmlns:vCard="http://www.w3.org/2001/vcard-rdf/3.0#" xmlns:bqbiol="http://biomodels.net/biology-qualifiers/" xmlns:bqmodel="http://biomodels.net/model-qualifiers/">
            <rdf:Description rdf:about="#M_S_cpd00020_c">
              <bqbiol:is>
                <rdf:Bag/>
              </bqbiol:is>
            </rdf:Description>
          </rdf:RDF>
        </annotation>
      </species>
      <species metaid="M_S_cpd00102_c" id="M_S_cpd00102_c" name="Glyceraldehyde3-phosphate" compartment="c" initialAmount="1" hasOnlySubstanceUnits="false" boundaryCondition="false" constant="false" fbc:charge="-2147483648" fbc:chemicalFormula="C3H6O6P">
        <annotation xmlns:sbml="http://www.sbml.org/sbml/level3/version1/core">
          <rdf:RDF xmlns:rdf="http://www.w3.org/1999/02/22-rdf-syntax-ns#" xmlns:dc="http://purl.org/dc/elements/1.1/" xmlns:dcterms="http://purl.org/dc/terms/" xmlns:vCard="http://www.w3.org/2001/vcard-rdf/3.0#" xmlns:bqbiol="http://biomodels.net/biology-qualifiers/" xmlns:bqmodel="http://biomodels.net/model-qualifiers/">
            <rdf:Description rdf:about="#M_S_cpd00102_c">
              <bqbiol:is>
                <rdf:Bag/>
              </bqbiol:is>
            </rdf:Description>
          </rdf:RDF>
        </annotation>
      </species>
      <species metaid="M_S_cpd08289_c" id="M_S_cpd08289_c" name="1-deoxy-D-xylulose5-phosphate" compartment="c" initialAmount="1" hasOnlySubstanceUnits="false" boundaryCondition="false" constant="false" fbc:charge="-2147483648" fbc:chemicalFormula="C5H10O7P">
        <annotation xmlns:sbml="http://www.sbml.org/sbml/level3/version1/core">
          <rdf:RDF xmlns:rdf="http://www.w3.org/1999/02/22-rdf-syntax-ns#" xmlns:dc="http://purl.org/dc/elements/1.1/" xmlns:dcterms="http://purl.org/dc/terms/" xmlns:vCard="http://www.w3.org/2001/vcard-rdf/3.0#" xmlns:bqbiol="http://biomodels.net/biology-qualifiers/" xmlns:bqmodel="http://biomodels.net/model-qualifiers/">
            <rdf:Description rdf:about="#M_S_cpd08289_c">
              <bqbiol:is>
                <rdf:Bag/>
              </bqbiol:is>
            </rdf:Description>
          </rdf:RDF>
        </annotation>
      </species>
      <species metaid="M_S_cpd03424_e" id="M_S_cpd03424_e" name="Vitamin B12" compartment="e" initialAmount="1" hasOnlySubstanceUnits="false" boundaryCondition="false" constant="false" fbc:charge="-2147483648" fbc:chemicalFormula="C61H86CoN13O14PR">
        <annotation xmlns:sbml="http://www.sbml.org/sbml/level3/version1/core">
          <rdf:RDF xmlns:rdf="http://www.w3.org/1999/02/22-rdf-syntax-ns#" xmlns:dc="http://purl.org/dc/elements/1.1/" xmlns:dcterms="http://purl.org/dc/terms/" xmlns:vCard="http://www.w3.org/2001/vcard-rdf/3.0#" xmlns:bqbiol="http://biomodels.net/biology-qualifiers/" xmlns:bqmodel="http://biomodels.net/model-qualifiers/">
            <rdf:Description rdf:about="#M_S_cpd03424_e">
              <bqbiol:is>
                <rdf:Bag/>
              </bqbiol:is>
            </rdf:Description>
          </rdf:RDF>
        </annotation>
      </species>
      <species metaid="M_S_cpd03424_c" id="M_S_cpd03424_c" name="Vitamin B12" compartment="c" initialAmount="1" hasOnlySubstanceUnits="false" boundaryCondition="false" constant="false" fbc:charge="-2147483648" fbc:chemicalFormula="C61H86CoN13O14PR">
        <annotation xmlns:sbml="http://www.sbml.org/sbml/level3/version1/core">
          <rdf:RDF xmlns:rdf="http://www.w3.org/1999/02/22-rdf-syntax-ns#" xmlns:dc="http://purl.org/dc/elements/1.1/" xmlns:dcterms="http://purl.org/dc/terms/" xmlns:vCard="http://www.w3.org/2001/vcard-rdf/3.0#" xmlns:bqbiol="http://biomodels.net/biology-qualifiers/" xmlns:bqmodel="http://biomodels.net/model-qualifiers/">
            <rdf:Description rdf:about="#M_S_cpd03424_c">
              <bqbiol:is>
                <rdf:Bag/>
              </bqbiol:is>
            </rdf:Description>
          </rdf:RDF>
        </annotation>
      </species>
      <species metaid="M_S_cpd00054_c" id="M_S_cpd00054_c" name="L-Serine" compartment="c" initialAmount="1" hasOnlySubstanceUnits="false" boundaryCondition="false" constant="false" fbc:charge="-2147483648" fbc:chemicalFormula="C3H7NO3">
        <annotation xmlns:sbml="http://www.sbml.org/sbml/level3/version1/core">
          <rdf:RDF xmlns:rdf="http://www.w3.org/1999/02/22-rdf-syntax-ns#" xmlns:dc="http://purl.org/dc/elements/1.1/" xmlns:dcterms="http://purl.org/dc/terms/" xmlns:vCard="http://www.w3.org/2001/vcard-rdf/3.0#" xmlns:bqbiol="http://biomodels.net/biology-qualifiers/" xmlns:bqmodel="http://biomodels.net/model-qualifiers/">
            <rdf:Description rdf:about="#M_S_cpd00054_c">
              <bqbiol:is>
                <rdf:Bag/>
              </bqbiol:is>
            </rdf:Description>
          </rdf:RDF>
        </annotation>
      </species>
      <species metaid="M_S_cpd15687_c" id="M_S_cpd15687_c" name="CDP-1,2-dianteisopentadecanoylglycerol" compartment="c" initialAmount="1" hasOnlySubstanceUnits="false" boundaryCondition="false" constant="false" fbc:charge="-2147483648" fbc:chemicalFormula="C42H75N3O15P2">
        <annotation xmlns:sbml="http://www.sbml.org/sbml/level3/version1/core">
          <rdf:RDF xmlns:rdf="http://www.w3.org/1999/02/22-rdf-syntax-ns#" xmlns:dc="http://purl.org/dc/elements/1.1/" xmlns:dcterms="http://purl.org/dc/terms/" xmlns:vCard="http://www.w3.org/2001/vcard-rdf/3.0#" xmlns:bqbiol="http://biomodels.net/biology-qualifiers/" xmlns:bqmodel="http://biomodels.net/model-qualifiers/">
            <rdf:Description rdf:about="#M_S_cpd15687_c">
              <bqbiol:is>
                <rdf:Bag/>
              </bqbiol:is>
            </rdf:Description>
          </rdf:RDF>
        </annotation>
      </species>
      <species metaid="M_S_cpd15693_c" id="M_S_cpd15693_c" name="Dianteisopentadecanoylphosphatidylserine" compartment="c" initialAmount="1" hasOnlySubstanceUnits="false" boundaryCondition="false" constant="false" fbc:charge="-2147483648" fbc:chemicalFormula="C36H68NO10P">
        <annotation xmlns:sbml="http://www.sbml.org/sbml/level3/version1/core">
          <rdf:RDF xmlns:rdf="http://www.w3.org/1999/02/22-rdf-syntax-ns#" xmlns:dc="http://purl.org/dc/elements/1.1/" xmlns:dcterms="http://purl.org/dc/terms/" xmlns:vCard="http://www.w3.org/2001/vcard-rdf/3.0#" xmlns:bqbiol="http://biomodels.net/biology-qualifiers/" xmlns:bqmodel="http://biomodels.net/model-qualifiers/">
            <rdf:Description rdf:about="#M_S_cpd15693_c">
              <bqbiol:is>
                <rdf:Bag/>
              </bqbiol:is>
            </rdf:Description>
          </rdf:RDF>
        </annotation>
      </species>
      <species metaid="M_S_cpd11508_c" id="M_S_cpd11508_c" name="10-methyl-3-oxo-dodecanoyl-ACP" compartment="c" initialAmount="1" hasOnlySubstanceUnits="false" boundaryCondition="false" constant="false" fbc:charge="-2147483648" fbc:chemicalFormula="C24H43N2O9PRS">
        <annotation xmlns:sbml="http://www.sbml.org/sbml/level3/version1/core">
          <rdf:RDF xmlns:rdf="http://www.w3.org/1999/02/22-rdf-syntax-ns#" xmlns:dc="http://purl.org/dc/elements/1.1/" xmlns:dcterms="http://purl.org/dc/terms/" xmlns:vCard="http://www.w3.org/2001/vcard-rdf/3.0#" xmlns:bqbiol="http://biomodels.net/biology-qualifiers/" xmlns:bqmodel="http://biomodels.net/model-qualifiers/">
            <rdf:Description rdf:about="#M_S_cpd11508_c">
              <bqbiol:is>
                <rdf:Bag/>
              </bqbiol:is>
            </rdf:Description>
          </rdf:RDF>
        </annotation>
      </species>
      <species metaid="M_S_cpd11509_c" id="M_S_cpd11509_c" name="10-methyl-3-hydroxy-dodecanoyl-ACP" compartment="c" initialAmount="1" hasOnlySubstanceUnits="false" boundaryCondition="false" constant="false" fbc:charge="-2147483648" fbc:chemicalFormula="C24H45N2O9PRS">
        <annotation xmlns:sbml="http://www.sbml.org/sbml/level3/version1/core">
          <rdf:RDF xmlns:rdf="http://www.w3.org/1999/02/22-rdf-syntax-ns#" xmlns:dc="http://purl.org/dc/elements/1.1/" xmlns:dcterms="http://purl.org/dc/terms/" xmlns:vCard="http://www.w3.org/2001/vcard-rdf/3.0#" xmlns:bqbiol="http://biomodels.net/biology-qualifiers/" xmlns:bqmodel="http://biomodels.net/model-qualifiers/">
            <rdf:Description rdf:about="#M_S_cpd11509_c">
              <bqbiol:is>
                <rdf:Bag/>
              </bqbiol:is>
            </rdf:Description>
          </rdf:RDF>
        </annotation>
      </species>
      <species metaid="M_S_cpd00482_c" id="M_S_cpd00482_c" name="2-Phospho-D-glycerate" compartment="c" initialAmount="1" hasOnlySubstanceUnits="false" boundaryCondition="false" constant="false" fbc:charge="-2147483648" fbc:chemicalFormula="C3H5O7P">
        <annotation xmlns:sbml="http://www.sbml.org/sbml/level3/version1/core">
          <rdf:RDF xmlns:rdf="http://www.w3.org/1999/02/22-rdf-syntax-ns#" xmlns:dc="http://purl.org/dc/elements/1.1/" xmlns:dcterms="http://purl.org/dc/terms/" xmlns:vCard="http://www.w3.org/2001/vcard-rdf/3.0#" xmlns:bqbiol="http://biomodels.net/biology-qualifiers/" xmlns:bqmodel="http://biomodels.net/model-qualifiers/">
            <rdf:Description rdf:about="#M_S_cpd00482_c">
              <bqbiol:is>
                <rdf:Bag/>
              </bqbiol:is>
            </rdf:Description>
          </rdf:RDF>
        </annotation>
      </species>
      <species metaid="M_S_cpd00061_c" id="M_S_cpd00061_c" name="Phosphoenolpyruvate" compartment="c" initialAmount="1" hasOnlySubstanceUnits="false" boundaryCondition="false" constant="false" fbc:charge="-2147483648" fbc:chemicalFormula="C3H3O6P">
        <annotation xmlns:sbml="http://www.sbml.org/sbml/level3/version1/core">
          <rdf:RDF xmlns:rdf="http://www.w3.org/1999/02/22-rdf-syntax-ns#" xmlns:dc="http://purl.org/dc/elements/1.1/" xmlns:dcterms="http://purl.org/dc/terms/" xmlns:vCard="http://www.w3.org/2001/vcard-rdf/3.0#" xmlns:bqbiol="http://biomodels.net/biology-qualifiers/" xmlns:bqmodel="http://biomodels.net/model-qualifiers/">
            <rdf:Description rdf:about="#M_S_cpd00061_c">
              <bqbiol:is>
                <rdf:Bag/>
              </bqbiol:is>
            </rdf:Description>
          </rdf:RDF>
        </annotation>
      </species>
      <species metaid="M_S_cpd00152_c" id="M_S_cpd00152_c" name="Agmatine" compartment="c" initialAmount="1" hasOnlySubstanceUnits="false" boundaryCondition="false" constant="false" fbc:charge="-2147483648" fbc:chemicalFormula="C5H16N4">
        <annotation xmlns:sbml="http://www.sbml.org/sbml/level3/version1/core">
          <rdf:RDF xmlns:rdf="http://www.w3.org/1999/02/22-rdf-syntax-ns#" xmlns:dc="http://purl.org/dc/elements/1.1/" xmlns:dcterms="http://purl.org/dc/terms/" xmlns:vCard="http://www.w3.org/2001/vcard-rdf/3.0#" xmlns:bqbiol="http://biomodels.net/biology-qualifiers/" xmlns:bqmodel="http://biomodels.net/model-qualifiers/">
            <rdf:Description rdf:about="#M_S_cpd00152_c">
              <bqbiol:is>
                <rdf:Bag/>
              </bqbiol:is>
            </rdf:Description>
          </rdf:RDF>
        </annotation>
      </species>
      <species metaid="M_S_cpd15743_c" id="M_S_cpd15743_c" name="Monoglucosyl-1,2 diisopentadecanoylglycerol" compartment="c" initialAmount="1" hasOnlySubstanceUnits="false" boundaryCondition="false" constant="false" fbc:charge="-2147483648" fbc:chemicalFormula="C39H74O10">
        <annotation xmlns:sbml="http://www.sbml.org/sbml/level3/version1/core">
          <rdf:RDF xmlns:rdf="http://www.w3.org/1999/02/22-rdf-syntax-ns#" xmlns:dc="http://purl.org/dc/elements/1.1/" xmlns:dcterms="http://purl.org/dc/terms/" xmlns:vCard="http://www.w3.org/2001/vcard-rdf/3.0#" xmlns:bqbiol="http://biomodels.net/biology-qualifiers/" xmlns:bqmodel="http://biomodels.net/model-qualifiers/">
            <rdf:Description rdf:about="#M_S_cpd15743_c">
              <bqbiol:is>
                <rdf:Bag/>
              </bqbiol:is>
            </rdf:Description>
          </rdf:RDF>
        </annotation>
      </species>
      <species metaid="M_S_cpd15734_c" id="M_S_cpd15734_c" name="Diglucosyl-1,2 diisopentadecanoylglycerol" compartment="c" initialAmount="1" hasOnlySubstanceUnits="false" boundaryCondition="false" constant="false" fbc:charge="-2147483648" fbc:chemicalFormula="C45H84O15">
        <annotation xmlns:sbml="http://www.sbml.org/sbml/level3/version1/core">
          <rdf:RDF xmlns:rdf="http://www.w3.org/1999/02/22-rdf-syntax-ns#" xmlns:dc="http://purl.org/dc/elements/1.1/" xmlns:dcterms="http://purl.org/dc/terms/" xmlns:vCard="http://www.w3.org/2001/vcard-rdf/3.0#" xmlns:bqbiol="http://biomodels.net/biology-qualifiers/" xmlns:bqmodel="http://biomodels.net/model-qualifiers/">
            <rdf:Description rdf:about="#M_S_cpd15734_c">
              <bqbiol:is>
                <rdf:Bag/>
              </bqbiol:is>
            </rdf:Description>
          </rdf:RDF>
        </annotation>
      </species>
      <species metaid="M_S_cpd00052_c" id="M_S_cpd00052_c" name="CTP" compartment="c" initialAmount="1" hasOnlySubstanceUnits="false" boundaryCondition="false" constant="false" fbc:charge="-2147483648" fbc:chemicalFormula="C9H13N3O14P3">
        <annotation xmlns:sbml="http://www.sbml.org/sbml/level3/version1/core">
          <rdf:RDF xmlns:rdf="http://www.w3.org/1999/02/22-rdf-syntax-ns#" xmlns:dc="http://purl.org/dc/elements/1.1/" xmlns:dcterms="http://purl.org/dc/terms/" xmlns:vCard="http://www.w3.org/2001/vcard-rdf/3.0#" xmlns:bqbiol="http://biomodels.net/biology-qualifiers/" xmlns:bqmodel="http://biomodels.net/model-qualifiers/">
            <rdf:Description rdf:about="#M_S_cpd00052_c">
              <bqbiol:is>
                <rdf:Bag/>
              </bqbiol:is>
            </rdf:Description>
          </rdf:RDF>
        </annotation>
      </species>
      <species metaid="M_S_cpd15682_c" id="M_S_cpd15682_c" name="1,2-diisohexadecanoyl-sn-glycerol 3-phosphate" compartment="c" initialAmount="1" hasOnlySubstanceUnits="false" boundaryCondition="false" constant="false" fbc:charge="-2147483648" fbc:chemicalFormula="C35H68O8P">
        <annotation xmlns:sbml="http://www.sbml.org/sbml/level3/version1/core">
          <rdf:RDF xmlns:rdf="http://www.w3.org/1999/02/22-rdf-syntax-ns#" xmlns:dc="http://purl.org/dc/elements/1.1/" xmlns:dcterms="http://purl.org/dc/terms/" xmlns:vCard="http://www.w3.org/2001/vcard-rdf/3.0#" xmlns:bqbiol="http://biomodels.net/biology-qualifiers/" xmlns:bqmodel="http://biomodels.net/model-qualifiers/">
            <rdf:Description rdf:about="#M_S_cpd15682_c">
              <bqbiol:is>
                <rdf:Bag/>
              </bqbiol:is>
            </rdf:Description>
          </rdf:RDF>
        </annotation>
      </species>
      <species metaid="M_S_cpd15688_c" id="M_S_cpd15688_c" name="CDP-1,2-diisohexadecanoylglycerol" compartment="c" initialAmount="1" hasOnlySubstanceUnits="false" boundaryCondition="false" constant="false" fbc:charge="-2147483648" fbc:chemicalFormula="C44H79N3O15P2">
        <annotation xmlns:sbml="http://www.sbml.org/sbml/level3/version1/core">
          <rdf:RDF xmlns:rdf="http://www.w3.org/1999/02/22-rdf-syntax-ns#" xmlns:dc="http://purl.org/dc/elements/1.1/" xmlns:dcterms="http://purl.org/dc/terms/" xmlns:vCard="http://www.w3.org/2001/vcard-rdf/3.0#" xmlns:bqbiol="http://biomodels.net/biology-qualifiers/" xmlns:bqmodel="http://biomodels.net/model-qualifiers/">
            <rdf:Description rdf:about="#M_S_cpd15688_c">
              <bqbiol:is>
                <rdf:Bag/>
              </bqbiol:is>
            </rdf:Description>
          </rdf:RDF>
        </annotation>
      </species>
      <species metaid="M_S_cpd00080_c" id="M_S_cpd00080_c" name="Glycerol-3-phosphate" compartment="c" initialAmount="1" hasOnlySubstanceUnits="false" boundaryCondition="false" constant="false" fbc:charge="-2147483648" fbc:chemicalFormula="C3H8O6P">
        <annotation xmlns:sbml="http://www.sbml.org/sbml/level3/version1/core">
          <rdf:RDF xmlns:rdf="http://www.w3.org/1999/02/22-rdf-syntax-ns#" xmlns:dc="http://purl.org/dc/elements/1.1/" xmlns:dcterms="http://purl.org/dc/terms/" xmlns:vCard="http://www.w3.org/2001/vcard-rdf/3.0#" xmlns:bqbiol="http://biomodels.net/biology-qualifiers/" xmlns:bqmodel="http://biomodels.net/model-qualifiers/">
            <rdf:Description rdf:about="#M_S_cpd00080_c">
              <bqbiol:is>
                <rdf:Bag/>
              </bqbiol:is>
            </rdf:Description>
          </rdf:RDF>
        </annotation>
      </species>
      <species metaid="M_S_cpd15683_c" id="M_S_cpd15683_c" name="CDP-1,2-diisoheptadecanoylglycerol" compartment="c" initialAmount="1" hasOnlySubstanceUnits="false" boundaryCondition="false" constant="false" fbc:charge="-2147483648" fbc:chemicalFormula="C46H83N3O15P2">
        <annotation xmlns:sbml="http://www.sbml.org/sbml/level3/version1/core">
          <rdf:RDF xmlns:rdf="http://www.w3.org/1999/02/22-rdf-syntax-ns#" xmlns:dc="http://purl.org/dc/elements/1.1/" xmlns:dcterms="http://purl.org/dc/terms/" xmlns:vCard="http://www.w3.org/2001/vcard-rdf/3.0#" xmlns:bqbiol="http://biomodels.net/biology-qualifiers/" xmlns:bqmodel="http://biomodels.net/model-qualifiers/">
            <rdf:Description rdf:about="#M_S_cpd15683_c">
              <bqbiol:is>
                <rdf:Bag/>
              </bqbiol:is>
            </rdf:Description>
          </rdf:RDF>
        </annotation>
      </species>
      <species metaid="M_S_cpd15716_c" id="M_S_cpd15716_c" name="Diisoheptadecanoylphosphatidylglycerophosphate" compartment="c" initialAmount="1" hasOnlySubstanceUnits="false" boundaryCondition="false" constant="false" fbc:charge="-2147483648" fbc:chemicalFormula="C40H78O13P2">
        <annotation xmlns:sbml="http://www.sbml.org/sbml/level3/version1/core">
          <rdf:RDF xmlns:rdf="http://www.w3.org/1999/02/22-rdf-syntax-ns#" xmlns:dc="http://purl.org/dc/elements/1.1/" xmlns:dcterms="http://purl.org/dc/terms/" xmlns:vCard="http://www.w3.org/2001/vcard-rdf/3.0#" xmlns:bqbiol="http://biomodels.net/biology-qualifiers/" xmlns:bqmodel="http://biomodels.net/model-qualifiers/">
            <rdf:Description rdf:about="#M_S_cpd15716_c">
              <bqbiol:is>
                <rdf:Bag/>
              </bqbiol:is>
            </rdf:Description>
          </rdf:RDF>
        </annotation>
      </species>
      <species metaid="M_S_cpd00129_c" id="M_S_cpd00129_c" name="L-Proline" compartment="c" initialAmount="1" hasOnlySubstanceUnits="false" boundaryCondition="false" constant="false" fbc:charge="-2147483648" fbc:chemicalFormula="C5H8NO2">
        <annotation xmlns:sbml="http://www.sbml.org/sbml/level3/version1/core">
          <rdf:RDF xmlns:rdf="http://www.w3.org/1999/02/22-rdf-syntax-ns#" xmlns:dc="http://purl.org/dc/elements/1.1/" xmlns:dcterms="http://purl.org/dc/terms/" xmlns:vCard="http://www.w3.org/2001/vcard-rdf/3.0#" xmlns:bqbiol="http://biomodels.net/biology-qualifiers/" xmlns:bqmodel="http://biomodels.net/model-qualifiers/">
            <rdf:Description rdf:about="#M_S_cpd00129_c">
              <bqbiol:is>
                <rdf:Bag/>
              </bqbiol:is>
            </rdf:Description>
          </rdf:RDF>
        </annotation>
      </species>
      <species metaid="M_S_cpd02431_c" id="M_S_cpd02431_c" name="1-Pyrroline-5-carboxylate" compartment="c" initialAmount="1" hasOnlySubstanceUnits="false" boundaryCondition="false" constant="false" fbc:charge="-2147483648" fbc:chemicalFormula="C5H6NO2">
        <annotation xmlns:sbml="http://www.sbml.org/sbml/level3/version1/core">
          <rdf:RDF xmlns:rdf="http://www.w3.org/1999/02/22-rdf-syntax-ns#" xmlns:dc="http://purl.org/dc/elements/1.1/" xmlns:dcterms="http://purl.org/dc/terms/" xmlns:vCard="http://www.w3.org/2001/vcard-rdf/3.0#" xmlns:bqbiol="http://biomodels.net/biology-qualifiers/" xmlns:bqmodel="http://biomodels.net/model-qualifiers/">
            <rdf:Description rdf:about="#M_S_cpd02431_c">
              <bqbiol:is>
                <rdf:Bag/>
              </bqbiol:is>
            </rdf:Description>
          </rdf:RDF>
        </annotation>
      </species>
      <species metaid="M_S_cpd00067_e" id="M_S_cpd00067_e" name="H+" compartment="e" initialAmount="1" hasOnlySubstanceUnits="false" boundaryCondition="false" constant="false" fbc:charge="-2147483648" fbc:chemicalFormula="H">
        <annotation xmlns:sbml="http://www.sbml.org/sbml/level3/version1/core">
          <rdf:RDF xmlns:rdf="http://www.w3.org/1999/02/22-rdf-syntax-ns#" xmlns:dc="http://purl.org/dc/elements/1.1/" xmlns:dcterms="http://purl.org/dc/terms/" xmlns:vCard="http://www.w3.org/2001/vcard-rdf/3.0#" xmlns:bqbiol="http://biomodels.net/biology-qualifiers/" xmlns:bqmodel="http://biomodels.net/model-qualifiers/">
            <rdf:Description rdf:about="#M_S_cpd00067_e">
              <bqbiol:is>
                <rdf:Bag/>
              </bqbiol:is>
            </rdf:Description>
          </rdf:RDF>
        </annotation>
      </species>
      <species metaid="M_S_cpd00246_e" id="M_S_cpd00246_e" name="Inosine" compartment="e" initialAmount="1" hasOnlySubstanceUnits="false" boundaryCondition="false" constant="false" fbc:charge="-2147483648" fbc:chemicalFormula="C10H12N4O5">
        <annotation xmlns:sbml="http://www.sbml.org/sbml/level3/version1/core">
          <rdf:RDF xmlns:rdf="http://www.w3.org/1999/02/22-rdf-syntax-ns#" xmlns:dc="http://purl.org/dc/elements/1.1/" xmlns:dcterms="http://purl.org/dc/terms/" xmlns:vCard="http://www.w3.org/2001/vcard-rdf/3.0#" xmlns:bqbiol="http://biomodels.net/biology-qualifiers/" xmlns:bqmodel="http://biomodels.net/model-qualifiers/">
            <rdf:Description rdf:about="#M_S_cpd00246_e">
              <bqbiol:is>
                <rdf:Bag/>
              </bqbiol:is>
            </rdf:Description>
          </rdf:RDF>
        </annotation>
      </species>
      <species metaid="M_S_cpd00246_c" id="M_S_cpd00246_c" name="Inosine" compartment="c" initialAmount="1" hasOnlySubstanceUnits="false" boundaryCondition="false" constant="false" fbc:charge="-2147483648" fbc:chemicalFormula="C10H12N4O5">
        <annotation xmlns:sbml="http://www.sbml.org/sbml/level3/version1/core">
          <rdf:RDF xmlns:rdf="http://www.w3.org/1999/02/22-rdf-syntax-ns#" xmlns:dc="http://purl.org/dc/elements/1.1/" xmlns:dcterms="http://purl.org/dc/terms/" xmlns:vCard="http://www.w3.org/2001/vcard-rdf/3.0#" xmlns:bqbiol="http://biomodels.net/biology-qualifiers/" xmlns:bqmodel="http://biomodels.net/model-qualifiers/">
            <rdf:Description rdf:about="#M_S_cpd00246_c">
              <bqbiol:is>
                <rdf:Bag/>
              </bqbiol:is>
            </rdf:Description>
          </rdf:RDF>
        </annotation>
      </species>
      <species metaid="M_S_cpd15526_c" id="M_S_cpd15526_c" name="1,2-dioctadecanoyl-sn-glycerol 3-phosphate" compartment="c" initialAmount="1" hasOnlySubstanceUnits="false" boundaryCondition="false" constant="false" fbc:charge="-2147483648" fbc:chemicalFormula="C39H76O8P">
        <annotation xmlns:sbml="http://www.sbml.org/sbml/level3/version1/core">
          <rdf:RDF xmlns:rdf="http://www.w3.org/1999/02/22-rdf-syntax-ns#" xmlns:dc="http://purl.org/dc/elements/1.1/" xmlns:dcterms="http://purl.org/dc/terms/" xmlns:vCard="http://www.w3.org/2001/vcard-rdf/3.0#" xmlns:bqbiol="http://biomodels.net/biology-qualifiers/" xmlns:bqmodel="http://biomodels.net/model-qualifiers/">
            <rdf:Description rdf:about="#M_S_cpd15526_c">
              <bqbiol:is>
                <rdf:Bag/>
              </bqbiol:is>
            </rdf:Description>
          </rdf:RDF>
        </annotation>
      </species>
      <species metaid="M_S_cpd15421_c" id="M_S_cpd15421_c" name="CDP-1,2-dioctadecanoylglycerol" compartment="c" initialAmount="1" hasOnlySubstanceUnits="false" boundaryCondition="false" constant="false" fbc:charge="-2147483648" fbc:chemicalFormula="C48H87N3O15P2">
        <annotation xmlns:sbml="http://www.sbml.org/sbml/level3/version1/core">
          <rdf:RDF xmlns:rdf="http://www.w3.org/1999/02/22-rdf-syntax-ns#" xmlns:dc="http://purl.org/dc/elements/1.1/" xmlns:dcterms="http://purl.org/dc/terms/" xmlns:vCard="http://www.w3.org/2001/vcard-rdf/3.0#" xmlns:bqbiol="http://biomodels.net/biology-qualifiers/" xmlns:bqmodel="http://biomodels.net/model-qualifiers/">
            <rdf:Description rdf:about="#M_S_cpd15421_c">
              <bqbiol:is>
                <rdf:Bag/>
              </bqbiol:is>
            </rdf:Description>
          </rdf:RDF>
        </annotation>
      </species>
      <species metaid="M_S_cpd15706_c" id="M_S_cpd15706_c" name="1,2-Diisohexadecanoyl-sn-glycerol" compartment="c" initialAmount="1" hasOnlySubstanceUnits="false" boundaryCondition="false" constant="false" fbc:charge="-2147483648" fbc:chemicalFormula="C35H68O5">
        <annotation xmlns:sbml="http://www.sbml.org/sbml/level3/version1/core">
          <rdf:RDF xmlns:rdf="http://www.w3.org/1999/02/22-rdf-syntax-ns#" xmlns:dc="http://purl.org/dc/elements/1.1/" xmlns:dcterms="http://purl.org/dc/terms/" xmlns:vCard="http://www.w3.org/2001/vcard-rdf/3.0#" xmlns:bqbiol="http://biomodels.net/biology-qualifiers/" xmlns:bqmodel="http://biomodels.net/model-qualifiers/">
            <rdf:Description rdf:about="#M_S_cpd15706_c">
              <bqbiol:is>
                <rdf:Bag/>
              </bqbiol:is>
            </rdf:Description>
          </rdf:RDF>
        </annotation>
      </species>
      <species metaid="M_S_cpd15745_c" id="M_S_cpd15745_c" name="Monoglucosyl-1,2 diisohexadecanoylglycerol" compartment="c" initialAmount="1" hasOnlySubstanceUnits="false" boundaryCondition="false" constant="false" fbc:charge="-2147483648" fbc:chemicalFormula="C41H78O10">
        <annotation xmlns:sbml="http://www.sbml.org/sbml/level3/version1/core">
          <rdf:RDF xmlns:rdf="http://www.w3.org/1999/02/22-rdf-syntax-ns#" xmlns:dc="http://purl.org/dc/elements/1.1/" xmlns:dcterms="http://purl.org/dc/terms/" xmlns:vCard="http://www.w3.org/2001/vcard-rdf/3.0#" xmlns:bqbiol="http://biomodels.net/biology-qualifiers/" xmlns:bqmodel="http://biomodels.net/model-qualifiers/">
            <rdf:Description rdf:about="#M_S_cpd15745_c">
              <bqbiol:is>
                <rdf:Bag/>
              </bqbiol:is>
            </rdf:Description>
          </rdf:RDF>
        </annotation>
      </species>
      <species metaid="M_S_cpd00802_c" id="M_S_cpd00802_c" name="D-fructose-1-phosphate" compartment="c" initialAmount="1" hasOnlySubstanceUnits="false" boundaryCondition="false" constant="false" fbc:charge="-2147483648" fbc:chemicalFormula="C6H12O9P">
        <annotation xmlns:sbml="http://www.sbml.org/sbml/level3/version1/core">
          <rdf:RDF xmlns:rdf="http://www.w3.org/1999/02/22-rdf-syntax-ns#" xmlns:dc="http://purl.org/dc/elements/1.1/" xmlns:dcterms="http://purl.org/dc/terms/" xmlns:vCard="http://www.w3.org/2001/vcard-rdf/3.0#" xmlns:bqbiol="http://biomodels.net/biology-qualifiers/" xmlns:bqmodel="http://biomodels.net/model-qualifiers/">
            <rdf:Description rdf:about="#M_S_cpd00802_c">
              <bqbiol:is>
                <rdf:Bag/>
              </bqbiol:is>
            </rdf:Description>
          </rdf:RDF>
        </annotation>
      </species>
      <species metaid="M_S_cpd00290_c" id="M_S_cpd00290_c" name="D-fructose-1,6-bisphosphate" compartment="c" initialAmount="1" hasOnlySubstanceUnits="false" boundaryCondition="false" constant="false" fbc:charge="-2147483648" fbc:chemicalFormula="C6H12O12P2">
        <annotation xmlns:sbml="http://www.sbml.org/sbml/level3/version1/core">
          <rdf:RDF xmlns:rdf="http://www.w3.org/1999/02/22-rdf-syntax-ns#" xmlns:dc="http://purl.org/dc/elements/1.1/" xmlns:dcterms="http://purl.org/dc/terms/" xmlns:vCard="http://www.w3.org/2001/vcard-rdf/3.0#" xmlns:bqbiol="http://biomodels.net/biology-qualifiers/" xmlns:bqmodel="http://biomodels.net/model-qualifiers/">
            <rdf:Description rdf:about="#M_S_cpd00290_c">
              <bqbiol:is>
                <rdf:Bag/>
              </bqbiol:is>
            </rdf:Description>
          </rdf:RDF>
        </annotation>
      </species>
      <species metaid="M_S_cpd00169_c" id="M_S_cpd00169_c" name="3-Phosphoglycerate" compartment="c" initialAmount="1" hasOnlySubstanceUnits="false" boundaryCondition="false" constant="false" fbc:charge="-2147483648" fbc:chemicalFormula="C3H5O7P">
        <annotation xmlns:sbml="http://www.sbml.org/sbml/level3/version1/core">
          <rdf:RDF xmlns:rdf="http://www.w3.org/1999/02/22-rdf-syntax-ns#" xmlns:dc="http://purl.org/dc/elements/1.1/" xmlns:dcterms="http://purl.org/dc/terms/" xmlns:vCard="http://www.w3.org/2001/vcard-rdf/3.0#" xmlns:bqbiol="http://biomodels.net/biology-qualifiers/" xmlns:bqmodel="http://biomodels.net/model-qualifiers/">
            <rdf:Description rdf:about="#M_S_cpd00169_c">
              <bqbiol:is>
                <rdf:Bag/>
              </bqbiol:is>
            </rdf:Description>
          </rdf:RDF>
        </annotation>
      </species>
      <species metaid="M_S_cpd02069_c" id="M_S_cpd02069_c" name="3-Phosphonooxypyruvate" compartment="c" initialAmount="1" hasOnlySubstanceUnits="false" boundaryCondition="false" constant="false" fbc:charge="-2147483648" fbc:chemicalFormula="C3H3O7P">
        <annotation xmlns:sbml="http://www.sbml.org/sbml/level3/version1/core">
          <rdf:RDF xmlns:rdf="http://www.w3.org/1999/02/22-rdf-syntax-ns#" xmlns:dc="http://purl.org/dc/elements/1.1/" xmlns:dcterms="http://purl.org/dc/terms/" xmlns:vCard="http://www.w3.org/2001/vcard-rdf/3.0#" xmlns:bqbiol="http://biomodels.net/biology-qualifiers/" xmlns:bqmodel="http://biomodels.net/model-qualifiers/">
            <rdf:Description rdf:about="#M_S_cpd02069_c">
              <bqbiol:is>
                <rdf:Bag/>
              </bqbiol:is>
            </rdf:Description>
          </rdf:RDF>
        </annotation>
      </species>
      <species metaid="M_S_cpd15661_c" id="M_S_cpd15661_c" name="Prenol-45n teichoic acid" compartment="c" initialAmount="1" hasOnlySubstanceUnits="false" boundaryCondition="false" constant="false" fbc:charge="-2147483648" fbc:chemicalFormula="C206H386N2O242P47">
        <annotation xmlns:sbml="http://www.sbml.org/sbml/level3/version1/core">
          <rdf:RDF xmlns:rdf="http://www.w3.org/1999/02/22-rdf-syntax-ns#" xmlns:dc="http://purl.org/dc/elements/1.1/" xmlns:dcterms="http://purl.org/dc/terms/" xmlns:vCard="http://www.w3.org/2001/vcard-rdf/3.0#" xmlns:bqbiol="http://biomodels.net/biology-qualifiers/" xmlns:bqmodel="http://biomodels.net/model-qualifiers/">
            <rdf:Description rdf:about="#M_S_cpd15661_c">
              <bqbiol:is>
                <rdf:Bag/>
              </bqbiol:is>
            </rdf:Description>
          </rdf:RDF>
        </annotation>
      </species>
      <species metaid="M_S_cpd15662_c" id="M_S_cpd15662_c" name="Prenol-45n teichoic acid-glucose substituted" compartment="c" initialAmount="1" hasOnlySubstanceUnits="false" boundaryCondition="false" constant="false" fbc:charge="-2147483648" fbc:chemicalFormula="C476H836N2O467P47">
        <annotation xmlns:sbml="http://www.sbml.org/sbml/level3/version1/core">
          <rdf:RDF xmlns:rdf="http://www.w3.org/1999/02/22-rdf-syntax-ns#" xmlns:dc="http://purl.org/dc/elements/1.1/" xmlns:dcterms="http://purl.org/dc/terms/" xmlns:vCard="http://www.w3.org/2001/vcard-rdf/3.0#" xmlns:bqbiol="http://biomodels.net/biology-qualifiers/" xmlns:bqmodel="http://biomodels.net/model-qualifiers/">
            <rdf:Description rdf:about="#M_S_cpd15662_c">
              <bqbiol:is>
                <rdf:Bag/>
              </bqbiol:is>
            </rdf:Description>
          </rdf:RDF>
        </annotation>
      </species>
      <species metaid="M_S_cpd00043_c" id="M_S_cpd00043_c" name="UDP-galactose" compartment="c" initialAmount="1" hasOnlySubstanceUnits="false" boundaryCondition="false" constant="false" fbc:charge="-2147483648" fbc:chemicalFormula="C15H22N2O17P2">
        <annotation xmlns:sbml="http://www.sbml.org/sbml/level3/version1/core">
          <rdf:RDF xmlns:rdf="http://www.w3.org/1999/02/22-rdf-syntax-ns#" xmlns:dc="http://purl.org/dc/elements/1.1/" xmlns:dcterms="http://purl.org/dc/terms/" xmlns:vCard="http://www.w3.org/2001/vcard-rdf/3.0#" xmlns:bqbiol="http://biomodels.net/biology-qualifiers/" xmlns:bqmodel="http://biomodels.net/model-qualifiers/">
            <rdf:Description rdf:about="#M_S_cpd00043_c">
              <bqbiol:is>
                <rdf:Bag/>
              </bqbiol:is>
            </rdf:Description>
          </rdf:RDF>
        </annotation>
      </species>
      <species metaid="M_S_cpd02338_c" id="M_S_cpd02338_c" name="UDP-D-galacto-1,4-furanose" compartment="c" initialAmount="1" hasOnlySubstanceUnits="false" boundaryCondition="false" constant="false" fbc:charge="-2147483648" fbc:chemicalFormula="C15H22N2O17P2">
        <annotation xmlns:sbml="http://www.sbml.org/sbml/level3/version1/core">
          <rdf:RDF xmlns:rdf="http://www.w3.org/1999/02/22-rdf-syntax-ns#" xmlns:dc="http://purl.org/dc/elements/1.1/" xmlns:dcterms="http://purl.org/dc/terms/" xmlns:vCard="http://www.w3.org/2001/vcard-rdf/3.0#" xmlns:bqbiol="http://biomodels.net/biology-qualifiers/" xmlns:bqmodel="http://biomodels.net/model-qualifiers/">
            <rdf:Description rdf:about="#M_S_cpd02338_c">
              <bqbiol:is>
                <rdf:Bag/>
              </bqbiol:is>
            </rdf:Description>
          </rdf:RDF>
        </annotation>
      </species>
      <species metaid="M_S_cpd08023_e" id="M_S_cpd08023_e" name="methanesulfonate" compartment="e" initialAmount="1" hasOnlySubstanceUnits="false" boundaryCondition="false" constant="false" fbc:charge="-2147483648" fbc:chemicalFormula="CH3O3S">
        <annotation xmlns:sbml="http://www.sbml.org/sbml/level3/version1/core">
          <rdf:RDF xmlns:rdf="http://www.w3.org/1999/02/22-rdf-syntax-ns#" xmlns:dc="http://purl.org/dc/elements/1.1/" xmlns:dcterms="http://purl.org/dc/terms/" xmlns:vCard="http://www.w3.org/2001/vcard-rdf/3.0#" xmlns:bqbiol="http://biomodels.net/biology-qualifiers/" xmlns:bqmodel="http://biomodels.net/model-qualifiers/">
            <rdf:Description rdf:about="#M_S_cpd08023_e">
              <bqbiol:is>
                <rdf:Bag/>
              </bqbiol:is>
            </rdf:Description>
          </rdf:RDF>
        </annotation>
      </species>
      <species metaid="M_S_cpd08023_c" id="M_S_cpd08023_c" name="methanesulfonate" compartment="c" initialAmount="1" hasOnlySubstanceUnits="false" boundaryCondition="false" constant="false" fbc:charge="-2147483648" fbc:chemicalFormula="CH3O3S">
        <annotation xmlns:sbml="http://www.sbml.org/sbml/level3/version1/core">
          <rdf:RDF xmlns:rdf="http://www.w3.org/1999/02/22-rdf-syntax-ns#" xmlns:dc="http://purl.org/dc/elements/1.1/" xmlns:dcterms="http://purl.org/dc/terms/" xmlns:vCard="http://www.w3.org/2001/vcard-rdf/3.0#" xmlns:bqbiol="http://biomodels.net/biology-qualifiers/" xmlns:bqmodel="http://biomodels.net/model-qualifiers/">
            <rdf:Description rdf:about="#M_S_cpd08023_c">
              <bqbiol:is>
                <rdf:Bag/>
              </bqbiol:is>
            </rdf:Description>
          </rdf:RDF>
        </annotation>
      </species>
      <species metaid="M_S_cpd00009_e" id="M_S_cpd00009_e" name="Phosphate" compartment="e" initialAmount="1" hasOnlySubstanceUnits="false" boundaryCondition="false" constant="false" fbc:charge="-2147483648" fbc:chemicalFormula="HO4P">
        <annotation xmlns:sbml="http://www.sbml.org/sbml/level3/version1/core">
          <rdf:RDF xmlns:rdf="http://www.w3.org/1999/02/22-rdf-syntax-ns#" xmlns:dc="http://purl.org/dc/elements/1.1/" xmlns:dcterms="http://purl.org/dc/terms/" xmlns:vCard="http://www.w3.org/2001/vcard-rdf/3.0#" xmlns:bqbiol="http://biomodels.net/biology-qualifiers/" xmlns:bqmodel="http://biomodels.net/model-qualifiers/">
            <rdf:Description rdf:about="#M_S_cpd00009_e">
              <bqbiol:is>
                <rdf:Bag/>
              </bqbiol:is>
            </rdf:Description>
          </rdf:RDF>
        </annotation>
      </species>
      <species metaid="M_S_cpd11483_c" id="M_S_cpd11483_c" name="(R)-3-Hydroxyoctanoyl-[acyl-carrier protein]" compartment="c" initialAmount="1" hasOnlySubstanceUnits="false" boundaryCondition="false" constant="false" fbc:charge="-2147483648" fbc:chemicalFormula="C19H35N2O9PRS">
        <annotation xmlns:sbml="http://www.sbml.org/sbml/level3/version1/core">
          <rdf:RDF xmlns:rdf="http://www.w3.org/1999/02/22-rdf-syntax-ns#" xmlns:dc="http://purl.org/dc/elements/1.1/" xmlns:dcterms="http://purl.org/dc/terms/" xmlns:vCard="http://www.w3.org/2001/vcard-rdf/3.0#" xmlns:bqbiol="http://biomodels.net/biology-qualifiers/" xmlns:bqmodel="http://biomodels.net/model-qualifiers/">
            <rdf:Description rdf:about="#M_S_cpd11483_c">
              <bqbiol:is>
                <rdf:Bag/>
              </bqbiol:is>
            </rdf:Description>
          </rdf:RDF>
        </annotation>
      </species>
      <species metaid="M_S_cpd11490_c" id="M_S_cpd11490_c" name="3-oxooctanoyl-acp" compartment="c" initialAmount="1" hasOnlySubstanceUnits="false" boundaryCondition="false" constant="false" fbc:charge="-2147483648" fbc:chemicalFormula="C19H33N2O9PRS">
        <annotation xmlns:sbml="http://www.sbml.org/sbml/level3/version1/core">
          <rdf:RDF xmlns:rdf="http://www.w3.org/1999/02/22-rdf-syntax-ns#" xmlns:dc="http://purl.org/dc/elements/1.1/" xmlns:dcterms="http://purl.org/dc/terms/" xmlns:vCard="http://www.w3.org/2001/vcard-rdf/3.0#" xmlns:bqbiol="http://biomodels.net/biology-qualifiers/" xmlns:bqmodel="http://biomodels.net/model-qualifiers/">
            <rdf:Description rdf:about="#M_S_cpd11490_c">
              <bqbiol:is>
                <rdf:Bag/>
              </bqbiol:is>
            </rdf:Description>
          </rdf:RDF>
        </annotation>
      </species>
      <species metaid="M_S_cpd00095_c" id="M_S_cpd00095_c" name="Glycerone-phosphate" compartment="c" initialAmount="1" hasOnlySubstanceUnits="false" boundaryCondition="false" constant="false" fbc:charge="-2147483648" fbc:chemicalFormula="C3H6O6P">
        <annotation xmlns:sbml="http://www.sbml.org/sbml/level3/version1/core">
          <rdf:RDF xmlns:rdf="http://www.w3.org/1999/02/22-rdf-syntax-ns#" xmlns:dc="http://purl.org/dc/elements/1.1/" xmlns:dcterms="http://purl.org/dc/terms/" xmlns:vCard="http://www.w3.org/2001/vcard-rdf/3.0#" xmlns:bqbiol="http://biomodels.net/biology-qualifiers/" xmlns:bqmodel="http://biomodels.net/model-qualifiers/">
            <rdf:Description rdf:about="#M_S_cpd00095_c">
              <bqbiol:is>
                <rdf:Bag/>
              </bqbiol:is>
            </rdf:Description>
          </rdf:RDF>
        </annotation>
      </species>
      <species metaid="M_S_cpd03470_c" id="M_S_cpd03470_c" name="Iminoaspartate" compartment="c" initialAmount="1" hasOnlySubstanceUnits="false" boundaryCondition="false" constant="false" fbc:charge="-2147483648" fbc:chemicalFormula="C4H3NO4">
        <annotation xmlns:sbml="http://www.sbml.org/sbml/level3/version1/core">
          <rdf:RDF xmlns:rdf="http://www.w3.org/1999/02/22-rdf-syntax-ns#" xmlns:dc="http://purl.org/dc/elements/1.1/" xmlns:dcterms="http://purl.org/dc/terms/" xmlns:vCard="http://www.w3.org/2001/vcard-rdf/3.0#" xmlns:bqbiol="http://biomodels.net/biology-qualifiers/" xmlns:bqmodel="http://biomodels.net/model-qualifiers/">
            <rdf:Description rdf:about="#M_S_cpd03470_c">
              <bqbiol:is>
                <rdf:Bag/>
              </bqbiol:is>
            </rdf:Description>
          </rdf:RDF>
        </annotation>
      </species>
      <species metaid="M_S_cpd02333_c" id="M_S_cpd02333_c" name="Quinolinate" compartment="c" initialAmount="1" hasOnlySubstanceUnits="false" boundaryCondition="false" constant="false" fbc:charge="-2147483648" fbc:chemicalFormula="C7H3NO4">
        <annotation xmlns:sbml="http://www.sbml.org/sbml/level3/version1/core">
          <rdf:RDF xmlns:rdf="http://www.w3.org/1999/02/22-rdf-syntax-ns#" xmlns:dc="http://purl.org/dc/elements/1.1/" xmlns:dcterms="http://purl.org/dc/terms/" xmlns:vCard="http://www.w3.org/2001/vcard-rdf/3.0#" xmlns:bqbiol="http://biomodels.net/biology-qualifiers/" xmlns:bqmodel="http://biomodels.net/model-qualifiers/">
            <rdf:Description rdf:about="#M_S_cpd02333_c">
              <bqbiol:is>
                <rdf:Bag/>
              </bqbiol:is>
            </rdf:Description>
          </rdf:RDF>
        </annotation>
      </species>
      <species metaid="M_S_cpd11476_c" id="M_S_cpd11476_c" name="hexadecanoyl-acp" compartment="c" initialAmount="1" hasOnlySubstanceUnits="false" boundaryCondition="false" constant="false" fbc:charge="-2147483648" fbc:chemicalFormula="C27H51N2O8PRS">
        <annotation xmlns:sbml="http://www.sbml.org/sbml/level3/version1/core">
          <rdf:RDF xmlns:rdf="http://www.w3.org/1999/02/22-rdf-syntax-ns#" xmlns:dc="http://purl.org/dc/elements/1.1/" xmlns:dcterms="http://purl.org/dc/terms/" xmlns:vCard="http://www.w3.org/2001/vcard-rdf/3.0#" xmlns:bqbiol="http://biomodels.net/biology-qualifiers/" xmlns:bqmodel="http://biomodels.net/model-qualifiers/">
            <rdf:Description rdf:about="#M_S_cpd11476_c">
              <bqbiol:is>
                <rdf:Bag/>
              </bqbiol:is>
            </rdf:Description>
          </rdf:RDF>
        </annotation>
      </species>
      <species metaid="M_S_cpd11492_c" id="M_S_cpd11492_c" name="Malonyl-acyl-carrierprotein" compartment="c" initialAmount="1" hasOnlySubstanceUnits="false" boundaryCondition="false" constant="false" fbc:charge="-2147483648" fbc:chemicalFormula="C14H22N2O10PRS">
        <annotation xmlns:sbml="http://www.sbml.org/sbml/level3/version1/core">
          <rdf:RDF xmlns:rdf="http://www.w3.org/1999/02/22-rdf-syntax-ns#" xmlns:dc="http://purl.org/dc/elements/1.1/" xmlns:dcterms="http://purl.org/dc/terms/" xmlns:vCard="http://www.w3.org/2001/vcard-rdf/3.0#" xmlns:bqbiol="http://biomodels.net/biology-qualifiers/" xmlns:bqmodel="http://biomodels.net/model-qualifiers/">
            <rdf:Description rdf:about="#M_S_cpd11492_c">
              <bqbiol:is>
                <rdf:Bag/>
              </bqbiol:is>
            </rdf:Description>
          </rdf:RDF>
        </annotation>
      </species>
      <species metaid="M_S_cpd11493_c" id="M_S_cpd11493_c" name="ACP" compartment="c" initialAmount="1" hasOnlySubstanceUnits="false" boundaryCondition="false" constant="false" fbc:charge="-2147483648" fbc:chemicalFormula="C11H21N2O7PRS">
        <annotation xmlns:sbml="http://www.sbml.org/sbml/level3/version1/core">
          <rdf:RDF xmlns:rdf="http://www.w3.org/1999/02/22-rdf-syntax-ns#" xmlns:dc="http://purl.org/dc/elements/1.1/" xmlns:dcterms="http://purl.org/dc/terms/" xmlns:vCard="http://www.w3.org/2001/vcard-rdf/3.0#" xmlns:bqbiol="http://biomodels.net/biology-qualifiers/" xmlns:bqmodel="http://biomodels.net/model-qualifiers/">
            <rdf:Description rdf:about="#M_S_cpd11493_c">
              <bqbiol:is>
                <rdf:Bag/>
              </bqbiol:is>
            </rdf:Description>
          </rdf:RDF>
        </annotation>
      </species>
      <species metaid="M_S_cpd11570_c" id="M_S_cpd11570_c" name="3-Oxooctodecanoyl-ACP" compartment="c" initialAmount="1" hasOnlySubstanceUnits="false" boundaryCondition="false" constant="false" fbc:charge="-2147483648" fbc:chemicalFormula="C29H53N2O9PRS">
        <annotation xmlns:sbml="http://www.sbml.org/sbml/level3/version1/core">
          <rdf:RDF xmlns:rdf="http://www.w3.org/1999/02/22-rdf-syntax-ns#" xmlns:dc="http://purl.org/dc/elements/1.1/" xmlns:dcterms="http://purl.org/dc/terms/" xmlns:vCard="http://www.w3.org/2001/vcard-rdf/3.0#" xmlns:bqbiol="http://biomodels.net/biology-qualifiers/" xmlns:bqmodel="http://biomodels.net/model-qualifiers/">
            <rdf:Description rdf:about="#M_S_cpd11570_c">
              <bqbiol:is>
                <rdf:Bag/>
              </bqbiol:is>
            </rdf:Description>
          </rdf:RDF>
        </annotation>
      </species>
      <species metaid="M_S_cpd15307_c" id="M_S_cpd15307_c" name="1,2-Diacyl-sn-glycerol ditetradecanoyl" compartment="c" initialAmount="1" hasOnlySubstanceUnits="false" boundaryCondition="false" constant="false" fbc:charge="-2147483648" fbc:chemicalFormula="C31H60O5">
        <annotation xmlns:sbml="http://www.sbml.org/sbml/level3/version1/core">
          <rdf:RDF xmlns:rdf="http://www.w3.org/1999/02/22-rdf-syntax-ns#" xmlns:dc="http://purl.org/dc/elements/1.1/" xmlns:dcterms="http://purl.org/dc/terms/" xmlns:vCard="http://www.w3.org/2001/vcard-rdf/3.0#" xmlns:bqbiol="http://biomodels.net/biology-qualifiers/" xmlns:bqmodel="http://biomodels.net/model-qualifiers/">
            <rdf:Description rdf:about="#M_S_cpd15307_c">
              <bqbiol:is>
                <rdf:Bag/>
              </bqbiol:is>
            </rdf:Description>
          </rdf:RDF>
        </annotation>
      </species>
      <species metaid="M_S_cpd15738_c" id="M_S_cpd15738_c" name="Monoglucosyl-1,2 dimyristoylglycerol" compartment="c" initialAmount="1" hasOnlySubstanceUnits="false" boundaryCondition="false" constant="false" fbc:charge="-2147483648" fbc:chemicalFormula="C37H70O10">
        <annotation xmlns:sbml="http://www.sbml.org/sbml/level3/version1/core">
          <rdf:RDF xmlns:rdf="http://www.w3.org/1999/02/22-rdf-syntax-ns#" xmlns:dc="http://purl.org/dc/elements/1.1/" xmlns:dcterms="http://purl.org/dc/terms/" xmlns:vCard="http://www.w3.org/2001/vcard-rdf/3.0#" xmlns:bqbiol="http://biomodels.net/biology-qualifiers/" xmlns:bqmodel="http://biomodels.net/model-qualifiers/">
            <rdf:Description rdf:about="#M_S_cpd15738_c">
              <bqbiol:is>
                <rdf:Bag/>
              </bqbiol:is>
            </rdf:Description>
          </rdf:RDF>
        </annotation>
      </species>
      <species metaid="M_S_cpd03495_c" id="M_S_cpd03495_c" name="Undecaprenyl-diphospho-N-acetylmuramoyl-N-acetylglucosamine-L-ala-D-glu-meso-2-6-diaminopimeloyl-D-ala-D-ala" compartment="c" initialAmount="1" hasOnlySubstanceUnits="false" boundaryCondition="false" constant="false" fbc:charge="-2147483648" fbc:chemicalFormula="C95H152N8O28P2">
        <annotation xmlns:sbml="http://www.sbml.org/sbml/level3/version1/core">
          <rdf:RDF xmlns:rdf="http://www.w3.org/1999/02/22-rdf-syntax-ns#" xmlns:dc="http://purl.org/dc/elements/1.1/" xmlns:dcterms="http://purl.org/dc/terms/" xmlns:vCard="http://www.w3.org/2001/vcard-rdf/3.0#" xmlns:bqbiol="http://biomodels.net/biology-qualifiers/" xmlns:bqmodel="http://biomodels.net/model-qualifiers/">
            <rdf:Description rdf:about="#M_S_cpd03495_c">
              <bqbiol:is>
                <rdf:Bag/>
              </bqbiol:is>
            </rdf:Description>
          </rdf:RDF>
        </annotation>
      </species>
      <species metaid="M_S_cpd15666_c" id="M_S_cpd15666_c" name="Peptidoglycan polymer (n-1 subunits)" compartment="c" initialAmount="1" hasOnlySubstanceUnits="false" boundaryCondition="false" constant="false" fbc:charge="-2147483648" fbc:chemicalFormula="C40H63N8O21R">
        <annotation xmlns:sbml="http://www.sbml.org/sbml/level3/version1/core">
          <rdf:RDF xmlns:rdf="http://www.w3.org/1999/02/22-rdf-syntax-ns#" xmlns:dc="http://purl.org/dc/elements/1.1/" xmlns:dcterms="http://purl.org/dc/terms/" xmlns:vCard="http://www.w3.org/2001/vcard-rdf/3.0#" xmlns:bqbiol="http://biomodels.net/biology-qualifiers/" xmlns:bqmodel="http://biomodels.net/model-qualifiers/">
            <rdf:Description rdf:about="#M_S_cpd15666_c">
              <bqbiol:is>
                <rdf:Bag/>
              </bqbiol:is>
            </rdf:Description>
          </rdf:RDF>
        </annotation>
      </species>
      <species metaid="M_S_cpd02229_c" id="M_S_cpd02229_c" name="Bactoprenyl diphosphate" compartment="c" initialAmount="1" hasOnlySubstanceUnits="false" boundaryCondition="false" constant="false" fbc:charge="-2147483648" fbc:chemicalFormula="C55H90O7P2">
        <annotation xmlns:sbml="http://www.sbml.org/sbml/level3/version1/core">
          <rdf:RDF xmlns:rdf="http://www.w3.org/1999/02/22-rdf-syntax-ns#" xmlns:dc="http://purl.org/dc/elements/1.1/" xmlns:dcterms="http://purl.org/dc/terms/" xmlns:vCard="http://www.w3.org/2001/vcard-rdf/3.0#" xmlns:bqbiol="http://biomodels.net/biology-qualifiers/" xmlns:bqmodel="http://biomodels.net/model-qualifiers/">
            <rdf:Description rdf:about="#M_S_cpd02229_c">
              <bqbiol:is>
                <rdf:Bag/>
              </bqbiol:is>
            </rdf:Description>
          </rdf:RDF>
        </annotation>
      </species>
      <species metaid="M_S_cpd15665_c" id="M_S_cpd15665_c" name="Peptidoglycan polymer (n subunits)" compartment="c" initialAmount="1" hasOnlySubstanceUnits="false" boundaryCondition="false" constant="false" fbc:charge="-2147483648" fbc:chemicalFormula="C80H125N16O42R">
        <annotation xmlns:sbml="http://www.sbml.org/sbml/level3/version1/core">
          <rdf:RDF xmlns:rdf="http://www.w3.org/1999/02/22-rdf-syntax-ns#" xmlns:dc="http://purl.org/dc/elements/1.1/" xmlns:dcterms="http://purl.org/dc/terms/" xmlns:vCard="http://www.w3.org/2001/vcard-rdf/3.0#" xmlns:bqbiol="http://biomodels.net/biology-qualifiers/" xmlns:bqmodel="http://biomodels.net/model-qualifiers/">
            <rdf:Description rdf:about="#M_S_cpd15665_c">
              <bqbiol:is>
                <rdf:Bag/>
              </bqbiol:is>
            </rdf:Description>
          </rdf:RDF>
        </annotation>
      </species>
      <species metaid="M_S_cpd15555_c" id="M_S_cpd15555_c" name="phosphatidylserine dihexadecanoyl" compartment="c" initialAmount="1" hasOnlySubstanceUnits="false" boundaryCondition="false" constant="false" fbc:charge="-2147483648" fbc:chemicalFormula="C38H72NO10P">
        <annotation xmlns:sbml="http://www.sbml.org/sbml/level3/version1/core">
          <rdf:RDF xmlns:rdf="http://www.w3.org/1999/02/22-rdf-syntax-ns#" xmlns:dc="http://purl.org/dc/elements/1.1/" xmlns:dcterms="http://purl.org/dc/terms/" xmlns:vCard="http://www.w3.org/2001/vcard-rdf/3.0#" xmlns:bqbiol="http://biomodels.net/biology-qualifiers/" xmlns:bqmodel="http://biomodels.net/model-qualifiers/">
            <rdf:Description rdf:about="#M_S_cpd15555_c">
              <bqbiol:is>
                <rdf:Bag/>
              </bqbiol:is>
            </rdf:Description>
          </rdf:RDF>
        </annotation>
      </species>
      <species metaid="M_S_cpd15531_c" id="M_S_cpd15531_c" name="phosphatidylethanolamine dihexadecanoyl" compartment="c" initialAmount="1" hasOnlySubstanceUnits="false" boundaryCondition="false" constant="false" fbc:charge="-2147483648" fbc:chemicalFormula="C37H74NO8P">
        <annotation xmlns:sbml="http://www.sbml.org/sbml/level3/version1/core">
          <rdf:RDF xmlns:rdf="http://www.w3.org/1999/02/22-rdf-syntax-ns#" xmlns:dc="http://purl.org/dc/elements/1.1/" xmlns:dcterms="http://purl.org/dc/terms/" xmlns:vCard="http://www.w3.org/2001/vcard-rdf/3.0#" xmlns:bqbiol="http://biomodels.net/biology-qualifiers/" xmlns:bqmodel="http://biomodels.net/model-qualifiers/">
            <rdf:Description rdf:about="#M_S_cpd15531_c">
              <bqbiol:is>
                <rdf:Bag/>
              </bqbiol:is>
            </rdf:Description>
          </rdf:RDF>
        </annotation>
      </species>
      <species metaid="M_S_cpd02826_c" id="M_S_cpd02826_c" name="5&apos;-Phosphoribosylformylglycinamidine" compartment="c" initialAmount="1" hasOnlySubstanceUnits="false" boundaryCondition="false" constant="false" fbc:charge="-2147483648" fbc:chemicalFormula="C8H16N3O8P">
        <annotation xmlns:sbml="http://www.sbml.org/sbml/level3/version1/core">
          <rdf:RDF xmlns:rdf="http://www.w3.org/1999/02/22-rdf-syntax-ns#" xmlns:dc="http://purl.org/dc/elements/1.1/" xmlns:dcterms="http://purl.org/dc/terms/" xmlns:vCard="http://www.w3.org/2001/vcard-rdf/3.0#" xmlns:bqbiol="http://biomodels.net/biology-qualifiers/" xmlns:bqmodel="http://biomodels.net/model-qualifiers/">
            <rdf:Description rdf:about="#M_S_cpd02826_c">
              <bqbiol:is>
                <rdf:Bag/>
              </bqbiol:is>
            </rdf:Description>
          </rdf:RDF>
        </annotation>
      </species>
      <species metaid="M_S_cpd00485_c" id="M_S_cpd00485_c" name="D-Mannose1-phosphate" compartment="c" initialAmount="1" hasOnlySubstanceUnits="false" boundaryCondition="false" constant="false" fbc:charge="-2147483648" fbc:chemicalFormula="C6H12O9P">
        <annotation xmlns:sbml="http://www.sbml.org/sbml/level3/version1/core">
          <rdf:RDF xmlns:rdf="http://www.w3.org/1999/02/22-rdf-syntax-ns#" xmlns:dc="http://purl.org/dc/elements/1.1/" xmlns:dcterms="http://purl.org/dc/terms/" xmlns:vCard="http://www.w3.org/2001/vcard-rdf/3.0#" xmlns:bqbiol="http://biomodels.net/biology-qualifiers/" xmlns:bqmodel="http://biomodels.net/model-qualifiers/">
            <rdf:Description rdf:about="#M_S_cpd00485_c">
              <bqbiol:is>
                <rdf:Bag/>
              </bqbiol:is>
            </rdf:Description>
          </rdf:RDF>
        </annotation>
      </species>
      <species metaid="M_S_cpd00083_c" id="M_S_cpd00083_c" name="GDP-mannose" compartment="c" initialAmount="1" hasOnlySubstanceUnits="false" boundaryCondition="false" constant="false" fbc:charge="-2147483648" fbc:chemicalFormula="C16H23N5O16P2">
        <annotation xmlns:sbml="http://www.sbml.org/sbml/level3/version1/core">
          <rdf:RDF xmlns:rdf="http://www.w3.org/1999/02/22-rdf-syntax-ns#" xmlns:dc="http://purl.org/dc/elements/1.1/" xmlns:dcterms="http://purl.org/dc/terms/" xmlns:vCard="http://www.w3.org/2001/vcard-rdf/3.0#" xmlns:bqbiol="http://biomodels.net/biology-qualifiers/" xmlns:bqmodel="http://biomodels.net/model-qualifiers/">
            <rdf:Description rdf:about="#M_S_cpd00083_c">
              <bqbiol:is>
                <rdf:Bag/>
              </bqbiol:is>
            </rdf:Description>
          </rdf:RDF>
        </annotation>
      </species>
      <species metaid="M_S_cpd00722_c" id="M_S_cpd00722_c" name="O-Acetyl-L-serine" compartment="c" initialAmount="1" hasOnlySubstanceUnits="false" boundaryCondition="false" constant="false" fbc:charge="-2147483648" fbc:chemicalFormula="C5H9NO4">
        <annotation xmlns:sbml="http://www.sbml.org/sbml/level3/version1/core">
          <rdf:RDF xmlns:rdf="http://www.w3.org/1999/02/22-rdf-syntax-ns#" xmlns:dc="http://purl.org/dc/elements/1.1/" xmlns:dcterms="http://purl.org/dc/terms/" xmlns:vCard="http://www.w3.org/2001/vcard-rdf/3.0#" xmlns:bqbiol="http://biomodels.net/biology-qualifiers/" xmlns:bqmodel="http://biomodels.net/model-qualifiers/">
            <rdf:Description rdf:about="#M_S_cpd00722_c">
              <bqbiol:is>
                <rdf:Bag/>
              </bqbiol:is>
            </rdf:Description>
          </rdf:RDF>
        </annotation>
      </species>
      <species metaid="M_S_cpd00084_c" id="M_S_cpd00084_c" name="L-Cysteine" compartment="c" initialAmount="1" hasOnlySubstanceUnits="false" boundaryCondition="false" constant="false" fbc:charge="-2147483648" fbc:chemicalFormula="C3H7NO2S">
        <annotation xmlns:sbml="http://www.sbml.org/sbml/level3/version1/core">
          <rdf:RDF xmlns:rdf="http://www.w3.org/1999/02/22-rdf-syntax-ns#" xmlns:dc="http://purl.org/dc/elements/1.1/" xmlns:dcterms="http://purl.org/dc/terms/" xmlns:vCard="http://www.w3.org/2001/vcard-rdf/3.0#" xmlns:bqbiol="http://biomodels.net/biology-qualifiers/" xmlns:bqmodel="http://biomodels.net/model-qualifiers/">
            <rdf:Description rdf:about="#M_S_cpd00084_c">
              <bqbiol:is>
                <rdf:Bag/>
              </bqbiol:is>
            </rdf:Description>
          </rdf:RDF>
        </annotation>
      </species>
      <species metaid="M_S_cpd00397_c" id="M_S_cpd00397_c" name="L-Ribulose" compartment="c" initialAmount="1" hasOnlySubstanceUnits="false" boundaryCondition="false" constant="false" fbc:charge="-2147483648" fbc:chemicalFormula="C5H10O5">
        <annotation xmlns:sbml="http://www.sbml.org/sbml/level3/version1/core">
          <rdf:RDF xmlns:rdf="http://www.w3.org/1999/02/22-rdf-syntax-ns#" xmlns:dc="http://purl.org/dc/elements/1.1/" xmlns:dcterms="http://purl.org/dc/terms/" xmlns:vCard="http://www.w3.org/2001/vcard-rdf/3.0#" xmlns:bqbiol="http://biomodels.net/biology-qualifiers/" xmlns:bqmodel="http://biomodels.net/model-qualifiers/">
            <rdf:Description rdf:about="#M_S_cpd00397_c">
              <bqbiol:is>
                <rdf:Bag/>
              </bqbiol:is>
            </rdf:Description>
          </rdf:RDF>
        </annotation>
      </species>
      <species metaid="M_S_cpd00808_c" id="M_S_cpd00808_c" name="L-ribulose-5-phosphate" compartment="c" initialAmount="1" hasOnlySubstanceUnits="false" boundaryCondition="false" constant="false" fbc:charge="-2147483648" fbc:chemicalFormula="C5H10O8P">
        <annotation xmlns:sbml="http://www.sbml.org/sbml/level3/version1/core">
          <rdf:RDF xmlns:rdf="http://www.w3.org/1999/02/22-rdf-syntax-ns#" xmlns:dc="http://purl.org/dc/elements/1.1/" xmlns:dcterms="http://purl.org/dc/terms/" xmlns:vCard="http://www.w3.org/2001/vcard-rdf/3.0#" xmlns:bqbiol="http://biomodels.net/biology-qualifiers/" xmlns:bqmodel="http://biomodels.net/model-qualifiers/">
            <rdf:Description rdf:about="#M_S_cpd00808_c">
              <bqbiol:is>
                <rdf:Bag/>
              </bqbiol:is>
            </rdf:Description>
          </rdf:RDF>
        </annotation>
      </species>
      <species metaid="M_S_cpd15606_e" id="M_S_cpd15606_e" name="Gly-Tyr" compartment="e" initialAmount="1" hasOnlySubstanceUnits="false" boundaryCondition="false" constant="false" fbc:charge="-2147483648" fbc:chemicalFormula="C11H14N2O4">
        <annotation xmlns:sbml="http://www.sbml.org/sbml/level3/version1/core">
          <rdf:RDF xmlns:rdf="http://www.w3.org/1999/02/22-rdf-syntax-ns#" xmlns:dc="http://purl.org/dc/elements/1.1/" xmlns:dcterms="http://purl.org/dc/terms/" xmlns:vCard="http://www.w3.org/2001/vcard-rdf/3.0#" xmlns:bqbiol="http://biomodels.net/biology-qualifiers/" xmlns:bqmodel="http://biomodels.net/model-qualifiers/">
            <rdf:Description rdf:about="#M_S_cpd15606_e">
              <bqbiol:is>
                <rdf:Bag/>
              </bqbiol:is>
            </rdf:Description>
          </rdf:RDF>
        </annotation>
      </species>
      <species metaid="M_S_cpd15606_c" id="M_S_cpd15606_c" name="Gly-Tyr" compartment="c" initialAmount="1" hasOnlySubstanceUnits="false" boundaryCondition="false" constant="false" fbc:charge="-2147483648" fbc:chemicalFormula="C11H14N2O4">
        <annotation xmlns:sbml="http://www.sbml.org/sbml/level3/version1/core">
          <rdf:RDF xmlns:rdf="http://www.w3.org/1999/02/22-rdf-syntax-ns#" xmlns:dc="http://purl.org/dc/elements/1.1/" xmlns:dcterms="http://purl.org/dc/terms/" xmlns:vCard="http://www.w3.org/2001/vcard-rdf/3.0#" xmlns:bqbiol="http://biomodels.net/biology-qualifiers/" xmlns:bqmodel="http://biomodels.net/model-qualifiers/">
            <rdf:Description rdf:about="#M_S_cpd15606_c">
              <bqbiol:is>
                <rdf:Bag/>
              </bqbiol:is>
            </rdf:Description>
          </rdf:RDF>
        </annotation>
      </species>
      <species metaid="M_S_cpd00277_c" id="M_S_cpd00277_c" name="Deoxyguanosine" compartment="c" initialAmount="1" hasOnlySubstanceUnits="false" boundaryCondition="false" constant="false" fbc:charge="-2147483648" fbc:chemicalFormula="C10H13N5O4">
        <annotation xmlns:sbml="http://www.sbml.org/sbml/level3/version1/core">
          <rdf:RDF xmlns:rdf="http://www.w3.org/1999/02/22-rdf-syntax-ns#" xmlns:dc="http://purl.org/dc/elements/1.1/" xmlns:dcterms="http://purl.org/dc/terms/" xmlns:vCard="http://www.w3.org/2001/vcard-rdf/3.0#" xmlns:bqbiol="http://biomodels.net/biology-qualifiers/" xmlns:bqmodel="http://biomodels.net/model-qualifiers/">
            <rdf:Description rdf:about="#M_S_cpd00277_c">
              <bqbiol:is>
                <rdf:Bag/>
              </bqbiol:is>
            </rdf:Description>
          </rdf:RDF>
        </annotation>
      </species>
      <species metaid="M_S_cpd00207_c" id="M_S_cpd00207_c" name="Guanine" compartment="c" initialAmount="1" hasOnlySubstanceUnits="false" boundaryCondition="false" constant="false" fbc:charge="-2147483648" fbc:chemicalFormula="C5H5N5O">
        <annotation xmlns:sbml="http://www.sbml.org/sbml/level3/version1/core">
          <rdf:RDF xmlns:rdf="http://www.w3.org/1999/02/22-rdf-syntax-ns#" xmlns:dc="http://purl.org/dc/elements/1.1/" xmlns:dcterms="http://purl.org/dc/terms/" xmlns:vCard="http://www.w3.org/2001/vcard-rdf/3.0#" xmlns:bqbiol="http://biomodels.net/biology-qualifiers/" xmlns:bqmodel="http://biomodels.net/model-qualifiers/">
            <rdf:Description rdf:about="#M_S_cpd00207_c">
              <bqbiol:is>
                <rdf:Bag/>
              </bqbiol:is>
            </rdf:Description>
          </rdf:RDF>
        </annotation>
      </species>
      <species metaid="M_S_cpd00509_c" id="M_S_cpd00509_c" name="deoxyribose-1-phosphate" compartment="c" initialAmount="1" hasOnlySubstanceUnits="false" boundaryCondition="false" constant="false" fbc:charge="-2147483648" fbc:chemicalFormula="C5H10O7P">
        <annotation xmlns:sbml="http://www.sbml.org/sbml/level3/version1/core">
          <rdf:RDF xmlns:rdf="http://www.w3.org/1999/02/22-rdf-syntax-ns#" xmlns:dc="http://purl.org/dc/elements/1.1/" xmlns:dcterms="http://purl.org/dc/terms/" xmlns:vCard="http://www.w3.org/2001/vcard-rdf/3.0#" xmlns:bqbiol="http://biomodels.net/biology-qualifiers/" xmlns:bqmodel="http://biomodels.net/model-qualifiers/">
            <rdf:Description rdf:about="#M_S_cpd00509_c">
              <bqbiol:is>
                <rdf:Bag/>
              </bqbiol:is>
            </rdf:Description>
          </rdf:RDF>
        </annotation>
      </species>
      <species metaid="M_S_cpd11464_c" id="M_S_cpd11464_c" name="Butyryl-ACP" compartment="c" initialAmount="1" hasOnlySubstanceUnits="false" boundaryCondition="false" constant="false" fbc:charge="-2147483648" fbc:chemicalFormula="C15H27N2O8PRS">
        <annotation xmlns:sbml="http://www.sbml.org/sbml/level3/version1/core">
          <rdf:RDF xmlns:rdf="http://www.w3.org/1999/02/22-rdf-syntax-ns#" xmlns:dc="http://purl.org/dc/elements/1.1/" xmlns:dcterms="http://purl.org/dc/terms/" xmlns:vCard="http://www.w3.org/2001/vcard-rdf/3.0#" xmlns:bqbiol="http://biomodels.net/biology-qualifiers/" xmlns:bqmodel="http://biomodels.net/model-qualifiers/">
            <rdf:Description rdf:about="#M_S_cpd11464_c">
              <bqbiol:is>
                <rdf:Bag/>
              </bqbiol:is>
            </rdf:Description>
          </rdf:RDF>
        </annotation>
      </species>
      <species metaid="M_S_cpd11486_c" id="M_S_cpd11486_c" name="3-Oxohexanoyl-[acp]" compartment="c" initialAmount="1" hasOnlySubstanceUnits="false" boundaryCondition="false" constant="false" fbc:charge="-2147483648" fbc:chemicalFormula="C17H29N2O9PRS">
        <annotation xmlns:sbml="http://www.sbml.org/sbml/level3/version1/core">
          <rdf:RDF xmlns:rdf="http://www.w3.org/1999/02/22-rdf-syntax-ns#" xmlns:dc="http://purl.org/dc/elements/1.1/" xmlns:dcterms="http://purl.org/dc/terms/" xmlns:vCard="http://www.w3.org/2001/vcard-rdf/3.0#" xmlns:bqbiol="http://biomodels.net/biology-qualifiers/" xmlns:bqmodel="http://biomodels.net/model-qualifiers/">
            <rdf:Description rdf:about="#M_S_cpd11486_c">
              <bqbiol:is>
                <rdf:Bag/>
              </bqbiol:is>
            </rdf:Description>
          </rdf:RDF>
        </annotation>
      </species>
      <species metaid="M_S_cpd00013_c" id="M_S_cpd00013_c" name="NH3" compartment="c" initialAmount="1" hasOnlySubstanceUnits="false" boundaryCondition="false" constant="false" fbc:charge="-2147483648" fbc:chemicalFormula="H4N">
        <annotation xmlns:sbml="http://www.sbml.org/sbml/level3/version1/core">
          <rdf:RDF xmlns:rdf="http://www.w3.org/1999/02/22-rdf-syntax-ns#" xmlns:dc="http://purl.org/dc/elements/1.1/" xmlns:dcterms="http://purl.org/dc/terms/" xmlns:vCard="http://www.w3.org/2001/vcard-rdf/3.0#" xmlns:bqbiol="http://biomodels.net/biology-qualifiers/" xmlns:bqmodel="http://biomodels.net/model-qualifiers/">
            <rdf:Description rdf:about="#M_S_cpd00013_c">
              <bqbiol:is>
                <rdf:Bag/>
              </bqbiol:is>
            </rdf:Description>
          </rdf:RDF>
        </annotation>
      </species>
      <species metaid="M_S_cpd00347_c" id="M_S_cpd00347_c" name="5-10-Methenyltetrahydrofolate" compartment="c" initialAmount="1" hasOnlySubstanceUnits="false" boundaryCondition="false" constant="false" fbc:charge="-2147483648" fbc:chemicalFormula="C20H20N7O6">
        <annotation xmlns:sbml="http://www.sbml.org/sbml/level3/version1/core">
          <rdf:RDF xmlns:rdf="http://www.w3.org/1999/02/22-rdf-syntax-ns#" xmlns:dc="http://purl.org/dc/elements/1.1/" xmlns:dcterms="http://purl.org/dc/terms/" xmlns:vCard="http://www.w3.org/2001/vcard-rdf/3.0#" xmlns:bqbiol="http://biomodels.net/biology-qualifiers/" xmlns:bqmodel="http://biomodels.net/model-qualifiers/">
            <rdf:Description rdf:about="#M_S_cpd00347_c">
              <bqbiol:is>
                <rdf:Bag/>
              </bqbiol:is>
            </rdf:Description>
          </rdf:RDF>
        </annotation>
      </species>
      <species metaid="M_S_cpd00502_c" id="M_S_cpd00502_c" name="5-Formiminotetrahydrofolate" compartment="c" initialAmount="1" hasOnlySubstanceUnits="false" boundaryCondition="false" constant="false" fbc:charge="-2147483648" fbc:chemicalFormula="C20H22N8O6">
        <annotation xmlns:sbml="http://www.sbml.org/sbml/level3/version1/core">
          <rdf:RDF xmlns:rdf="http://www.w3.org/1999/02/22-rdf-syntax-ns#" xmlns:dc="http://purl.org/dc/elements/1.1/" xmlns:dcterms="http://purl.org/dc/terms/" xmlns:vCard="http://www.w3.org/2001/vcard-rdf/3.0#" xmlns:bqbiol="http://biomodels.net/biology-qualifiers/" xmlns:bqmodel="http://biomodels.net/model-qualifiers/">
            <rdf:Description rdf:about="#M_S_cpd00502_c">
              <bqbiol:is>
                <rdf:Bag/>
              </bqbiol:is>
            </rdf:Description>
          </rdf:RDF>
        </annotation>
      </species>
      <species metaid="M_S_cpd00079_c" id="M_S_cpd00079_c" name="D-glucose-6-phosphate" compartment="c" initialAmount="1" hasOnlySubstanceUnits="false" boundaryCondition="false" constant="false" fbc:charge="-2147483648" fbc:chemicalFormula="C6H12O9P">
        <annotation xmlns:sbml="http://www.sbml.org/sbml/level3/version1/core">
          <rdf:RDF xmlns:rdf="http://www.w3.org/1999/02/22-rdf-syntax-ns#" xmlns:dc="http://purl.org/dc/elements/1.1/" xmlns:dcterms="http://purl.org/dc/terms/" xmlns:vCard="http://www.w3.org/2001/vcard-rdf/3.0#" xmlns:bqbiol="http://biomodels.net/biology-qualifiers/" xmlns:bqmodel="http://biomodels.net/model-qualifiers/">
            <rdf:Description rdf:about="#M_S_cpd00079_c">
              <bqbiol:is>
                <rdf:Bag/>
              </bqbiol:is>
            </rdf:Description>
          </rdf:RDF>
        </annotation>
      </species>
      <species metaid="M_S_cpd00072_c" id="M_S_cpd00072_c" name="D-fructose-6-phosphate" compartment="c" initialAmount="1" hasOnlySubstanceUnits="false" boundaryCondition="false" constant="false" fbc:charge="-2147483648" fbc:chemicalFormula="C6H12O9P">
        <annotation xmlns:sbml="http://www.sbml.org/sbml/level3/version1/core">
          <rdf:RDF xmlns:rdf="http://www.w3.org/1999/02/22-rdf-syntax-ns#" xmlns:dc="http://purl.org/dc/elements/1.1/" xmlns:dcterms="http://purl.org/dc/terms/" xmlns:vCard="http://www.w3.org/2001/vcard-rdf/3.0#" xmlns:bqbiol="http://biomodels.net/biology-qualifiers/" xmlns:bqmodel="http://biomodels.net/model-qualifiers/">
            <rdf:Description rdf:about="#M_S_cpd00072_c">
              <bqbiol:is>
                <rdf:Bag/>
              </bqbiol:is>
            </rdf:Description>
          </rdf:RDF>
        </annotation>
      </species>
      <species metaid="M_S_cpd00118_c" id="M_S_cpd00118_c" name="Putrescine" compartment="c" initialAmount="1" hasOnlySubstanceUnits="false" boundaryCondition="false" constant="false" fbc:charge="-2147483648" fbc:chemicalFormula="C4H14N2">
        <annotation xmlns:sbml="http://www.sbml.org/sbml/level3/version1/core">
          <rdf:RDF xmlns:rdf="http://www.w3.org/1999/02/22-rdf-syntax-ns#" xmlns:dc="http://purl.org/dc/elements/1.1/" xmlns:dcterms="http://purl.org/dc/terms/" xmlns:vCard="http://www.w3.org/2001/vcard-rdf/3.0#" xmlns:bqbiol="http://biomodels.net/biology-qualifiers/" xmlns:bqmodel="http://biomodels.net/model-qualifiers/">
            <rdf:Description rdf:about="#M_S_cpd00118_c">
              <bqbiol:is>
                <rdf:Bag/>
              </bqbiol:is>
            </rdf:Description>
          </rdf:RDF>
        </annotation>
      </species>
      <species metaid="M_S_cpd00837_c" id="M_S_cpd00837_c" name="S-Adenosylmethioninamine" compartment="c" initialAmount="1" hasOnlySubstanceUnits="false" boundaryCondition="false" constant="false" fbc:charge="-2147483648" fbc:chemicalFormula="C14H24N6O3S">
        <annotation xmlns:sbml="http://www.sbml.org/sbml/level3/version1/core">
          <rdf:RDF xmlns:rdf="http://www.w3.org/1999/02/22-rdf-syntax-ns#" xmlns:dc="http://purl.org/dc/elements/1.1/" xmlns:dcterms="http://purl.org/dc/terms/" xmlns:vCard="http://www.w3.org/2001/vcard-rdf/3.0#" xmlns:bqbiol="http://biomodels.net/biology-qualifiers/" xmlns:bqmodel="http://biomodels.net/model-qualifiers/">
            <rdf:Description rdf:about="#M_S_cpd00837_c">
              <bqbiol:is>
                <rdf:Bag/>
              </bqbiol:is>
            </rdf:Description>
          </rdf:RDF>
        </annotation>
      </species>
      <species metaid="M_S_cpd00147_c" id="M_S_cpd00147_c" name="5-Methylthioadenosine" compartment="c" initialAmount="1" hasOnlySubstanceUnits="false" boundaryCondition="false" constant="false" fbc:charge="-2147483648" fbc:chemicalFormula="C11H15N5O3S">
        <annotation xmlns:sbml="http://www.sbml.org/sbml/level3/version1/core">
          <rdf:RDF xmlns:rdf="http://www.w3.org/1999/02/22-rdf-syntax-ns#" xmlns:dc="http://purl.org/dc/elements/1.1/" xmlns:dcterms="http://purl.org/dc/terms/" xmlns:vCard="http://www.w3.org/2001/vcard-rdf/3.0#" xmlns:bqbiol="http://biomodels.net/biology-qualifiers/" xmlns:bqmodel="http://biomodels.net/model-qualifiers/">
            <rdf:Description rdf:about="#M_S_cpd00147_c">
              <bqbiol:is>
                <rdf:Bag/>
              </bqbiol:is>
            </rdf:Description>
          </rdf:RDF>
        </annotation>
      </species>
      <species metaid="M_S_cpd00264_c" id="M_S_cpd00264_c" name="Spermidine" compartment="c" initialAmount="1" hasOnlySubstanceUnits="false" boundaryCondition="false" constant="false" fbc:charge="-2147483648" fbc:chemicalFormula="C7H22N3">
        <annotation xmlns:sbml="http://www.sbml.org/sbml/level3/version1/core">
          <rdf:RDF xmlns:rdf="http://www.w3.org/1999/02/22-rdf-syntax-ns#" xmlns:dc="http://purl.org/dc/elements/1.1/" xmlns:dcterms="http://purl.org/dc/terms/" xmlns:vCard="http://www.w3.org/2001/vcard-rdf/3.0#" xmlns:bqbiol="http://biomodels.net/biology-qualifiers/" xmlns:bqmodel="http://biomodels.net/model-qualifiers/">
            <rdf:Description rdf:about="#M_S_cpd00264_c">
              <bqbiol:is>
                <rdf:Bag/>
              </bqbiol:is>
            </rdf:Description>
          </rdf:RDF>
        </annotation>
      </species>
      <species metaid="M_S_cpd15725_c" id="M_S_cpd15725_c" name="Diisopentadecanoylphosphatidylglycerol" compartment="c" initialAmount="1" hasOnlySubstanceUnits="false" boundaryCondition="false" constant="false" fbc:charge="-2147483648" fbc:chemicalFormula="C36H70O10P">
        <annotation xmlns:sbml="http://www.sbml.org/sbml/level3/version1/core">
          <rdf:RDF xmlns:rdf="http://www.w3.org/1999/02/22-rdf-syntax-ns#" xmlns:dc="http://purl.org/dc/elements/1.1/" xmlns:dcterms="http://purl.org/dc/terms/" xmlns:vCard="http://www.w3.org/2001/vcard-rdf/3.0#" xmlns:bqbiol="http://biomodels.net/biology-qualifiers/" xmlns:bqmodel="http://biomodels.net/model-qualifiers/">
            <rdf:Description rdf:about="#M_S_cpd15725_c">
              <bqbiol:is>
                <rdf:Bag/>
              </bqbiol:is>
            </rdf:Description>
          </rdf:RDF>
        </annotation>
      </species>
      <species metaid="M_S_cpd00100_c" id="M_S_cpd00100_c" name="Glycerol" compartment="c" initialAmount="1" hasOnlySubstanceUnits="false" boundaryCondition="false" constant="false" fbc:charge="-2147483648" fbc:chemicalFormula="C3H8O3">
        <annotation xmlns:sbml="http://www.sbml.org/sbml/level3/version1/core">
          <rdf:RDF xmlns:rdf="http://www.w3.org/1999/02/22-rdf-syntax-ns#" xmlns:dc="http://purl.org/dc/elements/1.1/" xmlns:dcterms="http://purl.org/dc/terms/" xmlns:vCard="http://www.w3.org/2001/vcard-rdf/3.0#" xmlns:bqbiol="http://biomodels.net/biology-qualifiers/" xmlns:bqmodel="http://biomodels.net/model-qualifiers/">
            <rdf:Description rdf:about="#M_S_cpd00100_c">
              <bqbiol:is>
                <rdf:Bag/>
              </bqbiol:is>
            </rdf:Description>
          </rdf:RDF>
        </annotation>
      </species>
      <species metaid="M_S_cpd15797_c" id="M_S_cpd15797_c" name="Isopentadecanoylcardiolipin (B. subtilis)" compartment="c" initialAmount="1" hasOnlySubstanceUnits="false" boundaryCondition="false" constant="false" fbc:charge="-2147483648" fbc:chemicalFormula="C69H132O17P2">
        <annotation xmlns:sbml="http://www.sbml.org/sbml/level3/version1/core">
          <rdf:RDF xmlns:rdf="http://www.w3.org/1999/02/22-rdf-syntax-ns#" xmlns:dc="http://purl.org/dc/elements/1.1/" xmlns:dcterms="http://purl.org/dc/terms/" xmlns:vCard="http://www.w3.org/2001/vcard-rdf/3.0#" xmlns:bqbiol="http://biomodels.net/biology-qualifiers/" xmlns:bqmodel="http://biomodels.net/model-qualifiers/">
            <rdf:Description rdf:about="#M_S_cpd15797_c">
              <bqbiol:is>
                <rdf:Bag/>
              </bqbiol:is>
            </rdf:Description>
          </rdf:RDF>
        </annotation>
      </species>
      <species metaid="M_S_cpd00770_c" id="M_S_cpd00770_c" name="N-Formyl-L-glutamate" compartment="c" initialAmount="1" hasOnlySubstanceUnits="false" boundaryCondition="false" constant="false" fbc:charge="-2147483648" fbc:chemicalFormula="C6H7NO5">
        <annotation xmlns:sbml="http://www.sbml.org/sbml/level3/version1/core">
          <rdf:RDF xmlns:rdf="http://www.w3.org/1999/02/22-rdf-syntax-ns#" xmlns:dc="http://purl.org/dc/elements/1.1/" xmlns:dcterms="http://purl.org/dc/terms/" xmlns:vCard="http://www.w3.org/2001/vcard-rdf/3.0#" xmlns:bqbiol="http://biomodels.net/biology-qualifiers/" xmlns:bqmodel="http://biomodels.net/model-qualifiers/">
            <rdf:Description rdf:about="#M_S_cpd00770_c">
              <bqbiol:is>
                <rdf:Bag/>
              </bqbiol:is>
            </rdf:Description>
          </rdf:RDF>
        </annotation>
      </species>
      <species metaid="M_S_cpd00019_c" id="M_S_cpd00019_c" name="S-Adenosyl-homocysteine" compartment="c" initialAmount="1" hasOnlySubstanceUnits="false" boundaryCondition="false" constant="false" fbc:charge="-2147483648" fbc:chemicalFormula="C14H20N6O5S">
        <annotation xmlns:sbml="http://www.sbml.org/sbml/level3/version1/core">
          <rdf:RDF xmlns:rdf="http://www.w3.org/1999/02/22-rdf-syntax-ns#" xmlns:dc="http://purl.org/dc/elements/1.1/" xmlns:dcterms="http://purl.org/dc/terms/" xmlns:vCard="http://www.w3.org/2001/vcard-rdf/3.0#" xmlns:bqbiol="http://biomodels.net/biology-qualifiers/" xmlns:bqmodel="http://biomodels.net/model-qualifiers/">
            <rdf:Description rdf:about="#M_S_cpd00019_c">
              <bqbiol:is>
                <rdf:Bag/>
              </bqbiol:is>
            </rdf:Description>
          </rdf:RDF>
        </annotation>
      </species>
      <species metaid="M_S_cpd00128_c" id="M_S_cpd00128_c" name="Adenine" compartment="c" initialAmount="1" hasOnlySubstanceUnits="false" boundaryCondition="false" constant="false" fbc:charge="-2147483648" fbc:chemicalFormula="C5H5N5">
        <annotation xmlns:sbml="http://www.sbml.org/sbml/level3/version1/core">
          <rdf:RDF xmlns:rdf="http://www.w3.org/1999/02/22-rdf-syntax-ns#" xmlns:dc="http://purl.org/dc/elements/1.1/" xmlns:dcterms="http://purl.org/dc/terms/" xmlns:vCard="http://www.w3.org/2001/vcard-rdf/3.0#" xmlns:bqbiol="http://biomodels.net/biology-qualifiers/" xmlns:bqmodel="http://biomodels.net/model-qualifiers/">
            <rdf:Description rdf:about="#M_S_cpd00128_c">
              <bqbiol:is>
                <rdf:Bag/>
              </bqbiol:is>
            </rdf:Description>
          </rdf:RDF>
        </annotation>
      </species>
      <species metaid="M_S_cpd02227_c" id="M_S_cpd02227_c" name="S-Ribosylhomocysteine" compartment="c" initialAmount="1" hasOnlySubstanceUnits="false" boundaryCondition="false" constant="false" fbc:charge="-2147483648" fbc:chemicalFormula="C9H17NO6S">
        <annotation xmlns:sbml="http://www.sbml.org/sbml/level3/version1/core">
          <rdf:RDF xmlns:rdf="http://www.w3.org/1999/02/22-rdf-syntax-ns#" xmlns:dc="http://purl.org/dc/elements/1.1/" xmlns:dcterms="http://purl.org/dc/terms/" xmlns:vCard="http://www.w3.org/2001/vcard-rdf/3.0#" xmlns:bqbiol="http://biomodels.net/biology-qualifiers/" xmlns:bqmodel="http://biomodels.net/model-qualifiers/">
            <rdf:Description rdf:about="#M_S_cpd02227_c">
              <bqbiol:is>
                <rdf:Bag/>
              </bqbiol:is>
            </rdf:Description>
          </rdf:RDF>
        </annotation>
      </species>
      <species metaid="M_S_cpd00053_c" id="M_S_cpd00053_c" name="L-Glutamine" compartment="c" initialAmount="1" hasOnlySubstanceUnits="false" boundaryCondition="false" constant="false" fbc:charge="-2147483648" fbc:chemicalFormula="C5H10N2O3">
        <annotation xmlns:sbml="http://www.sbml.org/sbml/level3/version1/core">
          <rdf:RDF xmlns:rdf="http://www.w3.org/1999/02/22-rdf-syntax-ns#" xmlns:dc="http://purl.org/dc/elements/1.1/" xmlns:dcterms="http://purl.org/dc/terms/" xmlns:vCard="http://www.w3.org/2001/vcard-rdf/3.0#" xmlns:bqbiol="http://biomodels.net/biology-qualifiers/" xmlns:bqmodel="http://biomodels.net/model-qualifiers/">
            <rdf:Description rdf:about="#M_S_cpd00053_c">
              <bqbiol:is>
                <rdf:Bag/>
              </bqbiol:is>
            </rdf:Description>
          </rdf:RDF>
        </annotation>
      </species>
      <species metaid="M_S_cpd01923_c" id="M_S_cpd01923_c" name="N-Acetylmuramoyl-Ala" compartment="c" initialAmount="1" hasOnlySubstanceUnits="false" boundaryCondition="false" constant="false" fbc:charge="-2147483648" fbc:chemicalFormula="C14H23N2O9">
        <annotation xmlns:sbml="http://www.sbml.org/sbml/level3/version1/core">
          <rdf:RDF xmlns:rdf="http://www.w3.org/1999/02/22-rdf-syntax-ns#" xmlns:dc="http://purl.org/dc/elements/1.1/" xmlns:dcterms="http://purl.org/dc/terms/" xmlns:vCard="http://www.w3.org/2001/vcard-rdf/3.0#" xmlns:bqbiol="http://biomodels.net/biology-qualifiers/" xmlns:bqmodel="http://biomodels.net/model-qualifiers/">
            <rdf:Description rdf:about="#M_S_cpd01923_c">
              <bqbiol:is>
                <rdf:Bag/>
              </bqbiol:is>
            </rdf:Description>
          </rdf:RDF>
        </annotation>
      </species>
      <species metaid="M_S_cpd03485_c" id="M_S_cpd03485_c" name="N-Acetyl-D-muramoate" compartment="c" initialAmount="1" hasOnlySubstanceUnits="false" boundaryCondition="false" constant="false" fbc:charge="-2147483648" fbc:chemicalFormula="C11H18NO8">
        <annotation xmlns:sbml="http://www.sbml.org/sbml/level3/version1/core">
          <rdf:RDF xmlns:rdf="http://www.w3.org/1999/02/22-rdf-syntax-ns#" xmlns:dc="http://purl.org/dc/elements/1.1/" xmlns:dcterms="http://purl.org/dc/terms/" xmlns:vCard="http://www.w3.org/2001/vcard-rdf/3.0#" xmlns:bqbiol="http://biomodels.net/biology-qualifiers/" xmlns:bqmodel="http://biomodels.net/model-qualifiers/">
            <rdf:Description rdf:about="#M_S_cpd03485_c">
              <bqbiol:is>
                <rdf:Bag/>
              </bqbiol:is>
            </rdf:Description>
          </rdf:RDF>
        </annotation>
      </species>
      <species metaid="M_S_cpd00094_c" id="M_S_cpd00094_c" name="2-Oxobutyrate" compartment="c" initialAmount="1" hasOnlySubstanceUnits="false" boundaryCondition="false" constant="false" fbc:charge="-2147483648" fbc:chemicalFormula="C4H5O3">
        <annotation xmlns:sbml="http://www.sbml.org/sbml/level3/version1/core">
          <rdf:RDF xmlns:rdf="http://www.w3.org/1999/02/22-rdf-syntax-ns#" xmlns:dc="http://purl.org/dc/elements/1.1/" xmlns:dcterms="http://purl.org/dc/terms/" xmlns:vCard="http://www.w3.org/2001/vcard-rdf/3.0#" xmlns:bqbiol="http://biomodels.net/biology-qualifiers/" xmlns:bqmodel="http://biomodels.net/model-qualifiers/">
            <rdf:Description rdf:about="#M_S_cpd00094_c">
              <bqbiol:is>
                <rdf:Bag/>
              </bqbiol:is>
            </rdf:Description>
          </rdf:RDF>
        </annotation>
      </species>
      <species metaid="M_S_cpd00238_c" id="M_S_cpd00238_c" name="Sedoheptulose7-phosphate" compartment="c" initialAmount="1" hasOnlySubstanceUnits="false" boundaryCondition="false" constant="false" fbc:charge="-2147483648" fbc:chemicalFormula="C7H14O10P">
        <annotation xmlns:sbml="http://www.sbml.org/sbml/level3/version1/core">
          <rdf:RDF xmlns:rdf="http://www.w3.org/1999/02/22-rdf-syntax-ns#" xmlns:dc="http://purl.org/dc/elements/1.1/" xmlns:dcterms="http://purl.org/dc/terms/" xmlns:vCard="http://www.w3.org/2001/vcard-rdf/3.0#" xmlns:bqbiol="http://biomodels.net/biology-qualifiers/" xmlns:bqmodel="http://biomodels.net/model-qualifiers/">
            <rdf:Description rdf:about="#M_S_cpd00238_c">
              <bqbiol:is>
                <rdf:Bag/>
              </bqbiol:is>
            </rdf:Description>
          </rdf:RDF>
        </annotation>
      </species>
      <species metaid="M_S_cpd00101_c" id="M_S_cpd00101_c" name="ribose-5-phosphate" compartment="c" initialAmount="1" hasOnlySubstanceUnits="false" boundaryCondition="false" constant="false" fbc:charge="-2147483648" fbc:chemicalFormula="C5H10O8P">
        <annotation xmlns:sbml="http://www.sbml.org/sbml/level3/version1/core">
          <rdf:RDF xmlns:rdf="http://www.w3.org/1999/02/22-rdf-syntax-ns#" xmlns:dc="http://purl.org/dc/elements/1.1/" xmlns:dcterms="http://purl.org/dc/terms/" xmlns:vCard="http://www.w3.org/2001/vcard-rdf/3.0#" xmlns:bqbiol="http://biomodels.net/biology-qualifiers/" xmlns:bqmodel="http://biomodels.net/model-qualifiers/">
            <rdf:Description rdf:about="#M_S_cpd00101_c">
              <bqbiol:is>
                <rdf:Bag/>
              </bqbiol:is>
            </rdf:Description>
          </rdf:RDF>
        </annotation>
      </species>
      <species metaid="M_S_cpd00115_c" id="M_S_cpd00115_c" name="dATP" compartment="c" initialAmount="1" hasOnlySubstanceUnits="false" boundaryCondition="false" constant="false" fbc:charge="-2147483648" fbc:chemicalFormula="C10H13N5O12P3">
        <annotation xmlns:sbml="http://www.sbml.org/sbml/level3/version1/core">
          <rdf:RDF xmlns:rdf="http://www.w3.org/1999/02/22-rdf-syntax-ns#" xmlns:dc="http://purl.org/dc/elements/1.1/" xmlns:dcterms="http://purl.org/dc/terms/" xmlns:vCard="http://www.w3.org/2001/vcard-rdf/3.0#" xmlns:bqbiol="http://biomodels.net/biology-qualifiers/" xmlns:bqmodel="http://biomodels.net/model-qualifiers/">
            <rdf:Description rdf:about="#M_S_cpd00115_c">
              <bqbiol:is>
                <rdf:Bag/>
              </bqbiol:is>
            </rdf:Description>
          </rdf:RDF>
        </annotation>
      </species>
      <species metaid="M_S_cpd08210_c" id="M_S_cpd08210_c" name="ADC" compartment="c" initialAmount="1" hasOnlySubstanceUnits="false" boundaryCondition="false" constant="false" fbc:charge="-2147483648" fbc:chemicalFormula="C10H10NO5">
        <annotation xmlns:sbml="http://www.sbml.org/sbml/level3/version1/core">
          <rdf:RDF xmlns:rdf="http://www.w3.org/1999/02/22-rdf-syntax-ns#" xmlns:dc="http://purl.org/dc/elements/1.1/" xmlns:dcterms="http://purl.org/dc/terms/" xmlns:vCard="http://www.w3.org/2001/vcard-rdf/3.0#" xmlns:bqbiol="http://biomodels.net/biology-qualifiers/" xmlns:bqmodel="http://biomodels.net/model-qualifiers/">
            <rdf:Description rdf:about="#M_S_cpd08210_c">
              <bqbiol:is>
                <rdf:Bag/>
              </bqbiol:is>
            </rdf:Description>
          </rdf:RDF>
        </annotation>
      </species>
      <species metaid="M_S_cpd00443_c" id="M_S_cpd00443_c" name="ABEE" compartment="c" initialAmount="1" hasOnlySubstanceUnits="false" boundaryCondition="false" constant="false" fbc:charge="-2147483648" fbc:chemicalFormula="C7H6NO2">
        <annotation xmlns:sbml="http://www.sbml.org/sbml/level3/version1/core">
          <rdf:RDF xmlns:rdf="http://www.w3.org/1999/02/22-rdf-syntax-ns#" xmlns:dc="http://purl.org/dc/elements/1.1/" xmlns:dcterms="http://purl.org/dc/terms/" xmlns:vCard="http://www.w3.org/2001/vcard-rdf/3.0#" xmlns:bqbiol="http://biomodels.net/biology-qualifiers/" xmlns:bqmodel="http://biomodels.net/model-qualifiers/">
            <rdf:Description rdf:about="#M_S_cpd00443_c">
              <bqbiol:is>
                <rdf:Bag/>
              </bqbiol:is>
            </rdf:Description>
          </rdf:RDF>
        </annotation>
      </species>
      <species metaid="M_S_cpd00658_c" id="M_S_cpd00658_c" name="Isochorismate" compartment="c" initialAmount="1" hasOnlySubstanceUnits="false" boundaryCondition="false" constant="false" fbc:charge="-2147483648" fbc:chemicalFormula="C10H8O6">
        <annotation xmlns:sbml="http://www.sbml.org/sbml/level3/version1/core">
          <rdf:RDF xmlns:rdf="http://www.w3.org/1999/02/22-rdf-syntax-ns#" xmlns:dc="http://purl.org/dc/elements/1.1/" xmlns:dcterms="http://purl.org/dc/terms/" xmlns:vCard="http://www.w3.org/2001/vcard-rdf/3.0#" xmlns:bqbiol="http://biomodels.net/biology-qualifiers/" xmlns:bqmodel="http://biomodels.net/model-qualifiers/">
            <rdf:Description rdf:about="#M_S_cpd00658_c">
              <bqbiol:is>
                <rdf:Bag/>
              </bqbiol:is>
            </rdf:Description>
          </rdf:RDF>
        </annotation>
      </species>
      <species metaid="M_S_cpd00599_c" id="M_S_cpd00599_c" name="SALC" compartment="c" initialAmount="1" hasOnlySubstanceUnits="false" boundaryCondition="false" constant="false" fbc:charge="-2147483648" fbc:chemicalFormula="C7H5O3">
        <annotation xmlns:sbml="http://www.sbml.org/sbml/level3/version1/core">
          <rdf:RDF xmlns:rdf="http://www.w3.org/1999/02/22-rdf-syntax-ns#" xmlns:dc="http://purl.org/dc/elements/1.1/" xmlns:dcterms="http://purl.org/dc/terms/" xmlns:vCard="http://www.w3.org/2001/vcard-rdf/3.0#" xmlns:bqbiol="http://biomodels.net/biology-qualifiers/" xmlns:bqmodel="http://biomodels.net/model-qualifiers/">
            <rdf:Description rdf:about="#M_S_cpd00599_c">
              <bqbiol:is>
                <rdf:Bag/>
              </bqbiol:is>
            </rdf:Description>
          </rdf:RDF>
        </annotation>
      </species>
      <species metaid="M_S_cpd00186_c" id="M_S_cpd00186_c" name="D-Glutamate" compartment="c" initialAmount="1" hasOnlySubstanceUnits="false" boundaryCondition="false" constant="false" fbc:charge="-2147483648" fbc:chemicalFormula="C5H8NO4">
        <annotation xmlns:sbml="http://www.sbml.org/sbml/level3/version1/core">
          <rdf:RDF xmlns:rdf="http://www.w3.org/1999/02/22-rdf-syntax-ns#" xmlns:dc="http://purl.org/dc/elements/1.1/" xmlns:dcterms="http://purl.org/dc/terms/" xmlns:vCard="http://www.w3.org/2001/vcard-rdf/3.0#" xmlns:bqbiol="http://biomodels.net/biology-qualifiers/" xmlns:bqmodel="http://biomodels.net/model-qualifiers/">
            <rdf:Description rdf:about="#M_S_cpd00186_c">
              <bqbiol:is>
                <rdf:Bag/>
              </bqbiol:is>
            </rdf:Description>
          </rdf:RDF>
        </annotation>
      </species>
      <species metaid="M_S_cpd00264_e" id="M_S_cpd00264_e" name="Spermidine" compartment="e" initialAmount="1" hasOnlySubstanceUnits="false" boundaryCondition="false" constant="false" fbc:charge="-2147483648" fbc:chemicalFormula="C7H22N3">
        <annotation xmlns:sbml="http://www.sbml.org/sbml/level3/version1/core">
          <rdf:RDF xmlns:rdf="http://www.w3.org/1999/02/22-rdf-syntax-ns#" xmlns:dc="http://purl.org/dc/elements/1.1/" xmlns:dcterms="http://purl.org/dc/terms/" xmlns:vCard="http://www.w3.org/2001/vcard-rdf/3.0#" xmlns:bqbiol="http://biomodels.net/biology-qualifiers/" xmlns:bqmodel="http://biomodels.net/model-qualifiers/">
            <rdf:Description rdf:about="#M_S_cpd00264_e">
              <bqbiol:is>
                <rdf:Bag/>
              </bqbiol:is>
            </rdf:Description>
          </rdf:RDF>
        </annotation>
      </species>
      <species metaid="M_S_cpd15306_c" id="M_S_cpd15306_c" name="1,2-Diacyl-sn-glycerol didodecanoyl" compartment="c" initialAmount="1" hasOnlySubstanceUnits="false" boundaryCondition="false" constant="false" fbc:charge="-2147483648" fbc:chemicalFormula="C27H52O5">
        <annotation xmlns:sbml="http://www.sbml.org/sbml/level3/version1/core">
          <rdf:RDF xmlns:rdf="http://www.w3.org/1999/02/22-rdf-syntax-ns#" xmlns:dc="http://purl.org/dc/elements/1.1/" xmlns:dcterms="http://purl.org/dc/terms/" xmlns:vCard="http://www.w3.org/2001/vcard-rdf/3.0#" xmlns:bqbiol="http://biomodels.net/biology-qualifiers/" xmlns:bqmodel="http://biomodels.net/model-qualifiers/">
            <rdf:Description rdf:about="#M_S_cpd15306_c">
              <bqbiol:is>
                <rdf:Bag/>
              </bqbiol:is>
            </rdf:Description>
          </rdf:RDF>
        </annotation>
      </species>
      <species metaid="M_S_cpd15521_c" id="M_S_cpd15521_c" name="1,2-didodecanoyl-sn-glycerol 3-phosphate" compartment="c" initialAmount="1" hasOnlySubstanceUnits="false" boundaryCondition="false" constant="false" fbc:charge="-2147483648" fbc:chemicalFormula="C27H52O8P">
        <annotation xmlns:sbml="http://www.sbml.org/sbml/level3/version1/core">
          <rdf:RDF xmlns:rdf="http://www.w3.org/1999/02/22-rdf-syntax-ns#" xmlns:dc="http://purl.org/dc/elements/1.1/" xmlns:dcterms="http://purl.org/dc/terms/" xmlns:vCard="http://www.w3.org/2001/vcard-rdf/3.0#" xmlns:bqbiol="http://biomodels.net/biology-qualifiers/" xmlns:bqmodel="http://biomodels.net/model-qualifiers/">
            <rdf:Description rdf:about="#M_S_cpd15521_c">
              <bqbiol:is>
                <rdf:Bag/>
              </bqbiol:is>
            </rdf:Description>
          </rdf:RDF>
        </annotation>
      </species>
      <species metaid="M_S_cpd08636_c" id="M_S_cpd08636_c" name="4-5-dihydroxy-2-3-pentanedione" compartment="c" initialAmount="1" hasOnlySubstanceUnits="false" boundaryCondition="false" constant="false" fbc:charge="-2147483648" fbc:chemicalFormula="C5H8O4">
        <annotation xmlns:sbml="http://www.sbml.org/sbml/level3/version1/core">
          <rdf:RDF xmlns:rdf="http://www.w3.org/1999/02/22-rdf-syntax-ns#" xmlns:dc="http://purl.org/dc/elements/1.1/" xmlns:dcterms="http://purl.org/dc/terms/" xmlns:vCard="http://www.w3.org/2001/vcard-rdf/3.0#" xmlns:bqbiol="http://biomodels.net/biology-qualifiers/" xmlns:bqmodel="http://biomodels.net/model-qualifiers/">
            <rdf:Description rdf:about="#M_S_cpd08636_c">
              <bqbiol:is>
                <rdf:Bag/>
              </bqbiol:is>
            </rdf:Description>
          </rdf:RDF>
        </annotation>
      </species>
      <species metaid="M_S_cpd00236_c" id="M_S_cpd00236_c" name="D-Erythrose4-phosphate" compartment="c" initialAmount="1" hasOnlySubstanceUnits="false" boundaryCondition="false" constant="false" fbc:charge="-2147483648" fbc:chemicalFormula="C4H8O7P">
        <annotation xmlns:sbml="http://www.sbml.org/sbml/level3/version1/core">
          <rdf:RDF xmlns:rdf="http://www.w3.org/1999/02/22-rdf-syntax-ns#" xmlns:dc="http://purl.org/dc/elements/1.1/" xmlns:dcterms="http://purl.org/dc/terms/" xmlns:vCard="http://www.w3.org/2001/vcard-rdf/3.0#" xmlns:bqbiol="http://biomodels.net/biology-qualifiers/" xmlns:bqmodel="http://biomodels.net/model-qualifiers/">
            <rdf:Description rdf:about="#M_S_cpd00236_c">
              <bqbiol:is>
                <rdf:Bag/>
              </bqbiol:is>
            </rdf:Description>
          </rdf:RDF>
        </annotation>
      </species>
      <species metaid="M_S_cpd00438_c" id="M_S_cpd00438_c" name="Deoxyadenosine" compartment="c" initialAmount="1" hasOnlySubstanceUnits="false" boundaryCondition="false" constant="false" fbc:charge="-2147483648" fbc:chemicalFormula="C10H13N5O3">
        <annotation xmlns:sbml="http://www.sbml.org/sbml/level3/version1/core">
          <rdf:RDF xmlns:rdf="http://www.w3.org/1999/02/22-rdf-syntax-ns#" xmlns:dc="http://purl.org/dc/elements/1.1/" xmlns:dcterms="http://purl.org/dc/terms/" xmlns:vCard="http://www.w3.org/2001/vcard-rdf/3.0#" xmlns:bqbiol="http://biomodels.net/biology-qualifiers/" xmlns:bqmodel="http://biomodels.net/model-qualifiers/">
            <rdf:Description rdf:about="#M_S_cpd00438_c">
              <bqbiol:is>
                <rdf:Bag/>
              </bqbiol:is>
            </rdf:Description>
          </rdf:RDF>
        </annotation>
      </species>
      <species metaid="M_S_cpd03279_c" id="M_S_cpd03279_c" name="Deoxyinosine" compartment="c" initialAmount="1" hasOnlySubstanceUnits="false" boundaryCondition="false" constant="false" fbc:charge="-2147483648" fbc:chemicalFormula="C10H12N4O4">
        <annotation xmlns:sbml="http://www.sbml.org/sbml/level3/version1/core">
          <rdf:RDF xmlns:rdf="http://www.w3.org/1999/02/22-rdf-syntax-ns#" xmlns:dc="http://purl.org/dc/elements/1.1/" xmlns:dcterms="http://purl.org/dc/terms/" xmlns:vCard="http://www.w3.org/2001/vcard-rdf/3.0#" xmlns:bqbiol="http://biomodels.net/biology-qualifiers/" xmlns:bqmodel="http://biomodels.net/model-qualifiers/">
            <rdf:Description rdf:about="#M_S_cpd03279_c">
              <bqbiol:is>
                <rdf:Bag/>
              </bqbiol:is>
            </rdf:Description>
          </rdf:RDF>
        </annotation>
      </species>
      <species metaid="M_S_cpd00139_c" id="M_S_cpd00139_c" name="Glycolate" compartment="c" initialAmount="1" hasOnlySubstanceUnits="false" boundaryCondition="false" constant="false" fbc:charge="-2147483648" fbc:chemicalFormula="C2H3O3">
        <annotation xmlns:sbml="http://www.sbml.org/sbml/level3/version1/core">
          <rdf:RDF xmlns:rdf="http://www.w3.org/1999/02/22-rdf-syntax-ns#" xmlns:dc="http://purl.org/dc/elements/1.1/" xmlns:dcterms="http://purl.org/dc/terms/" xmlns:vCard="http://www.w3.org/2001/vcard-rdf/3.0#" xmlns:bqbiol="http://biomodels.net/biology-qualifiers/" xmlns:bqmodel="http://biomodels.net/model-qualifiers/">
            <rdf:Description rdf:about="#M_S_cpd00139_c">
              <bqbiol:is>
                <rdf:Bag/>
              </bqbiol:is>
            </rdf:Description>
          </rdf:RDF>
        </annotation>
      </species>
      <species metaid="M_S_cpd15352_c" id="M_S_cpd15352_c" name="2-Demethylmenaquinone 8" compartment="c" initialAmount="1" hasOnlySubstanceUnits="false" boundaryCondition="false" constant="false" fbc:charge="-2147483648" fbc:chemicalFormula="C50H70O2">
        <annotation xmlns:sbml="http://www.sbml.org/sbml/level3/version1/core">
          <rdf:RDF xmlns:rdf="http://www.w3.org/1999/02/22-rdf-syntax-ns#" xmlns:dc="http://purl.org/dc/elements/1.1/" xmlns:dcterms="http://purl.org/dc/terms/" xmlns:vCard="http://www.w3.org/2001/vcard-rdf/3.0#" xmlns:bqbiol="http://biomodels.net/biology-qualifiers/" xmlns:bqmodel="http://biomodels.net/model-qualifiers/">
            <rdf:Description rdf:about="#M_S_cpd15352_c">
              <bqbiol:is>
                <rdf:Bag/>
              </bqbiol:is>
            </rdf:Description>
          </rdf:RDF>
        </annotation>
      </species>
      <species metaid="M_S_cpd00040_c" id="M_S_cpd00040_c" name="Glyoxalate" compartment="c" initialAmount="1" hasOnlySubstanceUnits="false" boundaryCondition="false" constant="false" fbc:charge="-2147483648" fbc:chemicalFormula="C2HO3">
        <annotation xmlns:sbml="http://www.sbml.org/sbml/level3/version1/core">
          <rdf:RDF xmlns:rdf="http://www.w3.org/1999/02/22-rdf-syntax-ns#" xmlns:dc="http://purl.org/dc/elements/1.1/" xmlns:dcterms="http://purl.org/dc/terms/" xmlns:vCard="http://www.w3.org/2001/vcard-rdf/3.0#" xmlns:bqbiol="http://biomodels.net/biology-qualifiers/" xmlns:bqmodel="http://biomodels.net/model-qualifiers/">
            <rdf:Description rdf:about="#M_S_cpd00040_c">
              <bqbiol:is>
                <rdf:Bag/>
              </bqbiol:is>
            </rdf:Description>
          </rdf:RDF>
        </annotation>
      </species>
      <species metaid="M_S_cpd15353_c" id="M_S_cpd15353_c" name="2-Demethylmenaquinol 8" compartment="c" initialAmount="1" hasOnlySubstanceUnits="false" boundaryCondition="false" constant="false" fbc:charge="-2147483648" fbc:chemicalFormula="C50H72O2">
        <annotation xmlns:sbml="http://www.sbml.org/sbml/level3/version1/core">
          <rdf:RDF xmlns:rdf="http://www.w3.org/1999/02/22-rdf-syntax-ns#" xmlns:dc="http://purl.org/dc/elements/1.1/" xmlns:dcterms="http://purl.org/dc/terms/" xmlns:vCard="http://www.w3.org/2001/vcard-rdf/3.0#" xmlns:bqbiol="http://biomodels.net/biology-qualifiers/" xmlns:bqmodel="http://biomodels.net/model-qualifiers/">
            <rdf:Description rdf:about="#M_S_cpd15353_c">
              <bqbiol:is>
                <rdf:Bag/>
              </bqbiol:is>
            </rdf:Description>
          </rdf:RDF>
        </annotation>
      </species>
      <species metaid="M_S_cpd15419_c" id="M_S_cpd15419_c" name="CDP-1,2-dihexadecanoylglycerol" compartment="c" initialAmount="1" hasOnlySubstanceUnits="false" boundaryCondition="false" constant="false" fbc:charge="-2147483648" fbc:chemicalFormula="C44H79N3O15P2">
        <annotation xmlns:sbml="http://www.sbml.org/sbml/level3/version1/core">
          <rdf:RDF xmlns:rdf="http://www.w3.org/1999/02/22-rdf-syntax-ns#" xmlns:dc="http://purl.org/dc/elements/1.1/" xmlns:dcterms="http://purl.org/dc/terms/" xmlns:vCard="http://www.w3.org/2001/vcard-rdf/3.0#" xmlns:bqbiol="http://biomodels.net/biology-qualifiers/" xmlns:bqmodel="http://biomodels.net/model-qualifiers/">
            <rdf:Description rdf:about="#M_S_cpd15419_c">
              <bqbiol:is>
                <rdf:Bag/>
              </bqbiol:is>
            </rdf:Description>
          </rdf:RDF>
        </annotation>
      </species>
      <species metaid="M_S_cpd01171_e" id="M_S_cpd01171_e" name="Dulcose" compartment="e" initialAmount="1" hasOnlySubstanceUnits="false" boundaryCondition="false" constant="false" fbc:charge="-2147483648" fbc:chemicalFormula="C6H14O6">
        <annotation xmlns:sbml="http://www.sbml.org/sbml/level3/version1/core">
          <rdf:RDF xmlns:rdf="http://www.w3.org/1999/02/22-rdf-syntax-ns#" xmlns:dc="http://purl.org/dc/elements/1.1/" xmlns:dcterms="http://purl.org/dc/terms/" xmlns:vCard="http://www.w3.org/2001/vcard-rdf/3.0#" xmlns:bqbiol="http://biomodels.net/biology-qualifiers/" xmlns:bqmodel="http://biomodels.net/model-qualifiers/">
            <rdf:Description rdf:about="#M_S_cpd01171_e">
              <bqbiol:is>
                <rdf:Bag/>
              </bqbiol:is>
            </rdf:Description>
          </rdf:RDF>
        </annotation>
      </species>
      <species metaid="M_S_cpd03752_c" id="M_S_cpd03752_c" name="Galactitol 1-phosphate" compartment="c" initialAmount="1" hasOnlySubstanceUnits="false" boundaryCondition="false" constant="false" fbc:charge="-2147483648" fbc:chemicalFormula="C6H14O9P">
        <annotation xmlns:sbml="http://www.sbml.org/sbml/level3/version1/core">
          <rdf:RDF xmlns:rdf="http://www.w3.org/1999/02/22-rdf-syntax-ns#" xmlns:dc="http://purl.org/dc/elements/1.1/" xmlns:dcterms="http://purl.org/dc/terms/" xmlns:vCard="http://www.w3.org/2001/vcard-rdf/3.0#" xmlns:bqbiol="http://biomodels.net/biology-qualifiers/" xmlns:bqmodel="http://biomodels.net/model-qualifiers/">
            <rdf:Description rdf:about="#M_S_cpd03752_c">
              <bqbiol:is>
                <rdf:Bag/>
              </bqbiol:is>
            </rdf:Description>
          </rdf:RDF>
        </annotation>
      </species>
      <species metaid="M_S_cpd00297_c" id="M_S_cpd00297_c" name="dTDP" compartment="c" initialAmount="1" hasOnlySubstanceUnits="false" boundaryCondition="false" constant="false" fbc:charge="-2147483648" fbc:chemicalFormula="C10H14N2O11P2">
        <annotation xmlns:sbml="http://www.sbml.org/sbml/level3/version1/core">
          <rdf:RDF xmlns:rdf="http://www.w3.org/1999/02/22-rdf-syntax-ns#" xmlns:dc="http://purl.org/dc/elements/1.1/" xmlns:dcterms="http://purl.org/dc/terms/" xmlns:vCard="http://www.w3.org/2001/vcard-rdf/3.0#" xmlns:bqbiol="http://biomodels.net/biology-qualifiers/" xmlns:bqmodel="http://biomodels.net/model-qualifiers/">
            <rdf:Description rdf:about="#M_S_cpd00297_c">
              <bqbiol:is>
                <rdf:Bag/>
              </bqbiol:is>
            </rdf:Description>
          </rdf:RDF>
        </annotation>
      </species>
      <species metaid="M_S_cpd12005_c" id="M_S_cpd12005_c" name="Lipoylprotein" compartment="c" initialAmount="1" hasOnlySubstanceUnits="false" boundaryCondition="false" constant="false" fbc:charge="-2147483648" fbc:chemicalFormula="CHRS2">
        <annotation xmlns:sbml="http://www.sbml.org/sbml/level3/version1/core">
          <rdf:RDF xmlns:rdf="http://www.w3.org/1999/02/22-rdf-syntax-ns#" xmlns:dc="http://purl.org/dc/elements/1.1/" xmlns:dcterms="http://purl.org/dc/terms/" xmlns:vCard="http://www.w3.org/2001/vcard-rdf/3.0#" xmlns:bqbiol="http://biomodels.net/biology-qualifiers/" xmlns:bqmodel="http://biomodels.net/model-qualifiers/">
            <rdf:Description rdf:about="#M_S_cpd12005_c">
              <bqbiol:is>
                <rdf:Bag/>
              </bqbiol:is>
            </rdf:Description>
          </rdf:RDF>
        </annotation>
      </species>
      <species metaid="M_S_cpd11830_c" id="M_S_cpd11830_c" name="S-Aminomethyldihydrolipoylprotein" compartment="c" initialAmount="1" hasOnlySubstanceUnits="false" boundaryCondition="false" constant="false" fbc:charge="-2147483648" fbc:chemicalFormula="C2H7NRS2">
        <annotation xmlns:sbml="http://www.sbml.org/sbml/level3/version1/core">
          <rdf:RDF xmlns:rdf="http://www.w3.org/1999/02/22-rdf-syntax-ns#" xmlns:dc="http://purl.org/dc/elements/1.1/" xmlns:dcterms="http://purl.org/dc/terms/" xmlns:vCard="http://www.w3.org/2001/vcard-rdf/3.0#" xmlns:bqbiol="http://biomodels.net/biology-qualifiers/" xmlns:bqmodel="http://biomodels.net/model-qualifiers/">
            <rdf:Description rdf:about="#M_S_cpd11830_c">
              <bqbiol:is>
                <rdf:Bag/>
              </bqbiol:is>
            </rdf:Description>
          </rdf:RDF>
        </annotation>
      </species>
      <species metaid="M_S_cpd00157_c" id="M_S_cpd00157_c" name="Glycerone" compartment="c" initialAmount="1" hasOnlySubstanceUnits="false" boundaryCondition="false" constant="false" fbc:charge="-2147483648" fbc:chemicalFormula="C3H6O3">
        <annotation xmlns:sbml="http://www.sbml.org/sbml/level3/version1/core">
          <rdf:RDF xmlns:rdf="http://www.w3.org/1999/02/22-rdf-syntax-ns#" xmlns:dc="http://purl.org/dc/elements/1.1/" xmlns:dcterms="http://purl.org/dc/terms/" xmlns:vCard="http://www.w3.org/2001/vcard-rdf/3.0#" xmlns:bqbiol="http://biomodels.net/biology-qualifiers/" xmlns:bqmodel="http://biomodels.net/model-qualifiers/">
            <rdf:Description rdf:about="#M_S_cpd00157_c">
              <bqbiol:is>
                <rdf:Bag/>
              </bqbiol:is>
            </rdf:Description>
          </rdf:RDF>
        </annotation>
      </species>
      <species metaid="M_S_cpd00655_c" id="M_S_cpd00655_c" name="Dephospho-CoA" compartment="c" initialAmount="1" hasOnlySubstanceUnits="false" boundaryCondition="false" constant="false" fbc:charge="-2147483648" fbc:chemicalFormula="C21H33N7O13P2S">
        <annotation xmlns:sbml="http://www.sbml.org/sbml/level3/version1/core">
          <rdf:RDF xmlns:rdf="http://www.w3.org/1999/02/22-rdf-syntax-ns#" xmlns:dc="http://purl.org/dc/elements/1.1/" xmlns:dcterms="http://purl.org/dc/terms/" xmlns:vCard="http://www.w3.org/2001/vcard-rdf/3.0#" xmlns:bqbiol="http://biomodels.net/biology-qualifiers/" xmlns:bqmodel="http://biomodels.net/model-qualifiers/">
            <rdf:Description rdf:about="#M_S_cpd00655_c">
              <bqbiol:is>
                <rdf:Bag/>
              </bqbiol:is>
            </rdf:Description>
          </rdf:RDF>
        </annotation>
      </species>
      <species metaid="M_S_cpd00146_c" id="M_S_cpd00146_c" name="Carbamoylphosphate" compartment="c" initialAmount="1" hasOnlySubstanceUnits="false" boundaryCondition="false" constant="false" fbc:charge="-2147483648" fbc:chemicalFormula="CH3NO5P">
        <annotation xmlns:sbml="http://www.sbml.org/sbml/level3/version1/core">
          <rdf:RDF xmlns:rdf="http://www.w3.org/1999/02/22-rdf-syntax-ns#" xmlns:dc="http://purl.org/dc/elements/1.1/" xmlns:dcterms="http://purl.org/dc/terms/" xmlns:vCard="http://www.w3.org/2001/vcard-rdf/3.0#" xmlns:bqbiol="http://biomodels.net/biology-qualifiers/" xmlns:bqmodel="http://biomodels.net/model-qualifiers/">
            <rdf:Description rdf:about="#M_S_cpd00146_c">
              <bqbiol:is>
                <rdf:Bag/>
              </bqbiol:is>
            </rdf:Description>
          </rdf:RDF>
        </annotation>
      </species>
      <species metaid="M_S_cpd00343_c" id="M_S_cpd00343_c" name="N-Carbamoyl-L-aspartate" compartment="c" initialAmount="1" hasOnlySubstanceUnits="false" boundaryCondition="false" constant="false" fbc:charge="-2147483648" fbc:chemicalFormula="C5H6N2O5">
        <annotation xmlns:sbml="http://www.sbml.org/sbml/level3/version1/core">
          <rdf:RDF xmlns:rdf="http://www.w3.org/1999/02/22-rdf-syntax-ns#" xmlns:dc="http://purl.org/dc/elements/1.1/" xmlns:dcterms="http://purl.org/dc/terms/" xmlns:vCard="http://www.w3.org/2001/vcard-rdf/3.0#" xmlns:bqbiol="http://biomodels.net/biology-qualifiers/" xmlns:bqmodel="http://biomodels.net/model-qualifiers/">
            <rdf:Description rdf:about="#M_S_cpd00343_c">
              <bqbiol:is>
                <rdf:Bag/>
              </bqbiol:is>
            </rdf:Description>
          </rdf:RDF>
        </annotation>
      </species>
      <species metaid="M_S_cpd09878_e" id="M_S_cpd09878_e" name="Sulfoacetate" compartment="e" initialAmount="1" hasOnlySubstanceUnits="false" boundaryCondition="false" constant="false" fbc:charge="-2147483648" fbc:chemicalFormula="C2H2O5S">
        <annotation xmlns:sbml="http://www.sbml.org/sbml/level3/version1/core">
          <rdf:RDF xmlns:rdf="http://www.w3.org/1999/02/22-rdf-syntax-ns#" xmlns:dc="http://purl.org/dc/elements/1.1/" xmlns:dcterms="http://purl.org/dc/terms/" xmlns:vCard="http://www.w3.org/2001/vcard-rdf/3.0#" xmlns:bqbiol="http://biomodels.net/biology-qualifiers/" xmlns:bqmodel="http://biomodels.net/model-qualifiers/">
            <rdf:Description rdf:about="#M_S_cpd09878_e">
              <bqbiol:is>
                <rdf:Bag/>
              </bqbiol:is>
            </rdf:Description>
          </rdf:RDF>
        </annotation>
      </species>
      <species metaid="M_S_cpd09878_c" id="M_S_cpd09878_c" name="Sulfoacetate" compartment="c" initialAmount="1" hasOnlySubstanceUnits="false" boundaryCondition="false" constant="false" fbc:charge="-2147483648" fbc:chemicalFormula="C2H2O5S">
        <annotation xmlns:sbml="http://www.sbml.org/sbml/level3/version1/core">
          <rdf:RDF xmlns:rdf="http://www.w3.org/1999/02/22-rdf-syntax-ns#" xmlns:dc="http://purl.org/dc/elements/1.1/" xmlns:dcterms="http://purl.org/dc/terms/" xmlns:vCard="http://www.w3.org/2001/vcard-rdf/3.0#" xmlns:bqbiol="http://biomodels.net/biology-qualifiers/" xmlns:bqmodel="http://biomodels.net/model-qualifiers/">
            <rdf:Description rdf:about="#M_S_cpd09878_c">
              <bqbiol:is>
                <rdf:Bag/>
              </bqbiol:is>
            </rdf:Description>
          </rdf:RDF>
        </annotation>
      </species>
      <species metaid="M_S_cpd00024_c" id="M_S_cpd00024_c" name="2-Oxoglutarate" compartment="c" initialAmount="1" hasOnlySubstanceUnits="false" boundaryCondition="false" constant="false" fbc:charge="-2147483648" fbc:chemicalFormula="C5H4O5">
        <annotation xmlns:sbml="http://www.sbml.org/sbml/level3/version1/core">
          <rdf:RDF xmlns:rdf="http://www.w3.org/1999/02/22-rdf-syntax-ns#" xmlns:dc="http://purl.org/dc/elements/1.1/" xmlns:dcterms="http://purl.org/dc/terms/" xmlns:vCard="http://www.w3.org/2001/vcard-rdf/3.0#" xmlns:bqbiol="http://biomodels.net/biology-qualifiers/" xmlns:bqmodel="http://biomodels.net/model-qualifiers/">
            <rdf:Description rdf:about="#M_S_cpd00024_c">
              <bqbiol:is>
                <rdf:Bag/>
              </bqbiol:is>
            </rdf:Description>
          </rdf:RDF>
        </annotation>
      </species>
      <species metaid="M_S_cpd00107_c" id="M_S_cpd00107_c" name="L-Leucine" compartment="c" initialAmount="1" hasOnlySubstanceUnits="false" boundaryCondition="false" constant="false" fbc:charge="-2147483648" fbc:chemicalFormula="C6H13NO2">
        <annotation xmlns:sbml="http://www.sbml.org/sbml/level3/version1/core">
          <rdf:RDF xmlns:rdf="http://www.w3.org/1999/02/22-rdf-syntax-ns#" xmlns:dc="http://purl.org/dc/elements/1.1/" xmlns:dcterms="http://purl.org/dc/terms/" xmlns:vCard="http://www.w3.org/2001/vcard-rdf/3.0#" xmlns:bqbiol="http://biomodels.net/biology-qualifiers/" xmlns:bqmodel="http://biomodels.net/model-qualifiers/">
            <rdf:Description rdf:about="#M_S_cpd00107_c">
              <bqbiol:is>
                <rdf:Bag/>
              </bqbiol:is>
            </rdf:Description>
          </rdf:RDF>
        </annotation>
      </species>
      <species metaid="M_S_cpd00200_c" id="M_S_cpd00200_c" name="4MOP" compartment="c" initialAmount="1" hasOnlySubstanceUnits="false" boundaryCondition="false" constant="false" fbc:charge="-2147483648" fbc:chemicalFormula="C6H9O3">
        <annotation xmlns:sbml="http://www.sbml.org/sbml/level3/version1/core">
          <rdf:RDF xmlns:rdf="http://www.w3.org/1999/02/22-rdf-syntax-ns#" xmlns:dc="http://purl.org/dc/elements/1.1/" xmlns:dcterms="http://purl.org/dc/terms/" xmlns:vCard="http://www.w3.org/2001/vcard-rdf/3.0#" xmlns:bqbiol="http://biomodels.net/biology-qualifiers/" xmlns:bqmodel="http://biomodels.net/model-qualifiers/">
            <rdf:Description rdf:about="#M_S_cpd00200_c">
              <bqbiol:is>
                <rdf:Bag/>
              </bqbiol:is>
            </rdf:Description>
          </rdf:RDF>
        </annotation>
      </species>
      <species metaid="M_S_cpd01775_c" id="M_S_cpd01775_c" name="Phosphoribosyl-ATP" compartment="c" initialAmount="1" hasOnlySubstanceUnits="false" boundaryCondition="false" constant="false" fbc:charge="-2147483648" fbc:chemicalFormula="C15H21N5O20P4">
        <annotation xmlns:sbml="http://www.sbml.org/sbml/level3/version1/core">
          <rdf:RDF xmlns:rdf="http://www.w3.org/1999/02/22-rdf-syntax-ns#" xmlns:dc="http://purl.org/dc/elements/1.1/" xmlns:dcterms="http://purl.org/dc/terms/" xmlns:vCard="http://www.w3.org/2001/vcard-rdf/3.0#" xmlns:bqbiol="http://biomodels.net/biology-qualifiers/" xmlns:bqmodel="http://biomodels.net/model-qualifiers/">
            <rdf:Description rdf:about="#M_S_cpd01775_c">
              <bqbiol:is>
                <rdf:Bag/>
              </bqbiol:is>
            </rdf:Description>
          </rdf:RDF>
        </annotation>
      </species>
      <species metaid="M_S_cpd01777_c" id="M_S_cpd01777_c" name="Phosphoribosyl-AMP" compartment="c" initialAmount="1" hasOnlySubstanceUnits="false" boundaryCondition="false" constant="false" fbc:charge="-2147483648" fbc:chemicalFormula="C15H21N5O14P2">
        <annotation xmlns:sbml="http://www.sbml.org/sbml/level3/version1/core">
          <rdf:RDF xmlns:rdf="http://www.w3.org/1999/02/22-rdf-syntax-ns#" xmlns:dc="http://purl.org/dc/elements/1.1/" xmlns:dcterms="http://purl.org/dc/terms/" xmlns:vCard="http://www.w3.org/2001/vcard-rdf/3.0#" xmlns:bqbiol="http://biomodels.net/biology-qualifiers/" xmlns:bqmodel="http://biomodels.net/model-qualifiers/">
            <rdf:Description rdf:about="#M_S_cpd01777_c">
              <bqbiol:is>
                <rdf:Bag/>
              </bqbiol:is>
            </rdf:Description>
          </rdf:RDF>
        </annotation>
      </species>
      <species metaid="M_S_cpd00209_c" id="M_S_cpd00209_c" name="Nitrate" compartment="c" initialAmount="1" hasOnlySubstanceUnits="false" boundaryCondition="false" constant="false" fbc:charge="-2147483648" fbc:chemicalFormula="NO3">
        <annotation xmlns:sbml="http://www.sbml.org/sbml/level3/version1/core">
          <rdf:RDF xmlns:rdf="http://www.w3.org/1999/02/22-rdf-syntax-ns#" xmlns:dc="http://purl.org/dc/elements/1.1/" xmlns:dcterms="http://purl.org/dc/terms/" xmlns:vCard="http://www.w3.org/2001/vcard-rdf/3.0#" xmlns:bqbiol="http://biomodels.net/biology-qualifiers/" xmlns:bqmodel="http://biomodels.net/model-qualifiers/">
            <rdf:Description rdf:about="#M_S_cpd00209_c">
              <bqbiol:is>
                <rdf:Bag/>
              </bqbiol:is>
            </rdf:Description>
          </rdf:RDF>
        </annotation>
      </species>
      <species metaid="M_S_cpd00075_c" id="M_S_cpd00075_c" name="Nitrite" compartment="c" initialAmount="1" hasOnlySubstanceUnits="false" boundaryCondition="false" constant="false" fbc:charge="-2147483648" fbc:chemicalFormula="NO2">
        <annotation xmlns:sbml="http://www.sbml.org/sbml/level3/version1/core">
          <rdf:RDF xmlns:rdf="http://www.w3.org/1999/02/22-rdf-syntax-ns#" xmlns:dc="http://purl.org/dc/elements/1.1/" xmlns:dcterms="http://purl.org/dc/terms/" xmlns:vCard="http://www.w3.org/2001/vcard-rdf/3.0#" xmlns:bqbiol="http://biomodels.net/biology-qualifiers/" xmlns:bqmodel="http://biomodels.net/model-qualifiers/">
            <rdf:Description rdf:about="#M_S_cpd00075_c">
              <bqbiol:is>
                <rdf:Bag/>
              </bqbiol:is>
            </rdf:Description>
          </rdf:RDF>
        </annotation>
      </species>
      <species metaid="M_S_cpd02666_c" id="M_S_cpd02666_c" name="(R)-4&apos;-Phosphopantothenoyl-L-cysteine" compartment="c" initialAmount="1" hasOnlySubstanceUnits="false" boundaryCondition="false" constant="false" fbc:charge="-2147483648" fbc:chemicalFormula="C12H21N2O9PS">
        <annotation xmlns:sbml="http://www.sbml.org/sbml/level3/version1/core">
          <rdf:RDF xmlns:rdf="http://www.w3.org/1999/02/22-rdf-syntax-ns#" xmlns:dc="http://purl.org/dc/elements/1.1/" xmlns:dcterms="http://purl.org/dc/terms/" xmlns:vCard="http://www.w3.org/2001/vcard-rdf/3.0#" xmlns:bqbiol="http://biomodels.net/biology-qualifiers/" xmlns:bqmodel="http://biomodels.net/model-qualifiers/">
            <rdf:Description rdf:about="#M_S_cpd02666_c">
              <bqbiol:is>
                <rdf:Bag/>
              </bqbiol:is>
            </rdf:Description>
          </rdf:RDF>
        </annotation>
      </species>
      <species metaid="M_S_cpd00834_c" id="M_S_cpd00834_c" name="Phosphopantetheine" compartment="c" initialAmount="1" hasOnlySubstanceUnits="false" boundaryCondition="false" constant="false" fbc:charge="-2147483648" fbc:chemicalFormula="C11H22N2O7PS">
        <annotation xmlns:sbml="http://www.sbml.org/sbml/level3/version1/core">
          <rdf:RDF xmlns:rdf="http://www.w3.org/1999/02/22-rdf-syntax-ns#" xmlns:dc="http://purl.org/dc/elements/1.1/" xmlns:dcterms="http://purl.org/dc/terms/" xmlns:vCard="http://www.w3.org/2001/vcard-rdf/3.0#" xmlns:bqbiol="http://biomodels.net/biology-qualifiers/" xmlns:bqmodel="http://biomodels.net/model-qualifiers/">
            <rdf:Description rdf:about="#M_S_cpd00834_c">
              <bqbiol:is>
                <rdf:Bag/>
              </bqbiol:is>
            </rdf:Description>
          </rdf:RDF>
        </annotation>
      </species>
      <species metaid="M_S_cpd00069_c" id="M_S_cpd00069_c" name="L-Tyrosine" compartment="c" initialAmount="1" hasOnlySubstanceUnits="false" boundaryCondition="false" constant="false" fbc:charge="-2147483648" fbc:chemicalFormula="C9H11NO3">
        <annotation xmlns:sbml="http://www.sbml.org/sbml/level3/version1/core">
          <rdf:RDF xmlns:rdf="http://www.w3.org/1999/02/22-rdf-syntax-ns#" xmlns:dc="http://purl.org/dc/elements/1.1/" xmlns:dcterms="http://purl.org/dc/terms/" xmlns:vCard="http://www.w3.org/2001/vcard-rdf/3.0#" xmlns:bqbiol="http://biomodels.net/biology-qualifiers/" xmlns:bqmodel="http://biomodels.net/model-qualifiers/">
            <rdf:Description rdf:about="#M_S_cpd00069_c">
              <bqbiol:is>
                <rdf:Bag/>
              </bqbiol:is>
            </rdf:Description>
          </rdf:RDF>
        </annotation>
      </species>
      <species metaid="M_S_cpd00018_c" id="M_S_cpd00018_c" name="AMP" compartment="c" initialAmount="1" hasOnlySubstanceUnits="false" boundaryCondition="false" constant="false" fbc:charge="-2147483648" fbc:chemicalFormula="C10H13N5O7P">
        <annotation xmlns:sbml="http://www.sbml.org/sbml/level3/version1/core">
          <rdf:RDF xmlns:rdf="http://www.w3.org/1999/02/22-rdf-syntax-ns#" xmlns:dc="http://purl.org/dc/elements/1.1/" xmlns:dcterms="http://purl.org/dc/terms/" xmlns:vCard="http://www.w3.org/2001/vcard-rdf/3.0#" xmlns:bqbiol="http://biomodels.net/biology-qualifiers/" xmlns:bqmodel="http://biomodels.net/model-qualifiers/">
            <rdf:Description rdf:about="#M_S_cpd00018_c">
              <bqbiol:is>
                <rdf:Bag/>
              </bqbiol:is>
            </rdf:Description>
          </rdf:RDF>
        </annotation>
      </species>
      <species metaid="M_S_cpd02654_c" id="M_S_cpd02654_c" name="4-Methyl-5-2-phosphoethyl-thiazole" compartment="c" initialAmount="1" hasOnlySubstanceUnits="false" boundaryCondition="false" constant="false" fbc:charge="-2147483648" fbc:chemicalFormula="C6H9NO4PS">
        <annotation xmlns:sbml="http://www.sbml.org/sbml/level3/version1/core">
          <rdf:RDF xmlns:rdf="http://www.w3.org/1999/02/22-rdf-syntax-ns#" xmlns:dc="http://purl.org/dc/elements/1.1/" xmlns:dcterms="http://purl.org/dc/terms/" xmlns:vCard="http://www.w3.org/2001/vcard-rdf/3.0#" xmlns:bqbiol="http://biomodels.net/biology-qualifiers/" xmlns:bqmodel="http://biomodels.net/model-qualifiers/">
            <rdf:Description rdf:about="#M_S_cpd02654_c">
              <bqbiol:is>
                <rdf:Bag/>
              </bqbiol:is>
            </rdf:Description>
          </rdf:RDF>
        </annotation>
      </species>
      <species metaid="M_S_cpd15378_c" id="M_S_cpd15378_c" name="4-Hydroxy-benzylalcohol" compartment="c" initialAmount="1" hasOnlySubstanceUnits="false" boundaryCondition="false" constant="false" fbc:charge="-2147483648" fbc:chemicalFormula="C7H8O2">
        <annotation xmlns:sbml="http://www.sbml.org/sbml/level3/version1/core">
          <rdf:RDF xmlns:rdf="http://www.w3.org/1999/02/22-rdf-syntax-ns#" xmlns:dc="http://purl.org/dc/elements/1.1/" xmlns:dcterms="http://purl.org/dc/terms/" xmlns:vCard="http://www.w3.org/2001/vcard-rdf/3.0#" xmlns:bqbiol="http://biomodels.net/biology-qualifiers/" xmlns:bqmodel="http://biomodels.net/model-qualifiers/">
            <rdf:Description rdf:about="#M_S_cpd15378_c">
              <bqbiol:is>
                <rdf:Bag/>
              </bqbiol:is>
            </rdf:Description>
          </rdf:RDF>
        </annotation>
      </species>
      <species metaid="M_S_cpd02979_c" id="M_S_cpd02979_c" name="phosphoribosylformiminoaicar-phosphate" compartment="c" initialAmount="1" hasOnlySubstanceUnits="false" boundaryCondition="false" constant="false" fbc:charge="-2147483648" fbc:chemicalFormula="C15H23N5O15P2">
        <annotation xmlns:sbml="http://www.sbml.org/sbml/level3/version1/core">
          <rdf:RDF xmlns:rdf="http://www.w3.org/1999/02/22-rdf-syntax-ns#" xmlns:dc="http://purl.org/dc/elements/1.1/" xmlns:dcterms="http://purl.org/dc/terms/" xmlns:vCard="http://www.w3.org/2001/vcard-rdf/3.0#" xmlns:bqbiol="http://biomodels.net/biology-qualifiers/" xmlns:bqmodel="http://biomodels.net/model-qualifiers/">
            <rdf:Description rdf:about="#M_S_cpd02979_c">
              <bqbiol:is>
                <rdf:Bag/>
              </bqbiol:is>
            </rdf:Description>
          </rdf:RDF>
        </annotation>
      </species>
      <species metaid="M_S_cpd02991_c" id="M_S_cpd02991_c" name="phosphoribulosylformimino-AICAR-phosphate" compartment="c" initialAmount="1" hasOnlySubstanceUnits="false" boundaryCondition="false" constant="false" fbc:charge="-2147483648" fbc:chemicalFormula="C15H23N5O15P2">
        <annotation xmlns:sbml="http://www.sbml.org/sbml/level3/version1/core">
          <rdf:RDF xmlns:rdf="http://www.w3.org/1999/02/22-rdf-syntax-ns#" xmlns:dc="http://purl.org/dc/elements/1.1/" xmlns:dcterms="http://purl.org/dc/terms/" xmlns:vCard="http://www.w3.org/2001/vcard-rdf/3.0#" xmlns:bqbiol="http://biomodels.net/biology-qualifiers/" xmlns:bqmodel="http://biomodels.net/model-qualifiers/">
            <rdf:Description rdf:about="#M_S_cpd02991_c">
              <bqbiol:is>
                <rdf:Bag/>
              </bqbiol:is>
            </rdf:Description>
          </rdf:RDF>
        </annotation>
      </species>
      <species metaid="M_S_cpd00550_e" id="M_S_cpd00550_e" name="D-Serine" compartment="e" initialAmount="1" hasOnlySubstanceUnits="false" boundaryCondition="false" constant="false" fbc:charge="-2147483648" fbc:chemicalFormula="C3H7NO3">
        <annotation xmlns:sbml="http://www.sbml.org/sbml/level3/version1/core">
          <rdf:RDF xmlns:rdf="http://www.w3.org/1999/02/22-rdf-syntax-ns#" xmlns:dc="http://purl.org/dc/elements/1.1/" xmlns:dcterms="http://purl.org/dc/terms/" xmlns:vCard="http://www.w3.org/2001/vcard-rdf/3.0#" xmlns:bqbiol="http://biomodels.net/biology-qualifiers/" xmlns:bqmodel="http://biomodels.net/model-qualifiers/">
            <rdf:Description rdf:about="#M_S_cpd00550_e">
              <bqbiol:is>
                <rdf:Bag/>
              </bqbiol:is>
            </rdf:Description>
          </rdf:RDF>
        </annotation>
      </species>
      <species metaid="M_S_cpd00550_c" id="M_S_cpd00550_c" name="D-Serine" compartment="c" initialAmount="1" hasOnlySubstanceUnits="false" boundaryCondition="false" constant="false" fbc:charge="-2147483648" fbc:chemicalFormula="C3H7NO3">
        <annotation xmlns:sbml="http://www.sbml.org/sbml/level3/version1/core">
          <rdf:RDF xmlns:rdf="http://www.w3.org/1999/02/22-rdf-syntax-ns#" xmlns:dc="http://purl.org/dc/elements/1.1/" xmlns:dcterms="http://purl.org/dc/terms/" xmlns:vCard="http://www.w3.org/2001/vcard-rdf/3.0#" xmlns:bqbiol="http://biomodels.net/biology-qualifiers/" xmlns:bqmodel="http://biomodels.net/model-qualifiers/">
            <rdf:Description rdf:about="#M_S_cpd00550_c">
              <bqbiol:is>
                <rdf:Bag/>
              </bqbiol:is>
            </rdf:Description>
          </rdf:RDF>
        </annotation>
      </species>
      <species metaid="M_S_cpd11441_c" id="M_S_cpd11441_c" name="fa6coa" compartment="c" initialAmount="1" hasOnlySubstanceUnits="false" boundaryCondition="false" constant="false" fbc:charge="-2147483648" fbc:chemicalFormula="C37H63N7O17P3S">
        <annotation xmlns:sbml="http://www.sbml.org/sbml/level3/version1/core">
          <rdf:RDF xmlns:rdf="http://www.w3.org/1999/02/22-rdf-syntax-ns#" xmlns:dc="http://purl.org/dc/elements/1.1/" xmlns:dcterms="http://purl.org/dc/terms/" xmlns:vCard="http://www.w3.org/2001/vcard-rdf/3.0#" xmlns:bqbiol="http://biomodels.net/biology-qualifiers/" xmlns:bqmodel="http://biomodels.net/model-qualifiers/">
            <rdf:Description rdf:about="#M_S_cpd11441_c">
              <bqbiol:is>
                <rdf:Bag/>
              </bqbiol:is>
            </rdf:Description>
          </rdf:RDF>
        </annotation>
      </species>
      <species metaid="M_S_cpd15676_c" id="M_S_cpd15676_c" name="1-isohexadecanoyl-sn-glycerol 3-phosphate" compartment="c" initialAmount="1" hasOnlySubstanceUnits="false" boundaryCondition="false" constant="false" fbc:charge="-2147483648" fbc:chemicalFormula="C19H38O7P">
        <annotation xmlns:sbml="http://www.sbml.org/sbml/level3/version1/core">
          <rdf:RDF xmlns:rdf="http://www.w3.org/1999/02/22-rdf-syntax-ns#" xmlns:dc="http://purl.org/dc/elements/1.1/" xmlns:dcterms="http://purl.org/dc/terms/" xmlns:vCard="http://www.w3.org/2001/vcard-rdf/3.0#" xmlns:bqbiol="http://biomodels.net/biology-qualifiers/" xmlns:bqmodel="http://biomodels.net/model-qualifiers/">
            <rdf:Description rdf:about="#M_S_cpd15676_c">
              <bqbiol:is>
                <rdf:Bag/>
              </bqbiol:is>
            </rdf:Description>
          </rdf:RDF>
        </annotation>
      </species>
      <species metaid="M_S_cpd00635_c" id="M_S_cpd00635_c" name="Cbl" compartment="c" initialAmount="1" hasOnlySubstanceUnits="false" boundaryCondition="false" constant="false" fbc:charge="-2147483648" fbc:chemicalFormula="C62H89CoN13O14P">
        <annotation xmlns:sbml="http://www.sbml.org/sbml/level3/version1/core">
          <rdf:RDF xmlns:rdf="http://www.w3.org/1999/02/22-rdf-syntax-ns#" xmlns:dc="http://purl.org/dc/elements/1.1/" xmlns:dcterms="http://purl.org/dc/terms/" xmlns:vCard="http://www.w3.org/2001/vcard-rdf/3.0#" xmlns:bqbiol="http://biomodels.net/biology-qualifiers/" xmlns:bqmodel="http://biomodels.net/model-qualifiers/">
            <rdf:Description rdf:about="#M_S_cpd00635_c">
              <bqbiol:is>
                <rdf:Bag/>
              </bqbiol:is>
            </rdf:Description>
          </rdf:RDF>
        </annotation>
      </species>
      <species metaid="M_S_cpd00423_c" id="M_S_cpd00423_c" name="Vitamin B12r" compartment="c" initialAmount="1" hasOnlySubstanceUnits="false" boundaryCondition="false" constant="false" fbc:charge="-2147483648" fbc:chemicalFormula="C62H89CoN13O14P">
        <annotation xmlns:sbml="http://www.sbml.org/sbml/level3/version1/core">
          <rdf:RDF xmlns:rdf="http://www.w3.org/1999/02/22-rdf-syntax-ns#" xmlns:dc="http://purl.org/dc/elements/1.1/" xmlns:dcterms="http://purl.org/dc/terms/" xmlns:vCard="http://www.w3.org/2001/vcard-rdf/3.0#" xmlns:bqbiol="http://biomodels.net/biology-qualifiers/" xmlns:bqmodel="http://biomodels.net/model-qualifiers/">
            <rdf:Description rdf:about="#M_S_cpd00423_c">
              <bqbiol:is>
                <rdf:Bag/>
              </bqbiol:is>
            </rdf:Description>
          </rdf:RDF>
        </annotation>
      </species>
      <species metaid="M_S_cpd00342_c" id="M_S_cpd00342_c" name="N-Acetylornithine" compartment="c" initialAmount="1" hasOnlySubstanceUnits="false" boundaryCondition="false" constant="false" fbc:charge="-2147483648" fbc:chemicalFormula="C7H14N2O3">
        <annotation xmlns:sbml="http://www.sbml.org/sbml/level3/version1/core">
          <rdf:RDF xmlns:rdf="http://www.w3.org/1999/02/22-rdf-syntax-ns#" xmlns:dc="http://purl.org/dc/elements/1.1/" xmlns:dcterms="http://purl.org/dc/terms/" xmlns:vCard="http://www.w3.org/2001/vcard-rdf/3.0#" xmlns:bqbiol="http://biomodels.net/biology-qualifiers/" xmlns:bqmodel="http://biomodels.net/model-qualifiers/">
            <rdf:Description rdf:about="#M_S_cpd00342_c">
              <bqbiol:is>
                <rdf:Bag/>
              </bqbiol:is>
            </rdf:Description>
          </rdf:RDF>
        </annotation>
      </species>
      <species metaid="M_S_cpd00918_c" id="M_S_cpd00918_c" name="2-Acetamido-5-oxopentanoate" compartment="c" initialAmount="1" hasOnlySubstanceUnits="false" boundaryCondition="false" constant="false" fbc:charge="-2147483648" fbc:chemicalFormula="C7H10NO4">
        <annotation xmlns:sbml="http://www.sbml.org/sbml/level3/version1/core">
          <rdf:RDF xmlns:rdf="http://www.w3.org/1999/02/22-rdf-syntax-ns#" xmlns:dc="http://purl.org/dc/elements/1.1/" xmlns:dcterms="http://purl.org/dc/terms/" xmlns:vCard="http://www.w3.org/2001/vcard-rdf/3.0#" xmlns:bqbiol="http://biomodels.net/biology-qualifiers/" xmlns:bqmodel="http://biomodels.net/model-qualifiers/">
            <rdf:Description rdf:about="#M_S_cpd00918_c">
              <bqbiol:is>
                <rdf:Bag/>
              </bqbiol:is>
            </rdf:Description>
          </rdf:RDF>
        </annotation>
      </species>
      <species metaid="M_S_cpd00039_e" id="M_S_cpd00039_e" name="L-Lysine" compartment="e" initialAmount="1" hasOnlySubstanceUnits="false" boundaryCondition="false" constant="false" fbc:charge="-2147483648" fbc:chemicalFormula="C6H15N2O2">
        <annotation xmlns:sbml="http://www.sbml.org/sbml/level3/version1/core">
          <rdf:RDF xmlns:rdf="http://www.w3.org/1999/02/22-rdf-syntax-ns#" xmlns:dc="http://purl.org/dc/elements/1.1/" xmlns:dcterms="http://purl.org/dc/terms/" xmlns:vCard="http://www.w3.org/2001/vcard-rdf/3.0#" xmlns:bqbiol="http://biomodels.net/biology-qualifiers/" xmlns:bqmodel="http://biomodels.net/model-qualifiers/">
            <rdf:Description rdf:about="#M_S_cpd00039_e">
              <bqbiol:is>
                <rdf:Bag/>
              </bqbiol:is>
            </rdf:Description>
          </rdf:RDF>
        </annotation>
      </species>
      <species metaid="M_S_cpd00039_c" id="M_S_cpd00039_c" name="L-Lysine" compartment="c" initialAmount="1" hasOnlySubstanceUnits="false" boundaryCondition="false" constant="false" fbc:charge="-2147483648" fbc:chemicalFormula="C6H15N2O2">
        <annotation xmlns:sbml="http://www.sbml.org/sbml/level3/version1/core">
          <rdf:RDF xmlns:rdf="http://www.w3.org/1999/02/22-rdf-syntax-ns#" xmlns:dc="http://purl.org/dc/elements/1.1/" xmlns:dcterms="http://purl.org/dc/terms/" xmlns:vCard="http://www.w3.org/2001/vcard-rdf/3.0#" xmlns:bqbiol="http://biomodels.net/biology-qualifiers/" xmlns:bqmodel="http://biomodels.net/model-qualifiers/">
            <rdf:Description rdf:about="#M_S_cpd00039_c">
              <bqbiol:is>
                <rdf:Bag/>
              </bqbiol:is>
            </rdf:Description>
          </rdf:RDF>
        </annotation>
      </species>
      <species metaid="M_S_cpd00087_c" id="M_S_cpd00087_c" name="Tetrahydrofolate" compartment="c" initialAmount="1" hasOnlySubstanceUnits="false" boundaryCondition="false" constant="false" fbc:charge="-2147483648" fbc:chemicalFormula="C19H21N7O6">
        <annotation xmlns:sbml="http://www.sbml.org/sbml/level3/version1/core">
          <rdf:RDF xmlns:rdf="http://www.w3.org/1999/02/22-rdf-syntax-ns#" xmlns:dc="http://purl.org/dc/elements/1.1/" xmlns:dcterms="http://purl.org/dc/terms/" xmlns:vCard="http://www.w3.org/2001/vcard-rdf/3.0#" xmlns:bqbiol="http://biomodels.net/biology-qualifiers/" xmlns:bqmodel="http://biomodels.net/model-qualifiers/">
            <rdf:Description rdf:about="#M_S_cpd00087_c">
              <bqbiol:is>
                <rdf:Bag/>
              </bqbiol:is>
            </rdf:Description>
          </rdf:RDF>
        </annotation>
      </species>
      <species metaid="M_S_cpd06227_c" id="M_S_cpd06227_c" name="THF-L-glutamate" compartment="c" initialAmount="1" hasOnlySubstanceUnits="false" boundaryCondition="false" constant="false" fbc:charge="-2147483648" fbc:chemicalFormula="C24H27N8O9">
        <annotation xmlns:sbml="http://www.sbml.org/sbml/level3/version1/core">
          <rdf:RDF xmlns:rdf="http://www.w3.org/1999/02/22-rdf-syntax-ns#" xmlns:dc="http://purl.org/dc/elements/1.1/" xmlns:dcterms="http://purl.org/dc/terms/" xmlns:vCard="http://www.w3.org/2001/vcard-rdf/3.0#" xmlns:bqbiol="http://biomodels.net/biology-qualifiers/" xmlns:bqmodel="http://biomodels.net/model-qualifiers/">
            <rdf:Description rdf:about="#M_S_cpd06227_c">
              <bqbiol:is>
                <rdf:Bag/>
              </bqbiol:is>
            </rdf:Description>
          </rdf:RDF>
        </annotation>
      </species>
      <species metaid="M_S_cpd11586_c" id="M_S_cpd11586_c" name="ala-L-glu-L" compartment="c" initialAmount="1" hasOnlySubstanceUnits="false" boundaryCondition="false" constant="false" fbc:charge="-2147483648" fbc:chemicalFormula="C8H13N2O5">
        <annotation xmlns:sbml="http://www.sbml.org/sbml/level3/version1/core">
          <rdf:RDF xmlns:rdf="http://www.w3.org/1999/02/22-rdf-syntax-ns#" xmlns:dc="http://purl.org/dc/elements/1.1/" xmlns:dcterms="http://purl.org/dc/terms/" xmlns:vCard="http://www.w3.org/2001/vcard-rdf/3.0#" xmlns:bqbiol="http://biomodels.net/biology-qualifiers/" xmlns:bqmodel="http://biomodels.net/model-qualifiers/">
            <rdf:Description rdf:about="#M_S_cpd11586_c">
              <bqbiol:is>
                <rdf:Bag/>
              </bqbiol:is>
            </rdf:Description>
          </rdf:RDF>
        </annotation>
      </species>
      <species metaid="M_S_cpd11512_c" id="M_S_cpd11512_c" name="12-methyl-3-oxo-tetra-decanoyl-ACP" compartment="c" initialAmount="1" hasOnlySubstanceUnits="false" boundaryCondition="false" constant="false" fbc:charge="-2147483648" fbc:chemicalFormula="C26H47N2O9PRS">
        <annotation xmlns:sbml="http://www.sbml.org/sbml/level3/version1/core">
          <rdf:RDF xmlns:rdf="http://www.w3.org/1999/02/22-rdf-syntax-ns#" xmlns:dc="http://purl.org/dc/elements/1.1/" xmlns:dcterms="http://purl.org/dc/terms/" xmlns:vCard="http://www.w3.org/2001/vcard-rdf/3.0#" xmlns:bqbiol="http://biomodels.net/biology-qualifiers/" xmlns:bqmodel="http://biomodels.net/model-qualifiers/">
            <rdf:Description rdf:about="#M_S_cpd11512_c">
              <bqbiol:is>
                <rdf:Bag/>
              </bqbiol:is>
            </rdf:Description>
          </rdf:RDF>
        </annotation>
      </species>
      <species metaid="M_S_cpd11513_c" id="M_S_cpd11513_c" name="12-methyl-3-hydroxy-tetra-decanoyl-ACP" compartment="c" initialAmount="1" hasOnlySubstanceUnits="false" boundaryCondition="false" constant="false" fbc:charge="-2147483648" fbc:chemicalFormula="C26H49N2O9PRS">
        <annotation xmlns:sbml="http://www.sbml.org/sbml/level3/version1/core">
          <rdf:RDF xmlns:rdf="http://www.w3.org/1999/02/22-rdf-syntax-ns#" xmlns:dc="http://purl.org/dc/elements/1.1/" xmlns:dcterms="http://purl.org/dc/terms/" xmlns:vCard="http://www.w3.org/2001/vcard-rdf/3.0#" xmlns:bqbiol="http://biomodels.net/biology-qualifiers/" xmlns:bqmodel="http://biomodels.net/model-qualifiers/">
            <rdf:Description rdf:about="#M_S_cpd11513_c">
              <bqbiol:is>
                <rdf:Bag/>
              </bqbiol:is>
            </rdf:Description>
          </rdf:RDF>
        </annotation>
      </species>
      <species metaid="M_S_cpd11484_c" id="M_S_cpd11484_c" name="HMA" compartment="c" initialAmount="1" hasOnlySubstanceUnits="false" boundaryCondition="false" constant="false" fbc:charge="-2147483648" fbc:chemicalFormula="C25H47N2O9PRS">
        <annotation xmlns:sbml="http://www.sbml.org/sbml/level3/version1/core">
          <rdf:RDF xmlns:rdf="http://www.w3.org/1999/02/22-rdf-syntax-ns#" xmlns:dc="http://purl.org/dc/elements/1.1/" xmlns:dcterms="http://purl.org/dc/terms/" xmlns:vCard="http://www.w3.org/2001/vcard-rdf/3.0#" xmlns:bqbiol="http://biomodels.net/biology-qualifiers/" xmlns:bqmodel="http://biomodels.net/model-qualifiers/">
            <rdf:Description rdf:about="#M_S_cpd11484_c">
              <bqbiol:is>
                <rdf:Bag/>
              </bqbiol:is>
            </rdf:Description>
          </rdf:RDF>
        </annotation>
      </species>
      <species metaid="M_S_cpd11491_c" id="M_S_cpd11491_c" name="3-oxotetradecanoyl-acp" compartment="c" initialAmount="1" hasOnlySubstanceUnits="false" boundaryCondition="false" constant="false" fbc:charge="-2147483648" fbc:chemicalFormula="C25H45N2O9PRS">
        <annotation xmlns:sbml="http://www.sbml.org/sbml/level3/version1/core">
          <rdf:RDF xmlns:rdf="http://www.w3.org/1999/02/22-rdf-syntax-ns#" xmlns:dc="http://purl.org/dc/elements/1.1/" xmlns:dcterms="http://purl.org/dc/terms/" xmlns:vCard="http://www.w3.org/2001/vcard-rdf/3.0#" xmlns:bqbiol="http://biomodels.net/biology-qualifiers/" xmlns:bqmodel="http://biomodels.net/model-qualifiers/">
            <rdf:Description rdf:about="#M_S_cpd11491_c">
              <bqbiol:is>
                <rdf:Bag/>
              </bqbiol:is>
            </rdf:Description>
          </rdf:RDF>
        </annotation>
      </species>
      <species metaid="M_S_cpd01260_c" id="M_S_cpd01260_c" name="Lauroyl-CoA" compartment="c" initialAmount="1" hasOnlySubstanceUnits="false" boundaryCondition="false" constant="false" fbc:charge="-2147483648" fbc:chemicalFormula="C33H55N7O17P3S">
        <annotation xmlns:sbml="http://www.sbml.org/sbml/level3/version1/core">
          <rdf:RDF xmlns:rdf="http://www.w3.org/1999/02/22-rdf-syntax-ns#" xmlns:dc="http://purl.org/dc/elements/1.1/" xmlns:dcterms="http://purl.org/dc/terms/" xmlns:vCard="http://www.w3.org/2001/vcard-rdf/3.0#" xmlns:bqbiol="http://biomodels.net/biology-qualifiers/" xmlns:bqmodel="http://biomodels.net/model-qualifiers/">
            <rdf:Description rdf:about="#M_S_cpd01260_c">
              <bqbiol:is>
                <rdf:Bag/>
              </bqbiol:is>
            </rdf:Description>
          </rdf:RDF>
        </annotation>
      </species>
      <species metaid="M_S_cpd12689_c" id="M_S_cpd12689_c" name="3-Oxotetradecanoyl-CoA" compartment="c" initialAmount="1" hasOnlySubstanceUnits="false" boundaryCondition="false" constant="false" fbc:charge="-2147483648" fbc:chemicalFormula="C35H57N7O18P3S">
        <annotation xmlns:sbml="http://www.sbml.org/sbml/level3/version1/core">
          <rdf:RDF xmlns:rdf="http://www.w3.org/1999/02/22-rdf-syntax-ns#" xmlns:dc="http://purl.org/dc/elements/1.1/" xmlns:dcterms="http://purl.org/dc/terms/" xmlns:vCard="http://www.w3.org/2001/vcard-rdf/3.0#" xmlns:bqbiol="http://biomodels.net/biology-qualifiers/" xmlns:bqmodel="http://biomodels.net/model-qualifiers/">
            <rdf:Description rdf:about="#M_S_cpd12689_c">
              <bqbiol:is>
                <rdf:Bag/>
              </bqbiol:is>
            </rdf:Description>
          </rdf:RDF>
        </annotation>
      </species>
      <species metaid="M_S_cpd15744_c" id="M_S_cpd15744_c" name="Monoglucosyl-1,2 dianteisopentadecanoylglycerol" compartment="c" initialAmount="1" hasOnlySubstanceUnits="false" boundaryCondition="false" constant="false" fbc:charge="-2147483648" fbc:chemicalFormula="C39H74O10">
        <annotation xmlns:sbml="http://www.sbml.org/sbml/level3/version1/core">
          <rdf:RDF xmlns:rdf="http://www.w3.org/1999/02/22-rdf-syntax-ns#" xmlns:dc="http://purl.org/dc/elements/1.1/" xmlns:dcterms="http://purl.org/dc/terms/" xmlns:vCard="http://www.w3.org/2001/vcard-rdf/3.0#" xmlns:bqbiol="http://biomodels.net/biology-qualifiers/" xmlns:bqmodel="http://biomodels.net/model-qualifiers/">
            <rdf:Description rdf:about="#M_S_cpd15744_c">
              <bqbiol:is>
                <rdf:Bag/>
              </bqbiol:is>
            </rdf:Description>
          </rdf:RDF>
        </annotation>
      </species>
      <species metaid="M_S_cpd15735_c" id="M_S_cpd15735_c" name="Diglucosyl-1,2 dianteisopentadecanoylglycerol" compartment="c" initialAmount="1" hasOnlySubstanceUnits="false" boundaryCondition="false" constant="false" fbc:charge="-2147483648" fbc:chemicalFormula="C45H84O15">
        <annotation xmlns:sbml="http://www.sbml.org/sbml/level3/version1/core">
          <rdf:RDF xmlns:rdf="http://www.w3.org/1999/02/22-rdf-syntax-ns#" xmlns:dc="http://purl.org/dc/elements/1.1/" xmlns:dcterms="http://purl.org/dc/terms/" xmlns:vCard="http://www.w3.org/2001/vcard-rdf/3.0#" xmlns:bqbiol="http://biomodels.net/biology-qualifiers/" xmlns:bqmodel="http://biomodels.net/model-qualifiers/">
            <rdf:Description rdf:about="#M_S_cpd15735_c">
              <bqbiol:is>
                <rdf:Bag/>
              </bqbiol:is>
            </rdf:Description>
          </rdf:RDF>
        </annotation>
      </species>
      <species metaid="M_S_cpd11472_c" id="M_S_cpd11472_c" name="Hexanoyl-ACP" compartment="c" initialAmount="1" hasOnlySubstanceUnits="false" boundaryCondition="false" constant="false" fbc:charge="-2147483648" fbc:chemicalFormula="C17H31N2O8PRS">
        <annotation xmlns:sbml="http://www.sbml.org/sbml/level3/version1/core">
          <rdf:RDF xmlns:rdf="http://www.w3.org/1999/02/22-rdf-syntax-ns#" xmlns:dc="http://purl.org/dc/elements/1.1/" xmlns:dcterms="http://purl.org/dc/terms/" xmlns:vCard="http://www.w3.org/2001/vcard-rdf/3.0#" xmlns:bqbiol="http://biomodels.net/biology-qualifiers/" xmlns:bqmodel="http://biomodels.net/model-qualifiers/">
            <rdf:Description rdf:about="#M_S_cpd11472_c">
              <bqbiol:is>
                <rdf:Bag/>
              </bqbiol:is>
            </rdf:Description>
          </rdf:RDF>
        </annotation>
      </species>
      <species metaid="M_S_cpd00337_c" id="M_S_cpd00337_c" name="Hydrouracil" compartment="c" initialAmount="1" hasOnlySubstanceUnits="false" boundaryCondition="false" constant="false" fbc:charge="-2147483648" fbc:chemicalFormula="C4H6N2O2">
        <annotation xmlns:sbml="http://www.sbml.org/sbml/level3/version1/core">
          <rdf:RDF xmlns:rdf="http://www.w3.org/1999/02/22-rdf-syntax-ns#" xmlns:dc="http://purl.org/dc/elements/1.1/" xmlns:dcterms="http://purl.org/dc/terms/" xmlns:vCard="http://www.w3.org/2001/vcard-rdf/3.0#" xmlns:bqbiol="http://biomodels.net/biology-qualifiers/" xmlns:bqmodel="http://biomodels.net/model-qualifiers/">
            <rdf:Description rdf:about="#M_S_cpd00337_c">
              <bqbiol:is>
                <rdf:Bag/>
              </bqbiol:is>
            </rdf:Description>
          </rdf:RDF>
        </annotation>
      </species>
      <species metaid="M_S_cpd00092_c" id="M_S_cpd00092_c" name="Uracil" compartment="c" initialAmount="1" hasOnlySubstanceUnits="false" boundaryCondition="false" constant="false" fbc:charge="-2147483648" fbc:chemicalFormula="C4H4N2O2">
        <annotation xmlns:sbml="http://www.sbml.org/sbml/level3/version1/core">
          <rdf:RDF xmlns:rdf="http://www.w3.org/1999/02/22-rdf-syntax-ns#" xmlns:dc="http://purl.org/dc/elements/1.1/" xmlns:dcterms="http://purl.org/dc/terms/" xmlns:vCard="http://www.w3.org/2001/vcard-rdf/3.0#" xmlns:bqbiol="http://biomodels.net/biology-qualifiers/" xmlns:bqmodel="http://biomodels.net/model-qualifiers/">
            <rdf:Description rdf:about="#M_S_cpd00092_c">
              <bqbiol:is>
                <rdf:Bag/>
              </bqbiol:is>
            </rdf:Description>
          </rdf:RDF>
        </annotation>
      </species>
      <species metaid="M_S_cpd15703_c" id="M_S_cpd15703_c" name="1,2-Diisotetradecanoyl-sn-glycerol" compartment="c" initialAmount="1" hasOnlySubstanceUnits="false" boundaryCondition="false" constant="false" fbc:charge="-2147483648" fbc:chemicalFormula="C31H60O5">
        <annotation xmlns:sbml="http://www.sbml.org/sbml/level3/version1/core">
          <rdf:RDF xmlns:rdf="http://www.w3.org/1999/02/22-rdf-syntax-ns#" xmlns:dc="http://purl.org/dc/elements/1.1/" xmlns:dcterms="http://purl.org/dc/terms/" xmlns:vCard="http://www.w3.org/2001/vcard-rdf/3.0#" xmlns:bqbiol="http://biomodels.net/biology-qualifiers/" xmlns:bqmodel="http://biomodels.net/model-qualifiers/">
            <rdf:Description rdf:about="#M_S_cpd15703_c">
              <bqbiol:is>
                <rdf:Bag/>
              </bqbiol:is>
            </rdf:Description>
          </rdf:RDF>
        </annotation>
      </species>
      <species metaid="M_S_cpd15679_c" id="M_S_cpd15679_c" name="1,2-diisotetradecanoyl-sn-glycerol 3-phosphate" compartment="c" initialAmount="1" hasOnlySubstanceUnits="false" boundaryCondition="false" constant="false" fbc:charge="-2147483648" fbc:chemicalFormula="C31H60O8P">
        <annotation xmlns:sbml="http://www.sbml.org/sbml/level3/version1/core">
          <rdf:RDF xmlns:rdf="http://www.w3.org/1999/02/22-rdf-syntax-ns#" xmlns:dc="http://purl.org/dc/elements/1.1/" xmlns:dcterms="http://purl.org/dc/terms/" xmlns:vCard="http://www.w3.org/2001/vcard-rdf/3.0#" xmlns:bqbiol="http://biomodels.net/biology-qualifiers/" xmlns:bqmodel="http://biomodels.net/model-qualifiers/">
            <rdf:Description rdf:about="#M_S_cpd15679_c">
              <bqbiol:is>
                <rdf:Bag/>
              </bqbiol:is>
            </rdf:Description>
          </rdf:RDF>
        </annotation>
      </species>
      <species metaid="M_S_cpd15560_c" id="M_S_cpd15560_c" name="Ubiquinone-8" compartment="c" initialAmount="1" hasOnlySubstanceUnits="false" boundaryCondition="false" constant="false" fbc:charge="-2147483648" fbc:chemicalFormula="C49H74O4">
        <annotation xmlns:sbml="http://www.sbml.org/sbml/level3/version1/core">
          <rdf:RDF xmlns:rdf="http://www.w3.org/1999/02/22-rdf-syntax-ns#" xmlns:dc="http://purl.org/dc/elements/1.1/" xmlns:dcterms="http://purl.org/dc/terms/" xmlns:vCard="http://www.w3.org/2001/vcard-rdf/3.0#" xmlns:bqbiol="http://biomodels.net/biology-qualifiers/" xmlns:bqmodel="http://biomodels.net/model-qualifiers/">
            <rdf:Description rdf:about="#M_S_cpd15560_c">
              <bqbiol:is>
                <rdf:Bag/>
              </bqbiol:is>
            </rdf:Description>
          </rdf:RDF>
        </annotation>
      </species>
      <species metaid="M_S_cpd15561_c" id="M_S_cpd15561_c" name="Ubiquinol-8" compartment="c" initialAmount="1" hasOnlySubstanceUnits="false" boundaryCondition="false" constant="false" fbc:charge="-2147483648" fbc:chemicalFormula="C49H76O4">
        <annotation xmlns:sbml="http://www.sbml.org/sbml/level3/version1/core">
          <rdf:RDF xmlns:rdf="http://www.w3.org/1999/02/22-rdf-syntax-ns#" xmlns:dc="http://purl.org/dc/elements/1.1/" xmlns:dcterms="http://purl.org/dc/terms/" xmlns:vCard="http://www.w3.org/2001/vcard-rdf/3.0#" xmlns:bqbiol="http://biomodels.net/biology-qualifiers/" xmlns:bqmodel="http://biomodels.net/model-qualifiers/">
            <rdf:Description rdf:about="#M_S_cpd15561_c">
              <bqbiol:is>
                <rdf:Bag/>
              </bqbiol:is>
            </rdf:Description>
          </rdf:RDF>
        </annotation>
      </species>
      <species metaid="M_S_cpd01078_c" id="M_S_cpd01078_c" name="Selenide" compartment="c" initialAmount="1" hasOnlySubstanceUnits="false" boundaryCondition="false" constant="false" fbc:charge="-2147483648" fbc:chemicalFormula="H2Se">
        <annotation xmlns:sbml="http://www.sbml.org/sbml/level3/version1/core">
          <rdf:RDF xmlns:rdf="http://www.w3.org/1999/02/22-rdf-syntax-ns#" xmlns:dc="http://purl.org/dc/elements/1.1/" xmlns:dcterms="http://purl.org/dc/terms/" xmlns:vCard="http://www.w3.org/2001/vcard-rdf/3.0#" xmlns:bqbiol="http://biomodels.net/biology-qualifiers/" xmlns:bqmodel="http://biomodels.net/model-qualifiers/">
            <rdf:Description rdf:about="#M_S_cpd01078_c">
              <bqbiol:is>
                <rdf:Bag/>
              </bqbiol:is>
            </rdf:Description>
          </rdf:RDF>
        </annotation>
      </species>
      <species metaid="M_S_cpd03078_c" id="M_S_cpd03078_c" name="Selenophosphate" compartment="c" initialAmount="1" hasOnlySubstanceUnits="false" boundaryCondition="false" constant="false" fbc:charge="-2147483648" fbc:chemicalFormula="HO3PSe">
        <annotation xmlns:sbml="http://www.sbml.org/sbml/level3/version1/core">
          <rdf:RDF xmlns:rdf="http://www.w3.org/1999/02/22-rdf-syntax-ns#" xmlns:dc="http://purl.org/dc/elements/1.1/" xmlns:dcterms="http://purl.org/dc/terms/" xmlns:vCard="http://www.w3.org/2001/vcard-rdf/3.0#" xmlns:bqbiol="http://biomodels.net/biology-qualifiers/" xmlns:bqmodel="http://biomodels.net/model-qualifiers/">
            <rdf:Description rdf:about="#M_S_cpd03078_c">
              <bqbiol:is>
                <rdf:Bag/>
              </bqbiol:is>
            </rdf:Description>
          </rdf:RDF>
        </annotation>
      </species>
      <species metaid="M_S_cpd00810_c" id="M_S_cpd00810_c" name="Orotidylic acid" compartment="c" initialAmount="1" hasOnlySubstanceUnits="false" boundaryCondition="false" constant="false" fbc:charge="-2147483648" fbc:chemicalFormula="C10H11N2O11P">
        <annotation xmlns:sbml="http://www.sbml.org/sbml/level3/version1/core">
          <rdf:RDF xmlns:rdf="http://www.w3.org/1999/02/22-rdf-syntax-ns#" xmlns:dc="http://purl.org/dc/elements/1.1/" xmlns:dcterms="http://purl.org/dc/terms/" xmlns:vCard="http://www.w3.org/2001/vcard-rdf/3.0#" xmlns:bqbiol="http://biomodels.net/biology-qualifiers/" xmlns:bqmodel="http://biomodels.net/model-qualifiers/">
            <rdf:Description rdf:about="#M_S_cpd00810_c">
              <bqbiol:is>
                <rdf:Bag/>
              </bqbiol:is>
            </rdf:Description>
          </rdf:RDF>
        </annotation>
      </species>
      <species metaid="M_S_cpd00091_c" id="M_S_cpd00091_c" name="UMP" compartment="c" initialAmount="1" hasOnlySubstanceUnits="false" boundaryCondition="false" constant="false" fbc:charge="-2147483648" fbc:chemicalFormula="C9H12N2O9P">
        <annotation xmlns:sbml="http://www.sbml.org/sbml/level3/version1/core">
          <rdf:RDF xmlns:rdf="http://www.w3.org/1999/02/22-rdf-syntax-ns#" xmlns:dc="http://purl.org/dc/elements/1.1/" xmlns:dcterms="http://purl.org/dc/terms/" xmlns:vCard="http://www.w3.org/2001/vcard-rdf/3.0#" xmlns:bqbiol="http://biomodels.net/biology-qualifiers/" xmlns:bqmodel="http://biomodels.net/model-qualifiers/">
            <rdf:Description rdf:about="#M_S_cpd00091_c">
              <bqbiol:is>
                <rdf:Bag/>
              </bqbiol:is>
            </rdf:Description>
          </rdf:RDF>
        </annotation>
      </species>
      <species metaid="M_S_cpd01017_e" id="M_S_cpd01017_e" name="Cys-Gly" compartment="e" initialAmount="1" hasOnlySubstanceUnits="false" boundaryCondition="false" constant="false" fbc:charge="-2147483648" fbc:chemicalFormula="C5H10N2O3S">
        <annotation xmlns:sbml="http://www.sbml.org/sbml/level3/version1/core">
          <rdf:RDF xmlns:rdf="http://www.w3.org/1999/02/22-rdf-syntax-ns#" xmlns:dc="http://purl.org/dc/elements/1.1/" xmlns:dcterms="http://purl.org/dc/terms/" xmlns:vCard="http://www.w3.org/2001/vcard-rdf/3.0#" xmlns:bqbiol="http://biomodels.net/biology-qualifiers/" xmlns:bqmodel="http://biomodels.net/model-qualifiers/">
            <rdf:Description rdf:about="#M_S_cpd01017_e">
              <bqbiol:is>
                <rdf:Bag/>
              </bqbiol:is>
            </rdf:Description>
          </rdf:RDF>
        </annotation>
      </species>
      <species metaid="M_S_cpd01017_c" id="M_S_cpd01017_c" name="Cys-Gly" compartment="c" initialAmount="1" hasOnlySubstanceUnits="false" boundaryCondition="false" constant="false" fbc:charge="-2147483648" fbc:chemicalFormula="C5H10N2O3S">
        <annotation xmlns:sbml="http://www.sbml.org/sbml/level3/version1/core">
          <rdf:RDF xmlns:rdf="http://www.w3.org/1999/02/22-rdf-syntax-ns#" xmlns:dc="http://purl.org/dc/elements/1.1/" xmlns:dcterms="http://purl.org/dc/terms/" xmlns:vCard="http://www.w3.org/2001/vcard-rdf/3.0#" xmlns:bqbiol="http://biomodels.net/biology-qualifiers/" xmlns:bqmodel="http://biomodels.net/model-qualifiers/">
            <rdf:Description rdf:about="#M_S_cpd01017_c">
              <bqbiol:is>
                <rdf:Bag/>
              </bqbiol:is>
            </rdf:Description>
          </rdf:RDF>
        </annotation>
      </species>
      <species metaid="M_S_cpd00017_c" id="M_S_cpd00017_c" name="S-Adenosyl-L-methionine" compartment="c" initialAmount="1" hasOnlySubstanceUnits="false" boundaryCondition="false" constant="false" fbc:charge="-2147483648" fbc:chemicalFormula="C15H23N6O5S">
        <annotation xmlns:sbml="http://www.sbml.org/sbml/level3/version1/core">
          <rdf:RDF xmlns:rdf="http://www.w3.org/1999/02/22-rdf-syntax-ns#" xmlns:dc="http://purl.org/dc/elements/1.1/" xmlns:dcterms="http://purl.org/dc/terms/" xmlns:vCard="http://www.w3.org/2001/vcard-rdf/3.0#" xmlns:bqbiol="http://biomodels.net/biology-qualifiers/" xmlns:bqmodel="http://biomodels.net/model-qualifiers/">
            <rdf:Description rdf:about="#M_S_cpd00017_c">
              <bqbiol:is>
                <rdf:Bag/>
              </bqbiol:is>
            </rdf:Description>
          </rdf:RDF>
        </annotation>
      </species>
      <species metaid="M_S_cpd01620_c" id="M_S_cpd01620_c" name="Precorrin 2" compartment="c" initialAmount="1" hasOnlySubstanceUnits="false" boundaryCondition="false" constant="false" fbc:charge="-2147483648" fbc:chemicalFormula="C42H40N4O16">
        <annotation xmlns:sbml="http://www.sbml.org/sbml/level3/version1/core">
          <rdf:RDF xmlns:rdf="http://www.w3.org/1999/02/22-rdf-syntax-ns#" xmlns:dc="http://purl.org/dc/elements/1.1/" xmlns:dcterms="http://purl.org/dc/terms/" xmlns:vCard="http://www.w3.org/2001/vcard-rdf/3.0#" xmlns:bqbiol="http://biomodels.net/biology-qualifiers/" xmlns:bqmodel="http://biomodels.net/model-qualifiers/">
            <rdf:Description rdf:about="#M_S_cpd01620_c">
              <bqbiol:is>
                <rdf:Bag/>
              </bqbiol:is>
            </rdf:Description>
          </rdf:RDF>
        </annotation>
      </species>
      <species metaid="M_S_cpd03420_c" id="M_S_cpd03420_c" name="Precorrin 3A" compartment="c" initialAmount="1" hasOnlySubstanceUnits="false" boundaryCondition="false" constant="false" fbc:charge="-2147483648" fbc:chemicalFormula="C43H44N4O16">
        <annotation xmlns:sbml="http://www.sbml.org/sbml/level3/version1/core">
          <rdf:RDF xmlns:rdf="http://www.w3.org/1999/02/22-rdf-syntax-ns#" xmlns:dc="http://purl.org/dc/elements/1.1/" xmlns:dcterms="http://purl.org/dc/terms/" xmlns:vCard="http://www.w3.org/2001/vcard-rdf/3.0#" xmlns:bqbiol="http://biomodels.net/biology-qualifiers/" xmlns:bqmodel="http://biomodels.net/model-qualifiers/">
            <rdf:Description rdf:about="#M_S_cpd03420_c">
              <bqbiol:is>
                <rdf:Bag/>
              </bqbiol:is>
            </rdf:Description>
          </rdf:RDF>
        </annotation>
      </species>
      <species metaid="M_S_cpd15737_c" id="M_S_cpd15737_c" name="Monoglucosyl-1,2 dipalmitoylglycerol" compartment="c" initialAmount="1" hasOnlySubstanceUnits="false" boundaryCondition="false" constant="false" fbc:charge="-2147483648" fbc:chemicalFormula="C41H78O10">
        <annotation xmlns:sbml="http://www.sbml.org/sbml/level3/version1/core">
          <rdf:RDF xmlns:rdf="http://www.w3.org/1999/02/22-rdf-syntax-ns#" xmlns:dc="http://purl.org/dc/elements/1.1/" xmlns:dcterms="http://purl.org/dc/terms/" xmlns:vCard="http://www.w3.org/2001/vcard-rdf/3.0#" xmlns:bqbiol="http://biomodels.net/biology-qualifiers/" xmlns:bqmodel="http://biomodels.net/model-qualifiers/">
            <rdf:Description rdf:about="#M_S_cpd15737_c">
              <bqbiol:is>
                <rdf:Bag/>
              </bqbiol:is>
            </rdf:Description>
          </rdf:RDF>
        </annotation>
      </species>
      <species metaid="M_S_cpd00307_c" id="M_S_cpd00307_c" name="Cytosine" compartment="c" initialAmount="1" hasOnlySubstanceUnits="false" boundaryCondition="false" constant="false" fbc:charge="-2147483648" fbc:chemicalFormula="C4H5N3O">
        <annotation xmlns:sbml="http://www.sbml.org/sbml/level3/version1/core">
          <rdf:RDF xmlns:rdf="http://www.w3.org/1999/02/22-rdf-syntax-ns#" xmlns:dc="http://purl.org/dc/elements/1.1/" xmlns:dcterms="http://purl.org/dc/terms/" xmlns:vCard="http://www.w3.org/2001/vcard-rdf/3.0#" xmlns:bqbiol="http://biomodels.net/biology-qualifiers/" xmlns:bqmodel="http://biomodels.net/model-qualifiers/">
            <rdf:Description rdf:about="#M_S_cpd00307_c">
              <bqbiol:is>
                <rdf:Bag/>
              </bqbiol:is>
            </rdf:Description>
          </rdf:RDF>
        </annotation>
      </species>
      <species metaid="M_S_cpd02311_c" id="M_S_cpd02311_c" name="4-Imidazolone-5-propanoate" compartment="c" initialAmount="1" hasOnlySubstanceUnits="false" boundaryCondition="false" constant="false" fbc:charge="-2147483648" fbc:chemicalFormula="C6H7N2O3">
        <annotation xmlns:sbml="http://www.sbml.org/sbml/level3/version1/core">
          <rdf:RDF xmlns:rdf="http://www.w3.org/1999/02/22-rdf-syntax-ns#" xmlns:dc="http://purl.org/dc/elements/1.1/" xmlns:dcterms="http://purl.org/dc/terms/" xmlns:vCard="http://www.w3.org/2001/vcard-rdf/3.0#" xmlns:bqbiol="http://biomodels.net/biology-qualifiers/" xmlns:bqmodel="http://biomodels.net/model-qualifiers/">
            <rdf:Description rdf:about="#M_S_cpd02311_c">
              <bqbiol:is>
                <rdf:Bag/>
              </bqbiol:is>
            </rdf:Description>
          </rdf:RDF>
        </annotation>
      </species>
      <species metaid="M_S_cpd00344_c" id="M_S_cpd00344_c" name="N-Formimino-L-glutamate" compartment="c" initialAmount="1" hasOnlySubstanceUnits="false" boundaryCondition="false" constant="false" fbc:charge="-2147483648" fbc:chemicalFormula="C6H9N2O4">
        <annotation xmlns:sbml="http://www.sbml.org/sbml/level3/version1/core">
          <rdf:RDF xmlns:rdf="http://www.w3.org/1999/02/22-rdf-syntax-ns#" xmlns:dc="http://purl.org/dc/elements/1.1/" xmlns:dcterms="http://purl.org/dc/terms/" xmlns:vCard="http://www.w3.org/2001/vcard-rdf/3.0#" xmlns:bqbiol="http://biomodels.net/biology-qualifiers/" xmlns:bqmodel="http://biomodels.net/model-qualifiers/">
            <rdf:Description rdf:about="#M_S_cpd00344_c">
              <bqbiol:is>
                <rdf:Bag/>
              </bqbiol:is>
            </rdf:Description>
          </rdf:RDF>
        </annotation>
      </species>
      <species metaid="M_S_cpd00037_c" id="M_S_cpd00037_c" name="UDP-N-acetylglucosamine" compartment="c" initialAmount="1" hasOnlySubstanceUnits="false" boundaryCondition="false" constant="false" fbc:charge="-2147483648" fbc:chemicalFormula="C17H25N3O17P2">
        <annotation xmlns:sbml="http://www.sbml.org/sbml/level3/version1/core">
          <rdf:RDF xmlns:rdf="http://www.w3.org/1999/02/22-rdf-syntax-ns#" xmlns:dc="http://purl.org/dc/elements/1.1/" xmlns:dcterms="http://purl.org/dc/terms/" xmlns:vCard="http://www.w3.org/2001/vcard-rdf/3.0#" xmlns:bqbiol="http://biomodels.net/biology-qualifiers/" xmlns:bqmodel="http://biomodels.net/model-qualifiers/">
            <rdf:Description rdf:about="#M_S_cpd00037_c">
              <bqbiol:is>
                <rdf:Bag/>
              </bqbiol:is>
            </rdf:Description>
          </rdf:RDF>
        </annotation>
      </species>
      <species metaid="M_S_cpd15747_c" id="M_S_cpd15747_c" name="Myristoyllipoteichoic acid (n-24), linked, unsubstituted" compartment="c" initialAmount="1" hasOnlySubstanceUnits="false" boundaryCondition="false" constant="false" fbc:charge="-2147483648" fbc:chemicalFormula="C115H224O135P24">
        <annotation xmlns:sbml="http://www.sbml.org/sbml/level3/version1/core">
          <rdf:RDF xmlns:rdf="http://www.w3.org/1999/02/22-rdf-syntax-ns#" xmlns:dc="http://purl.org/dc/elements/1.1/" xmlns:dcterms="http://purl.org/dc/terms/" xmlns:vCard="http://www.w3.org/2001/vcard-rdf/3.0#" xmlns:bqbiol="http://biomodels.net/biology-qualifiers/" xmlns:bqmodel="http://biomodels.net/model-qualifiers/">
            <rdf:Description rdf:about="#M_S_cpd15747_c">
              <bqbiol:is>
                <rdf:Bag/>
              </bqbiol:is>
            </rdf:Description>
          </rdf:RDF>
        </annotation>
      </species>
      <species metaid="M_S_cpd15765_c" id="M_S_cpd15765_c" name="Myristoyllipoteichoic acid (n-24), linked, N-acetyl-D-glucosamine" compartment="c" initialAmount="1" hasOnlySubstanceUnits="false" boundaryCondition="false" constant="false" fbc:charge="-2147483648" fbc:chemicalFormula="C307H536N24O255P24">
        <annotation xmlns:sbml="http://www.sbml.org/sbml/level3/version1/core">
          <rdf:RDF xmlns:rdf="http://www.w3.org/1999/02/22-rdf-syntax-ns#" xmlns:dc="http://purl.org/dc/elements/1.1/" xmlns:dcterms="http://purl.org/dc/terms/" xmlns:vCard="http://www.w3.org/2001/vcard-rdf/3.0#" xmlns:bqbiol="http://biomodels.net/biology-qualifiers/" xmlns:bqmodel="http://biomodels.net/model-qualifiers/">
            <rdf:Description rdf:about="#M_S_cpd15765_c">
              <bqbiol:is>
                <rdf:Bag/>
              </bqbiol:is>
            </rdf:Description>
          </rdf:RDF>
        </annotation>
      </species>
      <species metaid="M_S_cpd11436_c" id="M_S_cpd11436_c" name="fa3" compartment="c" initialAmount="1" hasOnlySubstanceUnits="false" boundaryCondition="false" constant="false" fbc:charge="-2147483648" fbc:chemicalFormula="C15H29O2">
        <annotation xmlns:sbml="http://www.sbml.org/sbml/level3/version1/core">
          <rdf:RDF xmlns:rdf="http://www.w3.org/1999/02/22-rdf-syntax-ns#" xmlns:dc="http://purl.org/dc/elements/1.1/" xmlns:dcterms="http://purl.org/dc/terms/" xmlns:vCard="http://www.w3.org/2001/vcard-rdf/3.0#" xmlns:bqbiol="http://biomodels.net/biology-qualifiers/" xmlns:bqmodel="http://biomodels.net/model-qualifiers/">
            <rdf:Description rdf:about="#M_S_cpd11436_c">
              <bqbiol:is>
                <rdf:Bag/>
              </bqbiol:is>
            </rdf:Description>
          </rdf:RDF>
        </annotation>
      </species>
      <species metaid="M_S_cpd11437_c" id="M_S_cpd11437_c" name="fa3coa" compartment="c" initialAmount="1" hasOnlySubstanceUnits="false" boundaryCondition="false" constant="false" fbc:charge="-2147483648" fbc:chemicalFormula="C36H61N7O17P3S">
        <annotation xmlns:sbml="http://www.sbml.org/sbml/level3/version1/core">
          <rdf:RDF xmlns:rdf="http://www.w3.org/1999/02/22-rdf-syntax-ns#" xmlns:dc="http://purl.org/dc/elements/1.1/" xmlns:dcterms="http://purl.org/dc/terms/" xmlns:vCard="http://www.w3.org/2001/vcard-rdf/3.0#" xmlns:bqbiol="http://biomodels.net/biology-qualifiers/" xmlns:bqmodel="http://biomodels.net/model-qualifiers/">
            <rdf:Description rdf:about="#M_S_cpd11437_c">
              <bqbiol:is>
                <rdf:Bag/>
              </bqbiol:is>
            </rdf:Description>
          </rdf:RDF>
        </annotation>
      </species>
      <species metaid="M_S_cpd00873_c" id="M_S_cpd00873_c" name="Nicotinate ribonucleotide" compartment="c" initialAmount="1" hasOnlySubstanceUnits="false" boundaryCondition="false" constant="false" fbc:charge="-2147483648" fbc:chemicalFormula="C11H13NO9P">
        <annotation xmlns:sbml="http://www.sbml.org/sbml/level3/version1/core">
          <rdf:RDF xmlns:rdf="http://www.w3.org/1999/02/22-rdf-syntax-ns#" xmlns:dc="http://purl.org/dc/elements/1.1/" xmlns:dcterms="http://purl.org/dc/terms/" xmlns:vCard="http://www.w3.org/2001/vcard-rdf/3.0#" xmlns:bqbiol="http://biomodels.net/biology-qualifiers/" xmlns:bqmodel="http://biomodels.net/model-qualifiers/">
            <rdf:Description rdf:about="#M_S_cpd00873_c">
              <bqbiol:is>
                <rdf:Bag/>
              </bqbiol:is>
            </rdf:Description>
          </rdf:RDF>
        </annotation>
      </species>
      <species metaid="M_S_cpd01997_c" id="M_S_cpd01997_c" name="Dimethylbenzimidazole" compartment="c" initialAmount="1" hasOnlySubstanceUnits="false" boundaryCondition="false" constant="false" fbc:charge="-2147483648" fbc:chemicalFormula="C9H10N2">
        <annotation xmlns:sbml="http://www.sbml.org/sbml/level3/version1/core">
          <rdf:RDF xmlns:rdf="http://www.w3.org/1999/02/22-rdf-syntax-ns#" xmlns:dc="http://purl.org/dc/elements/1.1/" xmlns:dcterms="http://purl.org/dc/terms/" xmlns:vCard="http://www.w3.org/2001/vcard-rdf/3.0#" xmlns:bqbiol="http://biomodels.net/biology-qualifiers/" xmlns:bqmodel="http://biomodels.net/model-qualifiers/">
            <rdf:Description rdf:about="#M_S_cpd01997_c">
              <bqbiol:is>
                <rdf:Bag/>
              </bqbiol:is>
            </rdf:Description>
          </rdf:RDF>
        </annotation>
      </species>
      <species metaid="M_S_cpd00218_c" id="M_S_cpd00218_c" name="Niacin" compartment="c" initialAmount="1" hasOnlySubstanceUnits="false" boundaryCondition="false" constant="false" fbc:charge="-2147483648" fbc:chemicalFormula="C6H4NO2">
        <annotation xmlns:sbml="http://www.sbml.org/sbml/level3/version1/core">
          <rdf:RDF xmlns:rdf="http://www.w3.org/1999/02/22-rdf-syntax-ns#" xmlns:dc="http://purl.org/dc/elements/1.1/" xmlns:dcterms="http://purl.org/dc/terms/" xmlns:vCard="http://www.w3.org/2001/vcard-rdf/3.0#" xmlns:bqbiol="http://biomodels.net/biology-qualifiers/" xmlns:bqmodel="http://biomodels.net/model-qualifiers/">
            <rdf:Description rdf:about="#M_S_cpd00218_c">
              <bqbiol:is>
                <rdf:Bag/>
              </bqbiol:is>
            </rdf:Description>
          </rdf:RDF>
        </annotation>
      </species>
      <species metaid="M_S_cpd02904_c" id="M_S_cpd02904_c" name="alpha-Ribazole 5&apos;-phosphate" compartment="c" initialAmount="1" hasOnlySubstanceUnits="false" boundaryCondition="false" constant="false" fbc:charge="-2147483648" fbc:chemicalFormula="C14H18N2O7P">
        <annotation xmlns:sbml="http://www.sbml.org/sbml/level3/version1/core">
          <rdf:RDF xmlns:rdf="http://www.w3.org/1999/02/22-rdf-syntax-ns#" xmlns:dc="http://purl.org/dc/elements/1.1/" xmlns:dcterms="http://purl.org/dc/terms/" xmlns:vCard="http://www.w3.org/2001/vcard-rdf/3.0#" xmlns:bqbiol="http://biomodels.net/biology-qualifiers/" xmlns:bqmodel="http://biomodels.net/model-qualifiers/">
            <rdf:Description rdf:about="#M_S_cpd02904_c">
              <bqbiol:is>
                <rdf:Bag/>
              </bqbiol:is>
            </rdf:Description>
          </rdf:RDF>
        </annotation>
      </species>
      <species metaid="M_S_cpd01217_c" id="M_S_cpd01217_c" name="Xanthosine" compartment="c" initialAmount="1" hasOnlySubstanceUnits="false" boundaryCondition="false" constant="false" fbc:charge="-2147483648" fbc:chemicalFormula="C10H12N4O6">
        <annotation xmlns:sbml="http://www.sbml.org/sbml/level3/version1/core">
          <rdf:RDF xmlns:rdf="http://www.w3.org/1999/02/22-rdf-syntax-ns#" xmlns:dc="http://purl.org/dc/elements/1.1/" xmlns:dcterms="http://purl.org/dc/terms/" xmlns:vCard="http://www.w3.org/2001/vcard-rdf/3.0#" xmlns:bqbiol="http://biomodels.net/biology-qualifiers/" xmlns:bqmodel="http://biomodels.net/model-qualifiers/">
            <rdf:Description rdf:about="#M_S_cpd01217_c">
              <bqbiol:is>
                <rdf:Bag/>
              </bqbiol:is>
            </rdf:Description>
          </rdf:RDF>
        </annotation>
      </species>
      <species metaid="M_S_cpd00309_c" id="M_S_cpd00309_c" name="XAN" compartment="c" initialAmount="1" hasOnlySubstanceUnits="false" boundaryCondition="false" constant="false" fbc:charge="-2147483648" fbc:chemicalFormula="C5H4N4O2">
        <annotation xmlns:sbml="http://www.sbml.org/sbml/level3/version1/core">
          <rdf:RDF xmlns:rdf="http://www.w3.org/1999/02/22-rdf-syntax-ns#" xmlns:dc="http://purl.org/dc/elements/1.1/" xmlns:dcterms="http://purl.org/dc/terms/" xmlns:vCard="http://www.w3.org/2001/vcard-rdf/3.0#" xmlns:bqbiol="http://biomodels.net/biology-qualifiers/" xmlns:bqmodel="http://biomodels.net/model-qualifiers/">
            <rdf:Description rdf:about="#M_S_cpd00309_c">
              <bqbiol:is>
                <rdf:Bag/>
              </bqbiol:is>
            </rdf:Description>
          </rdf:RDF>
        </annotation>
      </species>
      <species metaid="M_S_cpd00475_c" id="M_S_cpd00475_c" name="Ribose 1-phosphate" compartment="c" initialAmount="1" hasOnlySubstanceUnits="false" boundaryCondition="false" constant="false" fbc:charge="-2147483648" fbc:chemicalFormula="C5H10O8P">
        <annotation xmlns:sbml="http://www.sbml.org/sbml/level3/version1/core">
          <rdf:RDF xmlns:rdf="http://www.w3.org/1999/02/22-rdf-syntax-ns#" xmlns:dc="http://purl.org/dc/elements/1.1/" xmlns:dcterms="http://purl.org/dc/terms/" xmlns:vCard="http://www.w3.org/2001/vcard-rdf/3.0#" xmlns:bqbiol="http://biomodels.net/biology-qualifiers/" xmlns:bqmodel="http://biomodels.net/model-qualifiers/">
            <rdf:Description rdf:about="#M_S_cpd00475_c">
              <bqbiol:is>
                <rdf:Bag/>
              </bqbiol:is>
            </rdf:Description>
          </rdf:RDF>
        </annotation>
      </species>
      <species metaid="M_S_cpd11532_c" id="M_S_cpd11532_c" name="9-methyl-decanoyl-ACP" compartment="c" initialAmount="1" hasOnlySubstanceUnits="false" boundaryCondition="false" constant="false" fbc:charge="-2147483648" fbc:chemicalFormula="C22H41N2O8PRS">
        <annotation xmlns:sbml="http://www.sbml.org/sbml/level3/version1/core">
          <rdf:RDF xmlns:rdf="http://www.w3.org/1999/02/22-rdf-syntax-ns#" xmlns:dc="http://purl.org/dc/elements/1.1/" xmlns:dcterms="http://purl.org/dc/terms/" xmlns:vCard="http://www.w3.org/2001/vcard-rdf/3.0#" xmlns:bqbiol="http://biomodels.net/biology-qualifiers/" xmlns:bqmodel="http://biomodels.net/model-qualifiers/">
            <rdf:Description rdf:about="#M_S_cpd11532_c">
              <bqbiol:is>
                <rdf:Bag/>
              </bqbiol:is>
            </rdf:Description>
          </rdf:RDF>
        </annotation>
      </species>
      <species metaid="M_S_cpd11533_c" id="M_S_cpd11533_c" name="11-methyl-3-oxo-dodecanoyl-ACP" compartment="c" initialAmount="1" hasOnlySubstanceUnits="false" boundaryCondition="false" constant="false" fbc:charge="-2147483648" fbc:chemicalFormula="C24H43N2O9PRS">
        <annotation xmlns:sbml="http://www.sbml.org/sbml/level3/version1/core">
          <rdf:RDF xmlns:rdf="http://www.w3.org/1999/02/22-rdf-syntax-ns#" xmlns:dc="http://purl.org/dc/elements/1.1/" xmlns:dcterms="http://purl.org/dc/terms/" xmlns:vCard="http://www.w3.org/2001/vcard-rdf/3.0#" xmlns:bqbiol="http://biomodels.net/biology-qualifiers/" xmlns:bqmodel="http://biomodels.net/model-qualifiers/">
            <rdf:Description rdf:about="#M_S_cpd11533_c">
              <bqbiol:is>
                <rdf:Bag/>
              </bqbiol:is>
            </rdf:Description>
          </rdf:RDF>
        </annotation>
      </species>
      <species metaid="M_S_cpd08368_c" id="M_S_cpd08368_c" name="Cobalt-precorrin 2" compartment="c" initialAmount="1" hasOnlySubstanceUnits="false" boundaryCondition="false" constant="false" fbc:charge="-2147483648" fbc:chemicalFormula="C42H40CoN4O16">
        <annotation xmlns:sbml="http://www.sbml.org/sbml/level3/version1/core">
          <rdf:RDF xmlns:rdf="http://www.w3.org/1999/02/22-rdf-syntax-ns#" xmlns:dc="http://purl.org/dc/elements/1.1/" xmlns:dcterms="http://purl.org/dc/terms/" xmlns:vCard="http://www.w3.org/2001/vcard-rdf/3.0#" xmlns:bqbiol="http://biomodels.net/biology-qualifiers/" xmlns:bqmodel="http://biomodels.net/model-qualifiers/">
            <rdf:Description rdf:about="#M_S_cpd08368_c">
              <bqbiol:is>
                <rdf:Bag/>
              </bqbiol:is>
            </rdf:Description>
          </rdf:RDF>
        </annotation>
      </species>
      <species metaid="M_S_cpd08369_c" id="M_S_cpd08369_c" name="Cobalt-precorrin 3" compartment="c" initialAmount="1" hasOnlySubstanceUnits="false" boundaryCondition="false" constant="false" fbc:charge="-2147483648" fbc:chemicalFormula="C43H42CoN4O16">
        <annotation xmlns:sbml="http://www.sbml.org/sbml/level3/version1/core">
          <rdf:RDF xmlns:rdf="http://www.w3.org/1999/02/22-rdf-syntax-ns#" xmlns:dc="http://purl.org/dc/elements/1.1/" xmlns:dcterms="http://purl.org/dc/terms/" xmlns:vCard="http://www.w3.org/2001/vcard-rdf/3.0#" xmlns:bqbiol="http://biomodels.net/biology-qualifiers/" xmlns:bqmodel="http://biomodels.net/model-qualifiers/">
            <rdf:Description rdf:about="#M_S_cpd08369_c">
              <bqbiol:is>
                <rdf:Bag/>
              </bqbiol:is>
            </rdf:Description>
          </rdf:RDF>
        </annotation>
      </species>
      <species metaid="M_S_cpd17041_e" id="M_S_cpd17041_e" name="Protein biosynthesis" compartment="e" initialAmount="1" hasOnlySubstanceUnits="false" boundaryCondition="false" constant="false" fbc:charge="-2147483648">
        <annotation xmlns:sbml="http://www.sbml.org/sbml/level3/version1/core">
          <rdf:RDF xmlns:rdf="http://www.w3.org/1999/02/22-rdf-syntax-ns#" xmlns:dc="http://purl.org/dc/elements/1.1/" xmlns:dcterms="http://purl.org/dc/terms/" xmlns:vCard="http://www.w3.org/2001/vcard-rdf/3.0#" xmlns:bqbiol="http://biomodels.net/biology-qualifiers/" xmlns:bqmodel="http://biomodels.net/model-qualifiers/">
            <rdf:Description rdf:about="#M_S_cpd17041_e">
              <bqbiol:is>
                <rdf:Bag/>
              </bqbiol:is>
            </rdf:Description>
          </rdf:RDF>
        </annotation>
      </species>
      <species metaid="M_S_cpd17041_c" id="M_S_cpd17041_c" name="Protein biosynthesis" compartment="c" initialAmount="1" hasOnlySubstanceUnits="false" boundaryCondition="false" constant="false" fbc:charge="-2147483648">
        <annotation xmlns:sbml="http://www.sbml.org/sbml/level3/version1/core">
          <rdf:RDF xmlns:rdf="http://www.w3.org/1999/02/22-rdf-syntax-ns#" xmlns:dc="http://purl.org/dc/elements/1.1/" xmlns:dcterms="http://purl.org/dc/terms/" xmlns:vCard="http://www.w3.org/2001/vcard-rdf/3.0#" xmlns:bqbiol="http://biomodels.net/biology-qualifiers/" xmlns:bqmodel="http://biomodels.net/model-qualifiers/">
            <rdf:Description rdf:about="#M_S_cpd17041_c">
              <bqbiol:is>
                <rdf:Bag/>
              </bqbiol:is>
            </rdf:Description>
          </rdf:RDF>
        </annotation>
      </species>
      <species metaid="M_S_cpd15538_c" id="M_S_cpd15538_c" name="Phosphatidylglycerol dihexadecanoyl" compartment="c" initialAmount="1" hasOnlySubstanceUnits="false" boundaryCondition="false" constant="false" fbc:charge="-2147483648" fbc:chemicalFormula="C38H74O10P">
        <annotation xmlns:sbml="http://www.sbml.org/sbml/level3/version1/core">
          <rdf:RDF xmlns:rdf="http://www.w3.org/1999/02/22-rdf-syntax-ns#" xmlns:dc="http://purl.org/dc/elements/1.1/" xmlns:dcterms="http://purl.org/dc/terms/" xmlns:vCard="http://www.w3.org/2001/vcard-rdf/3.0#" xmlns:bqbiol="http://biomodels.net/biology-qualifiers/" xmlns:bqmodel="http://biomodels.net/model-qualifiers/">
            <rdf:Description rdf:about="#M_S_cpd15538_c">
              <bqbiol:is>
                <rdf:Bag/>
              </bqbiol:is>
            </rdf:Description>
          </rdf:RDF>
        </annotation>
      </species>
      <species metaid="M_S_cpd15791_c" id="M_S_cpd15791_c" name="Palmitoylcardiolipin (B. subtilis)" compartment="c" initialAmount="1" hasOnlySubstanceUnits="false" boundaryCondition="false" constant="false" fbc:charge="-2147483648" fbc:chemicalFormula="C73H140O17P2">
        <annotation xmlns:sbml="http://www.sbml.org/sbml/level3/version1/core">
          <rdf:RDF xmlns:rdf="http://www.w3.org/1999/02/22-rdf-syntax-ns#" xmlns:dc="http://purl.org/dc/elements/1.1/" xmlns:dcterms="http://purl.org/dc/terms/" xmlns:vCard="http://www.w3.org/2001/vcard-rdf/3.0#" xmlns:bqbiol="http://biomodels.net/biology-qualifiers/" xmlns:bqmodel="http://biomodels.net/model-qualifiers/">
            <rdf:Description rdf:about="#M_S_cpd15791_c">
              <bqbiol:is>
                <rdf:Bag/>
              </bqbiol:is>
            </rdf:Description>
          </rdf:RDF>
        </annotation>
      </species>
      <species metaid="M_S_cpd00125_c" id="M_S_cpd00125_c" name="5-10-Methylenetetrahydrofolate" compartment="c" initialAmount="1" hasOnlySubstanceUnits="false" boundaryCondition="false" constant="false" fbc:charge="-2147483648" fbc:chemicalFormula="C20H21N7O6">
        <annotation xmlns:sbml="http://www.sbml.org/sbml/level3/version1/core">
          <rdf:RDF xmlns:rdf="http://www.w3.org/1999/02/22-rdf-syntax-ns#" xmlns:dc="http://purl.org/dc/elements/1.1/" xmlns:dcterms="http://purl.org/dc/terms/" xmlns:vCard="http://www.w3.org/2001/vcard-rdf/3.0#" xmlns:bqbiol="http://biomodels.net/biology-qualifiers/" xmlns:bqmodel="http://biomodels.net/model-qualifiers/">
            <rdf:Description rdf:about="#M_S_cpd00125_c">
              <bqbiol:is>
                <rdf:Bag/>
              </bqbiol:is>
            </rdf:Description>
          </rdf:RDF>
        </annotation>
      </species>
      <species metaid="M_S_cpd11621_c" id="M_S_cpd11621_c" name="Oxidizedferredoxin" compartment="c" initialAmount="1" hasOnlySubstanceUnits="false" boundaryCondition="false" constant="false" fbc:charge="-2147483648" fbc:chemicalFormula="Fe2R4S6">
        <annotation xmlns:sbml="http://www.sbml.org/sbml/level3/version1/core">
          <rdf:RDF xmlns:rdf="http://www.w3.org/1999/02/22-rdf-syntax-ns#" xmlns:dc="http://purl.org/dc/elements/1.1/" xmlns:dcterms="http://purl.org/dc/terms/" xmlns:vCard="http://www.w3.org/2001/vcard-rdf/3.0#" xmlns:bqbiol="http://biomodels.net/biology-qualifiers/" xmlns:bqmodel="http://biomodels.net/model-qualifiers/">
            <rdf:Description rdf:about="#M_S_cpd11621_c">
              <bqbiol:is>
                <rdf:Bag/>
              </bqbiol:is>
            </rdf:Description>
          </rdf:RDF>
        </annotation>
      </species>
      <species metaid="M_S_cpd00345_c" id="M_S_cpd00345_c" name="5-Methyltetrahydrofolate" compartment="c" initialAmount="1" hasOnlySubstanceUnits="false" boundaryCondition="false" constant="false" fbc:charge="-2147483648" fbc:chemicalFormula="C20H23N7O6">
        <annotation xmlns:sbml="http://www.sbml.org/sbml/level3/version1/core">
          <rdf:RDF xmlns:rdf="http://www.w3.org/1999/02/22-rdf-syntax-ns#" xmlns:dc="http://purl.org/dc/elements/1.1/" xmlns:dcterms="http://purl.org/dc/terms/" xmlns:vCard="http://www.w3.org/2001/vcard-rdf/3.0#" xmlns:bqbiol="http://biomodels.net/biology-qualifiers/" xmlns:bqmodel="http://biomodels.net/model-qualifiers/">
            <rdf:Description rdf:about="#M_S_cpd00345_c">
              <bqbiol:is>
                <rdf:Bag/>
              </bqbiol:is>
            </rdf:Description>
          </rdf:RDF>
        </annotation>
      </species>
      <species metaid="M_S_cpd11620_c" id="M_S_cpd11620_c" name="Reducedferredoxin" compartment="c" initialAmount="1" hasOnlySubstanceUnits="false" boundaryCondition="false" constant="false" fbc:charge="-2147483648" fbc:chemicalFormula="Fe2R4S6">
        <annotation xmlns:sbml="http://www.sbml.org/sbml/level3/version1/core">
          <rdf:RDF xmlns:rdf="http://www.w3.org/1999/02/22-rdf-syntax-ns#" xmlns:dc="http://purl.org/dc/elements/1.1/" xmlns:dcterms="http://purl.org/dc/terms/" xmlns:vCard="http://www.w3.org/2001/vcard-rdf/3.0#" xmlns:bqbiol="http://biomodels.net/biology-qualifiers/" xmlns:bqmodel="http://biomodels.net/model-qualifiers/">
            <rdf:Description rdf:about="#M_S_cpd11620_c">
              <bqbiol:is>
                <rdf:Bag/>
              </bqbiol:is>
            </rdf:Description>
          </rdf:RDF>
        </annotation>
      </species>
      <species metaid="M_S_cpd00773_c" id="M_S_cpd00773_c" name="UDP-MurNAc" compartment="c" initialAmount="1" hasOnlySubstanceUnits="false" boundaryCondition="false" constant="false" fbc:charge="-2147483648" fbc:chemicalFormula="C20H28N3O19P2">
        <annotation xmlns:sbml="http://www.sbml.org/sbml/level3/version1/core">
          <rdf:RDF xmlns:rdf="http://www.w3.org/1999/02/22-rdf-syntax-ns#" xmlns:dc="http://purl.org/dc/elements/1.1/" xmlns:dcterms="http://purl.org/dc/terms/" xmlns:vCard="http://www.w3.org/2001/vcard-rdf/3.0#" xmlns:bqbiol="http://biomodels.net/biology-qualifiers/" xmlns:bqmodel="http://biomodels.net/model-qualifiers/">
            <rdf:Description rdf:about="#M_S_cpd00773_c">
              <bqbiol:is>
                <rdf:Bag/>
              </bqbiol:is>
            </rdf:Description>
          </rdf:RDF>
        </annotation>
      </species>
      <species metaid="M_S_cpd00890_c" id="M_S_cpd00890_c" name="UDP-N-acetylmuramoyl-L-alanine" compartment="c" initialAmount="1" hasOnlySubstanceUnits="false" boundaryCondition="false" constant="false" fbc:charge="-2147483648" fbc:chemicalFormula="C23H33N4O20P2">
        <annotation xmlns:sbml="http://www.sbml.org/sbml/level3/version1/core">
          <rdf:RDF xmlns:rdf="http://www.w3.org/1999/02/22-rdf-syntax-ns#" xmlns:dc="http://purl.org/dc/elements/1.1/" xmlns:dcterms="http://purl.org/dc/terms/" xmlns:vCard="http://www.w3.org/2001/vcard-rdf/3.0#" xmlns:bqbiol="http://biomodels.net/biology-qualifiers/" xmlns:bqmodel="http://biomodels.net/model-qualifiers/">
            <rdf:Description rdf:about="#M_S_cpd00890_c">
              <bqbiol:is>
                <rdf:Bag/>
              </bqbiol:is>
            </rdf:Description>
          </rdf:RDF>
        </annotation>
      </species>
      <species metaid="M_S_cpd11499_c" id="M_S_cpd11499_c" name="4-methyl-hexanoyl-ACP" compartment="c" initialAmount="1" hasOnlySubstanceUnits="false" boundaryCondition="false" constant="false" fbc:charge="-2147483648" fbc:chemicalFormula="C18H33N2O8PRS">
        <annotation xmlns:sbml="http://www.sbml.org/sbml/level3/version1/core">
          <rdf:RDF xmlns:rdf="http://www.w3.org/1999/02/22-rdf-syntax-ns#" xmlns:dc="http://purl.org/dc/elements/1.1/" xmlns:dcterms="http://purl.org/dc/terms/" xmlns:vCard="http://www.w3.org/2001/vcard-rdf/3.0#" xmlns:bqbiol="http://biomodels.net/biology-qualifiers/" xmlns:bqmodel="http://biomodels.net/model-qualifiers/">
            <rdf:Description rdf:about="#M_S_cpd11499_c">
              <bqbiol:is>
                <rdf:Bag/>
              </bqbiol:is>
            </rdf:Description>
          </rdf:RDF>
        </annotation>
      </species>
      <species metaid="M_S_cpd11500_c" id="M_S_cpd11500_c" name="6-methyl-3-oxo-octanoyl-ACP" compartment="c" initialAmount="1" hasOnlySubstanceUnits="false" boundaryCondition="false" constant="false" fbc:charge="-2147483648" fbc:chemicalFormula="C20H35N2O9PRS">
        <annotation xmlns:sbml="http://www.sbml.org/sbml/level3/version1/core">
          <rdf:RDF xmlns:rdf="http://www.w3.org/1999/02/22-rdf-syntax-ns#" xmlns:dc="http://purl.org/dc/elements/1.1/" xmlns:dcterms="http://purl.org/dc/terms/" xmlns:vCard="http://www.w3.org/2001/vcard-rdf/3.0#" xmlns:bqbiol="http://biomodels.net/biology-qualifiers/" xmlns:bqmodel="http://biomodels.net/model-qualifiers/">
            <rdf:Description rdf:about="#M_S_cpd11500_c">
              <bqbiol:is>
                <rdf:Bag/>
              </bqbiol:is>
            </rdf:Description>
          </rdf:RDF>
        </annotation>
      </species>
      <species metaid="M_S_cpd02210_c" id="M_S_cpd02210_c" name="Indoleglycerol phosphate" compartment="c" initialAmount="1" hasOnlySubstanceUnits="false" boundaryCondition="false" constant="false" fbc:charge="-2147483648" fbc:chemicalFormula="C11H13NO6P">
        <annotation xmlns:sbml="http://www.sbml.org/sbml/level3/version1/core">
          <rdf:RDF xmlns:rdf="http://www.w3.org/1999/02/22-rdf-syntax-ns#" xmlns:dc="http://purl.org/dc/elements/1.1/" xmlns:dcterms="http://purl.org/dc/terms/" xmlns:vCard="http://www.w3.org/2001/vcard-rdf/3.0#" xmlns:bqbiol="http://biomodels.net/biology-qualifiers/" xmlns:bqmodel="http://biomodels.net/model-qualifiers/">
            <rdf:Description rdf:about="#M_S_cpd02210_c">
              <bqbiol:is>
                <rdf:Bag/>
              </bqbiol:is>
            </rdf:Description>
          </rdf:RDF>
        </annotation>
      </species>
      <species metaid="M_S_cpd00359_c" id="M_S_cpd00359_c" name="indol" compartment="c" initialAmount="1" hasOnlySubstanceUnits="false" boundaryCondition="false" constant="false" fbc:charge="-2147483648" fbc:chemicalFormula="C8H7N">
        <annotation xmlns:sbml="http://www.sbml.org/sbml/level3/version1/core">
          <rdf:RDF xmlns:rdf="http://www.w3.org/1999/02/22-rdf-syntax-ns#" xmlns:dc="http://purl.org/dc/elements/1.1/" xmlns:dcterms="http://purl.org/dc/terms/" xmlns:vCard="http://www.w3.org/2001/vcard-rdf/3.0#" xmlns:bqbiol="http://biomodels.net/biology-qualifiers/" xmlns:bqmodel="http://biomodels.net/model-qualifiers/">
            <rdf:Description rdf:about="#M_S_cpd00359_c">
              <bqbiol:is>
                <rdf:Bag/>
              </bqbiol:is>
            </rdf:Description>
          </rdf:RDF>
        </annotation>
      </species>
      <species metaid="M_S_cpd02720_c" id="M_S_cpd02720_c" name="5-Amino-6-5-phosphoribitylaminouracil" compartment="c" initialAmount="1" hasOnlySubstanceUnits="false" boundaryCondition="false" constant="false" fbc:charge="-2147483648" fbc:chemicalFormula="C9H16N4O9P">
        <annotation xmlns:sbml="http://www.sbml.org/sbml/level3/version1/core">
          <rdf:RDF xmlns:rdf="http://www.w3.org/1999/02/22-rdf-syntax-ns#" xmlns:dc="http://purl.org/dc/elements/1.1/" xmlns:dcterms="http://purl.org/dc/terms/" xmlns:vCard="http://www.w3.org/2001/vcard-rdf/3.0#" xmlns:bqbiol="http://biomodels.net/biology-qualifiers/" xmlns:bqmodel="http://biomodels.net/model-qualifiers/">
            <rdf:Description rdf:about="#M_S_cpd02720_c">
              <bqbiol:is>
                <rdf:Bag/>
              </bqbiol:is>
            </rdf:Description>
          </rdf:RDF>
        </annotation>
      </species>
      <species metaid="M_S_cpd00931_c" id="M_S_cpd00931_c" name="5-Amino-6-5-phosphoribosylaminouracil" compartment="c" initialAmount="1" hasOnlySubstanceUnits="false" boundaryCondition="false" constant="false" fbc:charge="-2147483648" fbc:chemicalFormula="C9H14N4O9P">
        <annotation xmlns:sbml="http://www.sbml.org/sbml/level3/version1/core">
          <rdf:RDF xmlns:rdf="http://www.w3.org/1999/02/22-rdf-syntax-ns#" xmlns:dc="http://purl.org/dc/elements/1.1/" xmlns:dcterms="http://purl.org/dc/terms/" xmlns:vCard="http://www.w3.org/2001/vcard-rdf/3.0#" xmlns:bqbiol="http://biomodels.net/biology-qualifiers/" xmlns:bqmodel="http://biomodels.net/model-qualifiers/">
            <rdf:Description rdf:about="#M_S_cpd00931_c">
              <bqbiol:is>
                <rdf:Bag/>
              </bqbiol:is>
            </rdf:Description>
          </rdf:RDF>
        </annotation>
      </species>
      <species metaid="M_S_cpd00224_c" id="M_S_cpd00224_c" name="L-Arabinose" compartment="c" initialAmount="1" hasOnlySubstanceUnits="false" boundaryCondition="false" constant="false" fbc:charge="-2147483648" fbc:chemicalFormula="C5H10O5">
        <annotation xmlns:sbml="http://www.sbml.org/sbml/level3/version1/core">
          <rdf:RDF xmlns:rdf="http://www.w3.org/1999/02/22-rdf-syntax-ns#" xmlns:dc="http://purl.org/dc/elements/1.1/" xmlns:dcterms="http://purl.org/dc/terms/" xmlns:vCard="http://www.w3.org/2001/vcard-rdf/3.0#" xmlns:bqbiol="http://biomodels.net/biology-qualifiers/" xmlns:bqmodel="http://biomodels.net/model-qualifiers/">
            <rdf:Description rdf:about="#M_S_cpd00224_c">
              <bqbiol:is>
                <rdf:Bag/>
              </bqbiol:is>
            </rdf:Description>
          </rdf:RDF>
        </annotation>
      </species>
      <species metaid="M_S_cpd15750_c" id="M_S_cpd15750_c" name="Anteisoheptadecanoyllipoteichoic acid (n-24), linked, unsubstituted" compartment="c" initialAmount="1" hasOnlySubstanceUnits="false" boundaryCondition="false" constant="false" fbc:charge="-2147483648" fbc:chemicalFormula="C121H236O135P24">
        <annotation xmlns:sbml="http://www.sbml.org/sbml/level3/version1/core">
          <rdf:RDF xmlns:rdf="http://www.w3.org/1999/02/22-rdf-syntax-ns#" xmlns:dc="http://purl.org/dc/elements/1.1/" xmlns:dcterms="http://purl.org/dc/terms/" xmlns:vCard="http://www.w3.org/2001/vcard-rdf/3.0#" xmlns:bqbiol="http://biomodels.net/biology-qualifiers/" xmlns:bqmodel="http://biomodels.net/model-qualifiers/">
            <rdf:Description rdf:about="#M_S_cpd15750_c">
              <bqbiol:is>
                <rdf:Bag/>
              </bqbiol:is>
            </rdf:Description>
          </rdf:RDF>
        </annotation>
      </species>
      <species metaid="M_S_cpd15759_c" id="M_S_cpd15759_c" name="Anteisoheptadecanoyllipoteichoic acid (n-24), linked, glucose substituted" compartment="c" initialAmount="1" hasOnlySubstanceUnits="false" boundaryCondition="false" constant="false" fbc:charge="-2147483648" fbc:chemicalFormula="C265H476O255P24">
        <annotation xmlns:sbml="http://www.sbml.org/sbml/level3/version1/core">
          <rdf:RDF xmlns:rdf="http://www.w3.org/1999/02/22-rdf-syntax-ns#" xmlns:dc="http://purl.org/dc/elements/1.1/" xmlns:dcterms="http://purl.org/dc/terms/" xmlns:vCard="http://www.w3.org/2001/vcard-rdf/3.0#" xmlns:bqbiol="http://biomodels.net/biology-qualifiers/" xmlns:bqmodel="http://biomodels.net/model-qualifiers/">
            <rdf:Description rdf:about="#M_S_cpd15759_c">
              <bqbiol:is>
                <rdf:Bag/>
              </bqbiol:is>
            </rdf:Description>
          </rdf:RDF>
        </annotation>
      </species>
      <species metaid="M_S_cpd15768_c" id="M_S_cpd15768_c" name="Anteisoheptadecanoyllipoteichoic acid (n-24), linked, N-acetyl-D-glucosamine" compartment="c" initialAmount="1" hasOnlySubstanceUnits="false" boundaryCondition="false" constant="false" fbc:charge="-2147483648" fbc:chemicalFormula="C313H548N24O255P24">
        <annotation xmlns:sbml="http://www.sbml.org/sbml/level3/version1/core">
          <rdf:RDF xmlns:rdf="http://www.w3.org/1999/02/22-rdf-syntax-ns#" xmlns:dc="http://purl.org/dc/elements/1.1/" xmlns:dcterms="http://purl.org/dc/terms/" xmlns:vCard="http://www.w3.org/2001/vcard-rdf/3.0#" xmlns:bqbiol="http://biomodels.net/biology-qualifiers/" xmlns:bqmodel="http://biomodels.net/model-qualifiers/">
            <rdf:Description rdf:about="#M_S_cpd15768_c">
              <bqbiol:is>
                <rdf:Bag/>
              </bqbiol:is>
            </rdf:Description>
          </rdf:RDF>
        </annotation>
      </species>
      <species metaid="M_S_cpd00350_c" id="M_S_cpd00350_c" name="Farnesyldiphosphate" compartment="c" initialAmount="1" hasOnlySubstanceUnits="false" boundaryCondition="false" constant="false" fbc:charge="-2147483648" fbc:chemicalFormula="C15H26O7P2">
        <annotation xmlns:sbml="http://www.sbml.org/sbml/level3/version1/core">
          <rdf:RDF xmlns:rdf="http://www.w3.org/1999/02/22-rdf-syntax-ns#" xmlns:dc="http://purl.org/dc/elements/1.1/" xmlns:dcterms="http://purl.org/dc/terms/" xmlns:vCard="http://www.w3.org/2001/vcard-rdf/3.0#" xmlns:bqbiol="http://biomodels.net/biology-qualifiers/" xmlns:bqmodel="http://biomodels.net/model-qualifiers/">
            <rdf:Description rdf:about="#M_S_cpd00350_c">
              <bqbiol:is>
                <rdf:Bag/>
              </bqbiol:is>
            </rdf:Description>
          </rdf:RDF>
        </annotation>
      </species>
      <species metaid="M_S_cpd00289_c" id="M_S_cpd00289_c" name="Geranylgeranyl diphosphate" compartment="c" initialAmount="1" hasOnlySubstanceUnits="false" boundaryCondition="false" constant="false" fbc:charge="-2147483648" fbc:chemicalFormula="C20H34O7P2">
        <annotation xmlns:sbml="http://www.sbml.org/sbml/level3/version1/core">
          <rdf:RDF xmlns:rdf="http://www.w3.org/1999/02/22-rdf-syntax-ns#" xmlns:dc="http://purl.org/dc/elements/1.1/" xmlns:dcterms="http://purl.org/dc/terms/" xmlns:vCard="http://www.w3.org/2001/vcard-rdf/3.0#" xmlns:bqbiol="http://biomodels.net/biology-qualifiers/" xmlns:bqmodel="http://biomodels.net/model-qualifiers/">
            <rdf:Description rdf:about="#M_S_cpd00289_c">
              <bqbiol:is>
                <rdf:Bag/>
              </bqbiol:is>
            </rdf:Description>
          </rdf:RDF>
        </annotation>
      </species>
      <species metaid="M_S_cpd11495_c" id="M_S_cpd11495_c" name="2-methylbutyryl-ACP" compartment="c" initialAmount="1" hasOnlySubstanceUnits="false" boundaryCondition="false" constant="false" fbc:charge="-2147483648" fbc:chemicalFormula="C16H29N2O8PRS">
        <annotation xmlns:sbml="http://www.sbml.org/sbml/level3/version1/core">
          <rdf:RDF xmlns:rdf="http://www.w3.org/1999/02/22-rdf-syntax-ns#" xmlns:dc="http://purl.org/dc/elements/1.1/" xmlns:dcterms="http://purl.org/dc/terms/" xmlns:vCard="http://www.w3.org/2001/vcard-rdf/3.0#" xmlns:bqbiol="http://biomodels.net/biology-qualifiers/" xmlns:bqmodel="http://biomodels.net/model-qualifiers/">
            <rdf:Description rdf:about="#M_S_cpd11495_c">
              <bqbiol:is>
                <rdf:Bag/>
              </bqbiol:is>
            </rdf:Description>
          </rdf:RDF>
        </annotation>
      </species>
      <species metaid="M_S_cpd11496_c" id="M_S_cpd11496_c" name="4-methyl-3-oxo-hexanoyl-ACP" compartment="c" initialAmount="1" hasOnlySubstanceUnits="false" boundaryCondition="false" constant="false" fbc:charge="-2147483648" fbc:chemicalFormula="C18H31N2O9PRS">
        <annotation xmlns:sbml="http://www.sbml.org/sbml/level3/version1/core">
          <rdf:RDF xmlns:rdf="http://www.w3.org/1999/02/22-rdf-syntax-ns#" xmlns:dc="http://purl.org/dc/elements/1.1/" xmlns:dcterms="http://purl.org/dc/terms/" xmlns:vCard="http://www.w3.org/2001/vcard-rdf/3.0#" xmlns:bqbiol="http://biomodels.net/biology-qualifiers/" xmlns:bqmodel="http://biomodels.net/model-qualifiers/">
            <rdf:Description rdf:about="#M_S_cpd11496_c">
              <bqbiol:is>
                <rdf:Bag/>
              </bqbiol:is>
            </rdf:Description>
          </rdf:RDF>
        </annotation>
      </species>
      <species metaid="M_S_cpd02498_c" id="M_S_cpd02498_c" name="2,3-Dihydroxy-isovalerate" compartment="c" initialAmount="1" hasOnlySubstanceUnits="false" boundaryCondition="false" constant="false" fbc:charge="-2147483648" fbc:chemicalFormula="C5H9O4">
        <annotation xmlns:sbml="http://www.sbml.org/sbml/level3/version1/core">
          <rdf:RDF xmlns:rdf="http://www.w3.org/1999/02/22-rdf-syntax-ns#" xmlns:dc="http://purl.org/dc/elements/1.1/" xmlns:dcterms="http://purl.org/dc/terms/" xmlns:vCard="http://www.w3.org/2001/vcard-rdf/3.0#" xmlns:bqbiol="http://biomodels.net/biology-qualifiers/" xmlns:bqmodel="http://biomodels.net/model-qualifiers/">
            <rdf:Description rdf:about="#M_S_cpd02498_c">
              <bqbiol:is>
                <rdf:Bag/>
              </bqbiol:is>
            </rdf:Description>
          </rdf:RDF>
        </annotation>
      </species>
      <species metaid="M_S_cpd01695_c" id="M_S_cpd01695_c" name="Myristoyl-CoA" compartment="c" initialAmount="1" hasOnlySubstanceUnits="false" boundaryCondition="false" constant="false" fbc:charge="-2147483648" fbc:chemicalFormula="C35H59N7O17P3S">
        <annotation xmlns:sbml="http://www.sbml.org/sbml/level3/version1/core">
          <rdf:RDF xmlns:rdf="http://www.w3.org/1999/02/22-rdf-syntax-ns#" xmlns:dc="http://purl.org/dc/elements/1.1/" xmlns:dcterms="http://purl.org/dc/terms/" xmlns:vCard="http://www.w3.org/2001/vcard-rdf/3.0#" xmlns:bqbiol="http://biomodels.net/biology-qualifiers/" xmlns:bqmodel="http://biomodels.net/model-qualifiers/">
            <rdf:Description rdf:about="#M_S_cpd01695_c">
              <bqbiol:is>
                <rdf:Bag/>
              </bqbiol:is>
            </rdf:Description>
          </rdf:RDF>
        </annotation>
      </species>
      <species metaid="M_S_cpd15331_c" id="M_S_cpd15331_c" name="1-tetradecanoyl-sn-glycerol 3-phosphate" compartment="c" initialAmount="1" hasOnlySubstanceUnits="false" boundaryCondition="false" constant="false" fbc:charge="-2147483648" fbc:chemicalFormula="C17H34O7P">
        <annotation xmlns:sbml="http://www.sbml.org/sbml/level3/version1/core">
          <rdf:RDF xmlns:rdf="http://www.w3.org/1999/02/22-rdf-syntax-ns#" xmlns:dc="http://purl.org/dc/elements/1.1/" xmlns:dcterms="http://purl.org/dc/terms/" xmlns:vCard="http://www.w3.org/2001/vcard-rdf/3.0#" xmlns:bqbiol="http://biomodels.net/biology-qualifiers/" xmlns:bqmodel="http://biomodels.net/model-qualifiers/">
            <rdf:Description rdf:about="#M_S_cpd15331_c">
              <bqbiol:is>
                <rdf:Bag/>
              </bqbiol:is>
            </rdf:Description>
          </rdf:RDF>
        </annotation>
      </species>
      <species metaid="M_S_cpd00809_c" id="M_S_cpd00809_c" name="O-Phospho-L-homoserine" compartment="c" initialAmount="1" hasOnlySubstanceUnits="false" boundaryCondition="false" constant="false" fbc:charge="-2147483648" fbc:chemicalFormula="C4H9NO6P">
        <annotation xmlns:sbml="http://www.sbml.org/sbml/level3/version1/core">
          <rdf:RDF xmlns:rdf="http://www.w3.org/1999/02/22-rdf-syntax-ns#" xmlns:dc="http://purl.org/dc/elements/1.1/" xmlns:dcterms="http://purl.org/dc/terms/" xmlns:vCard="http://www.w3.org/2001/vcard-rdf/3.0#" xmlns:bqbiol="http://biomodels.net/biology-qualifiers/" xmlns:bqmodel="http://biomodels.net/model-qualifiers/">
            <rdf:Description rdf:about="#M_S_cpd00809_c">
              <bqbiol:is>
                <rdf:Bag/>
              </bqbiol:is>
            </rdf:Description>
          </rdf:RDF>
        </annotation>
      </species>
      <species metaid="M_S_cpd00668_c" id="M_S_cpd00668_c" name="ALCTT" compartment="c" initialAmount="1" hasOnlySubstanceUnits="false" boundaryCondition="false" constant="false" fbc:charge="-2147483648" fbc:chemicalFormula="C5H7O4">
        <annotation xmlns:sbml="http://www.sbml.org/sbml/level3/version1/core">
          <rdf:RDF xmlns:rdf="http://www.w3.org/1999/02/22-rdf-syntax-ns#" xmlns:dc="http://purl.org/dc/elements/1.1/" xmlns:dcterms="http://purl.org/dc/terms/" xmlns:vCard="http://www.w3.org/2001/vcard-rdf/3.0#" xmlns:bqbiol="http://biomodels.net/biology-qualifiers/" xmlns:bqmodel="http://biomodels.net/model-qualifiers/">
            <rdf:Description rdf:about="#M_S_cpd00668_c">
              <bqbiol:is>
                <rdf:Bag/>
              </bqbiol:is>
            </rdf:Description>
          </rdf:RDF>
        </annotation>
      </species>
      <species metaid="M_S_cpd00361_c" id="M_S_cpd00361_c" name="ACTN" compartment="c" initialAmount="1" hasOnlySubstanceUnits="false" boundaryCondition="false" constant="false" fbc:charge="-2147483648" fbc:chemicalFormula="C4H8O2">
        <annotation xmlns:sbml="http://www.sbml.org/sbml/level3/version1/core">
          <rdf:RDF xmlns:rdf="http://www.w3.org/1999/02/22-rdf-syntax-ns#" xmlns:dc="http://purl.org/dc/elements/1.1/" xmlns:dcterms="http://purl.org/dc/terms/" xmlns:vCard="http://www.w3.org/2001/vcard-rdf/3.0#" xmlns:bqbiol="http://biomodels.net/biology-qualifiers/" xmlns:bqmodel="http://biomodels.net/model-qualifiers/">
            <rdf:Description rdf:about="#M_S_cpd00361_c">
              <bqbiol:is>
                <rdf:Bag/>
              </bqbiol:is>
            </rdf:Description>
          </rdf:RDF>
        </annotation>
      </species>
      <species metaid="M_S_cpd00521_c" id="M_S_cpd00521_c" name="dTDP-4-oxo-6-deoxy-D-glucose" compartment="c" initialAmount="1" hasOnlySubstanceUnits="false" boundaryCondition="false" constant="false" fbc:charge="-2147483648" fbc:chemicalFormula="C16H22N2O15P2">
        <annotation xmlns:sbml="http://www.sbml.org/sbml/level3/version1/core">
          <rdf:RDF xmlns:rdf="http://www.w3.org/1999/02/22-rdf-syntax-ns#" xmlns:dc="http://purl.org/dc/elements/1.1/" xmlns:dcterms="http://purl.org/dc/terms/" xmlns:vCard="http://www.w3.org/2001/vcard-rdf/3.0#" xmlns:bqbiol="http://biomodels.net/biology-qualifiers/" xmlns:bqmodel="http://biomodels.net/model-qualifiers/">
            <rdf:Description rdf:about="#M_S_cpd00521_c">
              <bqbiol:is>
                <rdf:Bag/>
              </bqbiol:is>
            </rdf:Description>
          </rdf:RDF>
        </annotation>
      </species>
      <species metaid="M_S_cpd00288_c" id="M_S_cpd00288_c" name="D-Glucosamine phosphate" compartment="c" initialAmount="1" hasOnlySubstanceUnits="false" boundaryCondition="false" constant="false" fbc:charge="-2147483648" fbc:chemicalFormula="C6H14NO8P">
        <annotation xmlns:sbml="http://www.sbml.org/sbml/level3/version1/core">
          <rdf:RDF xmlns:rdf="http://www.w3.org/1999/02/22-rdf-syntax-ns#" xmlns:dc="http://purl.org/dc/elements/1.1/" xmlns:dcterms="http://purl.org/dc/terms/" xmlns:vCard="http://www.w3.org/2001/vcard-rdf/3.0#" xmlns:bqbiol="http://biomodels.net/biology-qualifiers/" xmlns:bqmodel="http://biomodels.net/model-qualifiers/">
            <rdf:Description rdf:about="#M_S_cpd00288_c">
              <bqbiol:is>
                <rdf:Bag/>
              </bqbiol:is>
            </rdf:Description>
          </rdf:RDF>
        </annotation>
      </species>
      <species metaid="M_S_cpd11586_e" id="M_S_cpd11586_e" name="ala-L-glu-L" compartment="e" initialAmount="1" hasOnlySubstanceUnits="false" boundaryCondition="false" constant="false" fbc:charge="-2147483648" fbc:chemicalFormula="C8H13N2O5">
        <annotation xmlns:sbml="http://www.sbml.org/sbml/level3/version1/core">
          <rdf:RDF xmlns:rdf="http://www.w3.org/1999/02/22-rdf-syntax-ns#" xmlns:dc="http://purl.org/dc/elements/1.1/" xmlns:dcterms="http://purl.org/dc/terms/" xmlns:vCard="http://www.w3.org/2001/vcard-rdf/3.0#" xmlns:bqbiol="http://biomodels.net/biology-qualifiers/" xmlns:bqmodel="http://biomodels.net/model-qualifiers/">
            <rdf:Description rdf:about="#M_S_cpd11586_e">
              <bqbiol:is>
                <rdf:Bag/>
              </bqbiol:is>
            </rdf:Description>
          </rdf:RDF>
        </annotation>
      </species>
      <species metaid="M_S_cpd15310_c" id="M_S_cpd15310_c" name="1,2-Diacyl-sn-glycerol dihexadec-9-enoyl" compartment="c" initialAmount="1" hasOnlySubstanceUnits="false" boundaryCondition="false" constant="false" fbc:charge="-2147483648" fbc:chemicalFormula="C35H64O5">
        <annotation xmlns:sbml="http://www.sbml.org/sbml/level3/version1/core">
          <rdf:RDF xmlns:rdf="http://www.w3.org/1999/02/22-rdf-syntax-ns#" xmlns:dc="http://purl.org/dc/elements/1.1/" xmlns:dcterms="http://purl.org/dc/terms/" xmlns:vCard="http://www.w3.org/2001/vcard-rdf/3.0#" xmlns:bqbiol="http://biomodels.net/biology-qualifiers/" xmlns:bqmodel="http://biomodels.net/model-qualifiers/">
            <rdf:Description rdf:about="#M_S_cpd15310_c">
              <bqbiol:is>
                <rdf:Bag/>
              </bqbiol:is>
            </rdf:Description>
          </rdf:RDF>
        </annotation>
      </species>
      <species metaid="M_S_cpd15525_c" id="M_S_cpd15525_c" name="1,2-dihexadec-9-enoyl-sn-glycerol 3-phosphate" compartment="c" initialAmount="1" hasOnlySubstanceUnits="false" boundaryCondition="false" constant="false" fbc:charge="-2147483648" fbc:chemicalFormula="C35H64O8P">
        <annotation xmlns:sbml="http://www.sbml.org/sbml/level3/version1/core">
          <rdf:RDF xmlns:rdf="http://www.w3.org/1999/02/22-rdf-syntax-ns#" xmlns:dc="http://purl.org/dc/elements/1.1/" xmlns:dcterms="http://purl.org/dc/terms/" xmlns:vCard="http://www.w3.org/2001/vcard-rdf/3.0#" xmlns:bqbiol="http://biomodels.net/biology-qualifiers/" xmlns:bqmodel="http://biomodels.net/model-qualifiers/">
            <rdf:Description rdf:about="#M_S_cpd15525_c">
              <bqbiol:is>
                <rdf:Bag/>
              </bqbiol:is>
            </rdf:Description>
          </rdf:RDF>
        </annotation>
      </species>
      <species metaid="M_S_cpd00032_c" id="M_S_cpd00032_c" name="Oxaloacetate" compartment="c" initialAmount="1" hasOnlySubstanceUnits="false" boundaryCondition="false" constant="false" fbc:charge="-2147483648" fbc:chemicalFormula="C4H2O5">
        <annotation xmlns:sbml="http://www.sbml.org/sbml/level3/version1/core">
          <rdf:RDF xmlns:rdf="http://www.w3.org/1999/02/22-rdf-syntax-ns#" xmlns:dc="http://purl.org/dc/elements/1.1/" xmlns:dcterms="http://purl.org/dc/terms/" xmlns:vCard="http://www.w3.org/2001/vcard-rdf/3.0#" xmlns:bqbiol="http://biomodels.net/biology-qualifiers/" xmlns:bqmodel="http://biomodels.net/model-qualifiers/">
            <rdf:Description rdf:about="#M_S_cpd00032_c">
              <bqbiol:is>
                <rdf:Bag/>
              </bqbiol:is>
            </rdf:Description>
          </rdf:RDF>
        </annotation>
      </species>
      <species metaid="M_S_cpd00060_e" id="M_S_cpd00060_e" name="L-Methionine" compartment="e" initialAmount="1" hasOnlySubstanceUnits="false" boundaryCondition="false" constant="false" fbc:charge="-2147483648" fbc:chemicalFormula="C5H11NO2S">
        <annotation xmlns:sbml="http://www.sbml.org/sbml/level3/version1/core">
          <rdf:RDF xmlns:rdf="http://www.w3.org/1999/02/22-rdf-syntax-ns#" xmlns:dc="http://purl.org/dc/elements/1.1/" xmlns:dcterms="http://purl.org/dc/terms/" xmlns:vCard="http://www.w3.org/2001/vcard-rdf/3.0#" xmlns:bqbiol="http://biomodels.net/biology-qualifiers/" xmlns:bqmodel="http://biomodels.net/model-qualifiers/">
            <rdf:Description rdf:about="#M_S_cpd00060_e">
              <bqbiol:is>
                <rdf:Bag/>
              </bqbiol:is>
            </rdf:Description>
          </rdf:RDF>
        </annotation>
      </species>
      <species metaid="M_S_cpd00939_c" id="M_S_cpd00939_c" name="Toxopyrimidine" compartment="c" initialAmount="1" hasOnlySubstanceUnits="false" boundaryCondition="false" constant="false" fbc:charge="-2147483648" fbc:chemicalFormula="C6H9N3O">
        <annotation xmlns:sbml="http://www.sbml.org/sbml/level3/version1/core">
          <rdf:RDF xmlns:rdf="http://www.w3.org/1999/02/22-rdf-syntax-ns#" xmlns:dc="http://purl.org/dc/elements/1.1/" xmlns:dcterms="http://purl.org/dc/terms/" xmlns:vCard="http://www.w3.org/2001/vcard-rdf/3.0#" xmlns:bqbiol="http://biomodels.net/biology-qualifiers/" xmlns:bqmodel="http://biomodels.net/model-qualifiers/">
            <rdf:Description rdf:about="#M_S_cpd00939_c">
              <bqbiol:is>
                <rdf:Bag/>
              </bqbiol:is>
            </rdf:Description>
          </rdf:RDF>
        </annotation>
      </species>
      <species metaid="M_S_cpd02775_c" id="M_S_cpd02775_c" name="4-Amino-5-phosphomethyl-2-methylpyrimidine" compartment="c" initialAmount="1" hasOnlySubstanceUnits="false" boundaryCondition="false" constant="false" fbc:charge="-2147483648" fbc:chemicalFormula="C6H9N3O4P">
        <annotation xmlns:sbml="http://www.sbml.org/sbml/level3/version1/core">
          <rdf:RDF xmlns:rdf="http://www.w3.org/1999/02/22-rdf-syntax-ns#" xmlns:dc="http://purl.org/dc/elements/1.1/" xmlns:dcterms="http://purl.org/dc/terms/" xmlns:vCard="http://www.w3.org/2001/vcard-rdf/3.0#" xmlns:bqbiol="http://biomodels.net/biology-qualifiers/" xmlns:bqmodel="http://biomodels.net/model-qualifiers/">
            <rdf:Description rdf:about="#M_S_cpd02775_c">
              <bqbiol:is>
                <rdf:Bag/>
              </bqbiol:is>
            </rdf:Description>
          </rdf:RDF>
        </annotation>
      </species>
      <species metaid="M_S_cpd11479_c" id="M_S_cpd11479_c" name="D-3-Hydroxyhexanoyl-[acp]" compartment="c" initialAmount="1" hasOnlySubstanceUnits="false" boundaryCondition="false" constant="false" fbc:charge="-2147483648" fbc:chemicalFormula="C17H31N2O9PRS">
        <annotation xmlns:sbml="http://www.sbml.org/sbml/level3/version1/core">
          <rdf:RDF xmlns:rdf="http://www.w3.org/1999/02/22-rdf-syntax-ns#" xmlns:dc="http://purl.org/dc/elements/1.1/" xmlns:dcterms="http://purl.org/dc/terms/" xmlns:vCard="http://www.w3.org/2001/vcard-rdf/3.0#" xmlns:bqbiol="http://biomodels.net/biology-qualifiers/" xmlns:bqmodel="http://biomodels.net/model-qualifiers/">
            <rdf:Description rdf:about="#M_S_cpd11479_c">
              <bqbiol:is>
                <rdf:Bag/>
              </bqbiol:is>
            </rdf:Description>
          </rdf:RDF>
        </annotation>
      </species>
      <species metaid="M_S_cpd00201_c" id="M_S_cpd00201_c" name="10-Formyltetrahydrofolate" compartment="c" initialAmount="1" hasOnlySubstanceUnits="false" boundaryCondition="false" constant="false" fbc:charge="-2147483648" fbc:chemicalFormula="C20H21N7O7">
        <annotation xmlns:sbml="http://www.sbml.org/sbml/level3/version1/core">
          <rdf:RDF xmlns:rdf="http://www.w3.org/1999/02/22-rdf-syntax-ns#" xmlns:dc="http://purl.org/dc/elements/1.1/" xmlns:dcterms="http://purl.org/dc/terms/" xmlns:vCard="http://www.w3.org/2001/vcard-rdf/3.0#" xmlns:bqbiol="http://biomodels.net/biology-qualifiers/" xmlns:bqmodel="http://biomodels.net/model-qualifiers/">
            <rdf:Description rdf:about="#M_S_cpd00201_c">
              <bqbiol:is>
                <rdf:Bag/>
              </bqbiol:is>
            </rdf:Description>
          </rdf:RDF>
        </annotation>
      </species>
      <species metaid="M_S_cpd02851_c" id="M_S_cpd02851_c" name="AICAR" compartment="c" initialAmount="1" hasOnlySubstanceUnits="false" boundaryCondition="false" constant="false" fbc:charge="-2147483648" fbc:chemicalFormula="C9H14N4O8P">
        <annotation xmlns:sbml="http://www.sbml.org/sbml/level3/version1/core">
          <rdf:RDF xmlns:rdf="http://www.w3.org/1999/02/22-rdf-syntax-ns#" xmlns:dc="http://purl.org/dc/elements/1.1/" xmlns:dcterms="http://purl.org/dc/terms/" xmlns:vCard="http://www.w3.org/2001/vcard-rdf/3.0#" xmlns:bqbiol="http://biomodels.net/biology-qualifiers/" xmlns:bqmodel="http://biomodels.net/model-qualifiers/">
            <rdf:Description rdf:about="#M_S_cpd02851_c">
              <bqbiol:is>
                <rdf:Bag/>
              </bqbiol:is>
            </rdf:Description>
          </rdf:RDF>
        </annotation>
      </species>
      <species metaid="M_S_cpd02884_c" id="M_S_cpd02884_c" name="FAICAR" compartment="c" initialAmount="1" hasOnlySubstanceUnits="false" boundaryCondition="false" constant="false" fbc:charge="-2147483648" fbc:chemicalFormula="C10H14N4O9P">
        <annotation xmlns:sbml="http://www.sbml.org/sbml/level3/version1/core">
          <rdf:RDF xmlns:rdf="http://www.w3.org/1999/02/22-rdf-syntax-ns#" xmlns:dc="http://purl.org/dc/elements/1.1/" xmlns:dcterms="http://purl.org/dc/terms/" xmlns:vCard="http://www.w3.org/2001/vcard-rdf/3.0#" xmlns:bqbiol="http://biomodels.net/biology-qualifiers/" xmlns:bqmodel="http://biomodels.net/model-qualifiers/">
            <rdf:Description rdf:about="#M_S_cpd02884_c">
              <bqbiol:is>
                <rdf:Bag/>
              </bqbiol:is>
            </rdf:Description>
          </rdf:RDF>
        </annotation>
      </species>
      <species metaid="M_S_cpd00258_c" id="M_S_cpd00258_c" name="D-Ribulose" compartment="c" initialAmount="1" hasOnlySubstanceUnits="false" boundaryCondition="false" constant="false" fbc:charge="-2147483648" fbc:chemicalFormula="C5H10O5">
        <annotation xmlns:sbml="http://www.sbml.org/sbml/level3/version1/core">
          <rdf:RDF xmlns:rdf="http://www.w3.org/1999/02/22-rdf-syntax-ns#" xmlns:dc="http://purl.org/dc/elements/1.1/" xmlns:dcterms="http://purl.org/dc/terms/" xmlns:vCard="http://www.w3.org/2001/vcard-rdf/3.0#" xmlns:bqbiol="http://biomodels.net/biology-qualifiers/" xmlns:bqmodel="http://biomodels.net/model-qualifiers/">
            <rdf:Description rdf:about="#M_S_cpd00258_c">
              <bqbiol:is>
                <rdf:Bag/>
              </bqbiol:is>
            </rdf:Description>
          </rdf:RDF>
        </annotation>
      </species>
      <species metaid="M_S_cpd00171_c" id="M_S_cpd00171_c" name="D-Ribulose5-phosphate" compartment="c" initialAmount="1" hasOnlySubstanceUnits="false" boundaryCondition="false" constant="false" fbc:charge="-2147483648" fbc:chemicalFormula="C5H10O8P">
        <annotation xmlns:sbml="http://www.sbml.org/sbml/level3/version1/core">
          <rdf:RDF xmlns:rdf="http://www.w3.org/1999/02/22-rdf-syntax-ns#" xmlns:dc="http://purl.org/dc/elements/1.1/" xmlns:dcterms="http://purl.org/dc/terms/" xmlns:vCard="http://www.w3.org/2001/vcard-rdf/3.0#" xmlns:bqbiol="http://biomodels.net/biology-qualifiers/" xmlns:bqmodel="http://biomodels.net/model-qualifiers/">
            <rdf:Description rdf:about="#M_S_cpd00171_c">
              <bqbiol:is>
                <rdf:Bag/>
              </bqbiol:is>
            </rdf:Description>
          </rdf:RDF>
        </annotation>
      </species>
      <species metaid="M_S_cpd11503_c" id="M_S_cpd11503_c" name="6-methyl-octanoyl-ACP" compartment="c" initialAmount="1" hasOnlySubstanceUnits="false" boundaryCondition="false" constant="false" fbc:charge="-2147483648" fbc:chemicalFormula="C20H37N2O8PRS">
        <annotation xmlns:sbml="http://www.sbml.org/sbml/level3/version1/core">
          <rdf:RDF xmlns:rdf="http://www.w3.org/1999/02/22-rdf-syntax-ns#" xmlns:dc="http://purl.org/dc/elements/1.1/" xmlns:dcterms="http://purl.org/dc/terms/" xmlns:vCard="http://www.w3.org/2001/vcard-rdf/3.0#" xmlns:bqbiol="http://biomodels.net/biology-qualifiers/" xmlns:bqmodel="http://biomodels.net/model-qualifiers/">
            <rdf:Description rdf:about="#M_S_cpd11503_c">
              <bqbiol:is>
                <rdf:Bag/>
              </bqbiol:is>
            </rdf:Description>
          </rdf:RDF>
        </annotation>
      </species>
      <species metaid="M_S_cpd11504_c" id="M_S_cpd11504_c" name="8-methyl-3-oxo-decanoyl-ACP" compartment="c" initialAmount="1" hasOnlySubstanceUnits="false" boundaryCondition="false" constant="false" fbc:charge="-2147483648" fbc:chemicalFormula="C22H39N2O9PRS">
        <annotation xmlns:sbml="http://www.sbml.org/sbml/level3/version1/core">
          <rdf:RDF xmlns:rdf="http://www.w3.org/1999/02/22-rdf-syntax-ns#" xmlns:dc="http://purl.org/dc/elements/1.1/" xmlns:dcterms="http://purl.org/dc/terms/" xmlns:vCard="http://www.w3.org/2001/vcard-rdf/3.0#" xmlns:bqbiol="http://biomodels.net/biology-qualifiers/" xmlns:bqmodel="http://biomodels.net/model-qualifiers/">
            <rdf:Description rdf:about="#M_S_cpd11504_c">
              <bqbiol:is>
                <rdf:Bag/>
              </bqbiol:is>
            </rdf:Description>
          </rdf:RDF>
        </annotation>
      </species>
      <species metaid="M_S_cpd00868_c" id="M_S_cpd00868_c" name="p-hydroxyphenylpyruvate" compartment="c" initialAmount="1" hasOnlySubstanceUnits="false" boundaryCondition="false" constant="false" fbc:charge="-2147483648" fbc:chemicalFormula="C9H7O4">
        <annotation xmlns:sbml="http://www.sbml.org/sbml/level3/version1/core">
          <rdf:RDF xmlns:rdf="http://www.w3.org/1999/02/22-rdf-syntax-ns#" xmlns:dc="http://purl.org/dc/elements/1.1/" xmlns:dcterms="http://purl.org/dc/terms/" xmlns:vCard="http://www.w3.org/2001/vcard-rdf/3.0#" xmlns:bqbiol="http://biomodels.net/biology-qualifiers/" xmlns:bqmodel="http://biomodels.net/model-qualifiers/">
            <rdf:Description rdf:about="#M_S_cpd00868_c">
              <bqbiol:is>
                <rdf:Bag/>
              </bqbiol:is>
            </rdf:Description>
          </rdf:RDF>
        </annotation>
      </species>
      <species metaid="M_S_cpd00209_e" id="M_S_cpd00209_e" name="Nitrate" compartment="e" initialAmount="1" hasOnlySubstanceUnits="false" boundaryCondition="false" constant="false" fbc:charge="-2147483648" fbc:chemicalFormula="NO3">
        <annotation xmlns:sbml="http://www.sbml.org/sbml/level3/version1/core">
          <rdf:RDF xmlns:rdf="http://www.w3.org/1999/02/22-rdf-syntax-ns#" xmlns:dc="http://purl.org/dc/elements/1.1/" xmlns:dcterms="http://purl.org/dc/terms/" xmlns:vCard="http://www.w3.org/2001/vcard-rdf/3.0#" xmlns:bqbiol="http://biomodels.net/biology-qualifiers/" xmlns:bqmodel="http://biomodels.net/model-qualifiers/">
            <rdf:Description rdf:about="#M_S_cpd00209_e">
              <bqbiol:is>
                <rdf:Bag/>
              </bqbiol:is>
            </rdf:Description>
          </rdf:RDF>
        </annotation>
      </species>
      <species metaid="M_S_cpd08375_c" id="M_S_cpd08375_c" name="Cobalt-precorrin 8" compartment="c" initialAmount="1" hasOnlySubstanceUnits="false" boundaryCondition="false" constant="false" fbc:charge="-2147483648" fbc:chemicalFormula="C45H53CoN4O14">
        <annotation xmlns:sbml="http://www.sbml.org/sbml/level3/version1/core">
          <rdf:RDF xmlns:rdf="http://www.w3.org/1999/02/22-rdf-syntax-ns#" xmlns:dc="http://purl.org/dc/elements/1.1/" xmlns:dcterms="http://purl.org/dc/terms/" xmlns:vCard="http://www.w3.org/2001/vcard-rdf/3.0#" xmlns:bqbiol="http://biomodels.net/biology-qualifiers/" xmlns:bqmodel="http://biomodels.net/model-qualifiers/">
            <rdf:Description rdf:about="#M_S_cpd08375_c">
              <bqbiol:is>
                <rdf:Bag/>
              </bqbiol:is>
            </rdf:Description>
          </rdf:RDF>
        </annotation>
      </species>
      <species metaid="M_S_cpd03421_c" id="M_S_cpd03421_c" name="Cobyrinate" compartment="c" initialAmount="1" hasOnlySubstanceUnits="false" boundaryCondition="false" constant="false" fbc:charge="-2147483648" fbc:chemicalFormula="C45H53CoN4O14">
        <annotation xmlns:sbml="http://www.sbml.org/sbml/level3/version1/core">
          <rdf:RDF xmlns:rdf="http://www.w3.org/1999/02/22-rdf-syntax-ns#" xmlns:dc="http://purl.org/dc/elements/1.1/" xmlns:dcterms="http://purl.org/dc/terms/" xmlns:vCard="http://www.w3.org/2001/vcard-rdf/3.0#" xmlns:bqbiol="http://biomodels.net/biology-qualifiers/" xmlns:bqmodel="http://biomodels.net/model-qualifiers/">
            <rdf:Description rdf:about="#M_S_cpd03421_c">
              <bqbiol:is>
                <rdf:Bag/>
              </bqbiol:is>
            </rdf:Description>
          </rdf:RDF>
        </annotation>
      </species>
      <species metaid="M_S_cpd15277_c" id="M_S_cpd15277_c" name="Palmitoyl-ACP" compartment="c" initialAmount="1" hasOnlySubstanceUnits="false" boundaryCondition="false" constant="false" fbc:charge="-2147483648" fbc:chemicalFormula="C27H51N2O8PRS">
        <annotation xmlns:sbml="http://www.sbml.org/sbml/level3/version1/core">
          <rdf:RDF xmlns:rdf="http://www.w3.org/1999/02/22-rdf-syntax-ns#" xmlns:dc="http://purl.org/dc/elements/1.1/" xmlns:dcterms="http://purl.org/dc/terms/" xmlns:vCard="http://www.w3.org/2001/vcard-rdf/3.0#" xmlns:bqbiol="http://biomodels.net/biology-qualifiers/" xmlns:bqmodel="http://biomodels.net/model-qualifiers/">
            <rdf:Description rdf:about="#M_S_cpd15277_c">
              <bqbiol:is>
                <rdf:Bag/>
              </bqbiol:is>
            </rdf:Description>
          </rdf:RDF>
        </annotation>
      </species>
      <species metaid="M_S_cpd15327_c" id="M_S_cpd15327_c" name="1-hexadecanoyl-sn-glycerol 3-phosphate" compartment="c" initialAmount="1" hasOnlySubstanceUnits="false" boundaryCondition="false" constant="false" fbc:charge="-2147483648" fbc:chemicalFormula="C19H38O7P">
        <annotation xmlns:sbml="http://www.sbml.org/sbml/level3/version1/core">
          <rdf:RDF xmlns:rdf="http://www.w3.org/1999/02/22-rdf-syntax-ns#" xmlns:dc="http://purl.org/dc/elements/1.1/" xmlns:dcterms="http://purl.org/dc/terms/" xmlns:vCard="http://www.w3.org/2001/vcard-rdf/3.0#" xmlns:bqbiol="http://biomodels.net/biology-qualifiers/" xmlns:bqmodel="http://biomodels.net/model-qualifiers/">
            <rdf:Description rdf:about="#M_S_cpd15327_c">
              <bqbiol:is>
                <rdf:Bag/>
              </bqbiol:is>
            </rdf:Description>
          </rdf:RDF>
        </annotation>
      </species>
      <species metaid="M_S_cpd00149_c" id="M_S_cpd00149_c" name="Co2+" compartment="c" initialAmount="1" hasOnlySubstanceUnits="false" boundaryCondition="false" constant="false" fbc:charge="-2147483648" fbc:chemicalFormula="Co">
        <annotation xmlns:sbml="http://www.sbml.org/sbml/level3/version1/core">
          <rdf:RDF xmlns:rdf="http://www.w3.org/1999/02/22-rdf-syntax-ns#" xmlns:dc="http://purl.org/dc/elements/1.1/" xmlns:dcterms="http://purl.org/dc/terms/" xmlns:vCard="http://www.w3.org/2001/vcard-rdf/3.0#" xmlns:bqbiol="http://biomodels.net/biology-qualifiers/" xmlns:bqmodel="http://biomodels.net/model-qualifiers/">
            <rdf:Description rdf:about="#M_S_cpd00149_c">
              <bqbiol:is>
                <rdf:Bag/>
              </bqbiol:is>
            </rdf:Description>
          </rdf:RDF>
        </annotation>
      </species>
      <species metaid="M_S_cpd03426_c" id="M_S_cpd03426_c" name="Sirohydrochlorin" compartment="c" initialAmount="1" hasOnlySubstanceUnits="false" boundaryCondition="false" constant="false" fbc:charge="-2147483648" fbc:chemicalFormula="C42H38N4O16">
        <annotation xmlns:sbml="http://www.sbml.org/sbml/level3/version1/core">
          <rdf:RDF xmlns:rdf="http://www.w3.org/1999/02/22-rdf-syntax-ns#" xmlns:dc="http://purl.org/dc/elements/1.1/" xmlns:dcterms="http://purl.org/dc/terms/" xmlns:vCard="http://www.w3.org/2001/vcard-rdf/3.0#" xmlns:bqbiol="http://biomodels.net/biology-qualifiers/" xmlns:bqmodel="http://biomodels.net/model-qualifiers/">
            <rdf:Description rdf:about="#M_S_cpd03426_c">
              <bqbiol:is>
                <rdf:Bag/>
              </bqbiol:is>
            </rdf:Description>
          </rdf:RDF>
        </annotation>
      </species>
      <species metaid="M_S_cpd00261_c" id="M_S_cpd00261_c" name="L-Lyxulose" compartment="c" initialAmount="1" hasOnlySubstanceUnits="false" boundaryCondition="false" constant="false" fbc:charge="-2147483648" fbc:chemicalFormula="C5H10O5">
        <annotation xmlns:sbml="http://www.sbml.org/sbml/level3/version1/core">
          <rdf:RDF xmlns:rdf="http://www.w3.org/1999/02/22-rdf-syntax-ns#" xmlns:dc="http://purl.org/dc/elements/1.1/" xmlns:dcterms="http://purl.org/dc/terms/" xmlns:vCard="http://www.w3.org/2001/vcard-rdf/3.0#" xmlns:bqbiol="http://biomodels.net/biology-qualifiers/" xmlns:bqmodel="http://biomodels.net/model-qualifiers/">
            <rdf:Description rdf:about="#M_S_cpd00261_c">
              <bqbiol:is>
                <rdf:Bag/>
              </bqbiol:is>
            </rdf:Description>
          </rdf:RDF>
        </annotation>
      </species>
      <species metaid="M_S_cpd03861_c" id="M_S_cpd03861_c" name="L-Xylulose 1-phosphate" compartment="c" initialAmount="1" hasOnlySubstanceUnits="false" boundaryCondition="false" constant="false" fbc:charge="-2147483648" fbc:chemicalFormula="C5H10O8P">
        <annotation xmlns:sbml="http://www.sbml.org/sbml/level3/version1/core">
          <rdf:RDF xmlns:rdf="http://www.w3.org/1999/02/22-rdf-syntax-ns#" xmlns:dc="http://purl.org/dc/elements/1.1/" xmlns:dcterms="http://purl.org/dc/terms/" xmlns:vCard="http://www.w3.org/2001/vcard-rdf/3.0#" xmlns:bqbiol="http://biomodels.net/biology-qualifiers/" xmlns:bqmodel="http://biomodels.net/model-qualifiers/">
            <rdf:Description rdf:about="#M_S_cpd03861_c">
              <bqbiol:is>
                <rdf:Bag/>
              </bqbiol:is>
            </rdf:Description>
          </rdf:RDF>
        </annotation>
      </species>
      <species metaid="M_S_cpd15545_c" id="M_S_cpd15545_c" name="Phosphatidylglycerophosphate dihexadecanoyl" compartment="c" initialAmount="1" hasOnlySubstanceUnits="false" boundaryCondition="false" constant="false" fbc:charge="-2147483648" fbc:chemicalFormula="C38H74O13P2">
        <annotation xmlns:sbml="http://www.sbml.org/sbml/level3/version1/core">
          <rdf:RDF xmlns:rdf="http://www.w3.org/1999/02/22-rdf-syntax-ns#" xmlns:dc="http://purl.org/dc/elements/1.1/" xmlns:dcterms="http://purl.org/dc/terms/" xmlns:vCard="http://www.w3.org/2001/vcard-rdf/3.0#" xmlns:bqbiol="http://biomodels.net/biology-qualifiers/" xmlns:bqmodel="http://biomodels.net/model-qualifiers/">
            <rdf:Description rdf:about="#M_S_cpd15545_c">
              <bqbiol:is>
                <rdf:Bag/>
              </bqbiol:is>
            </rdf:Description>
          </rdf:RDF>
        </annotation>
      </species>
      <species metaid="M_S_cpd00504_c" id="M_S_cpd00504_c" name="LL-2,6-Diaminopimelate" compartment="c" initialAmount="1" hasOnlySubstanceUnits="false" boundaryCondition="false" constant="false" fbc:charge="-2147483648" fbc:chemicalFormula="C7H14N2O4">
        <annotation xmlns:sbml="http://www.sbml.org/sbml/level3/version1/core">
          <rdf:RDF xmlns:rdf="http://www.w3.org/1999/02/22-rdf-syntax-ns#" xmlns:dc="http://purl.org/dc/elements/1.1/" xmlns:dcterms="http://purl.org/dc/terms/" xmlns:vCard="http://www.w3.org/2001/vcard-rdf/3.0#" xmlns:bqbiol="http://biomodels.net/biology-qualifiers/" xmlns:bqmodel="http://biomodels.net/model-qualifiers/">
            <rdf:Description rdf:about="#M_S_cpd00504_c">
              <bqbiol:is>
                <rdf:Bag/>
              </bqbiol:is>
            </rdf:Description>
          </rdf:RDF>
        </annotation>
      </species>
      <species metaid="M_S_cpd00516_c" id="M_S_cpd00516_c" name="meso-2,6-Diaminopimelate" compartment="c" initialAmount="1" hasOnlySubstanceUnits="false" boundaryCondition="false" constant="false" fbc:charge="-2147483648" fbc:chemicalFormula="C7H14N2O4">
        <annotation xmlns:sbml="http://www.sbml.org/sbml/level3/version1/core">
          <rdf:RDF xmlns:rdf="http://www.w3.org/1999/02/22-rdf-syntax-ns#" xmlns:dc="http://purl.org/dc/elements/1.1/" xmlns:dcterms="http://purl.org/dc/terms/" xmlns:vCard="http://www.w3.org/2001/vcard-rdf/3.0#" xmlns:bqbiol="http://biomodels.net/biology-qualifiers/" xmlns:bqmodel="http://biomodels.net/model-qualifiers/">
            <rdf:Description rdf:about="#M_S_cpd00516_c">
              <bqbiol:is>
                <rdf:Bag/>
              </bqbiol:is>
            </rdf:Description>
          </rdf:RDF>
        </annotation>
      </species>
      <species metaid="M_S_cpd11581_c" id="M_S_cpd11581_c" name="gly-asn-L" compartment="c" initialAmount="1" hasOnlySubstanceUnits="false" boundaryCondition="false" constant="false" fbc:charge="-2147483648" fbc:chemicalFormula="C6H11N3O4">
        <annotation xmlns:sbml="http://www.sbml.org/sbml/level3/version1/core">
          <rdf:RDF xmlns:rdf="http://www.w3.org/1999/02/22-rdf-syntax-ns#" xmlns:dc="http://purl.org/dc/elements/1.1/" xmlns:dcterms="http://purl.org/dc/terms/" xmlns:vCard="http://www.w3.org/2001/vcard-rdf/3.0#" xmlns:bqbiol="http://biomodels.net/biology-qualifiers/" xmlns:bqmodel="http://biomodels.net/model-qualifiers/">
            <rdf:Description rdf:about="#M_S_cpd11581_c">
              <bqbiol:is>
                <rdf:Bag/>
              </bqbiol:is>
            </rdf:Description>
          </rdf:RDF>
        </annotation>
      </species>
      <species metaid="M_S_cpd00132_c" id="M_S_cpd00132_c" name="L-Asparagine" compartment="c" initialAmount="1" hasOnlySubstanceUnits="false" boundaryCondition="false" constant="false" fbc:charge="-2147483648" fbc:chemicalFormula="C4H8N2O3">
        <annotation xmlns:sbml="http://www.sbml.org/sbml/level3/version1/core">
          <rdf:RDF xmlns:rdf="http://www.w3.org/1999/02/22-rdf-syntax-ns#" xmlns:dc="http://purl.org/dc/elements/1.1/" xmlns:dcterms="http://purl.org/dc/terms/" xmlns:vCard="http://www.w3.org/2001/vcard-rdf/3.0#" xmlns:bqbiol="http://biomodels.net/biology-qualifiers/" xmlns:bqmodel="http://biomodels.net/model-qualifiers/">
            <rdf:Description rdf:about="#M_S_cpd00132_c">
              <bqbiol:is>
                <rdf:Bag/>
              </bqbiol:is>
            </rdf:Description>
          </rdf:RDF>
        </annotation>
      </species>
      <species metaid="M_S_cpd00525_c" id="M_S_cpd00525_c" name="UDP-N-acetylmuramoyl-L-alanyl-D-glutamate" compartment="c" initialAmount="1" hasOnlySubstanceUnits="false" boundaryCondition="false" constant="false" fbc:charge="-2147483648" fbc:chemicalFormula="C28H39N5O23P2">
        <annotation xmlns:sbml="http://www.sbml.org/sbml/level3/version1/core">
          <rdf:RDF xmlns:rdf="http://www.w3.org/1999/02/22-rdf-syntax-ns#" xmlns:dc="http://purl.org/dc/elements/1.1/" xmlns:dcterms="http://purl.org/dc/terms/" xmlns:vCard="http://www.w3.org/2001/vcard-rdf/3.0#" xmlns:bqbiol="http://biomodels.net/biology-qualifiers/" xmlns:bqmodel="http://biomodels.net/model-qualifiers/">
            <rdf:Description rdf:about="#M_S_cpd00525_c">
              <bqbiol:is>
                <rdf:Bag/>
              </bqbiol:is>
            </rdf:Description>
          </rdf:RDF>
        </annotation>
      </species>
      <species metaid="M_S_cpd11521_c" id="M_S_cpd11521_c" name="5-methyl-3-oxo-hexanoyl-ACP" compartment="c" initialAmount="1" hasOnlySubstanceUnits="false" boundaryCondition="false" constant="false" fbc:charge="-2147483648" fbc:chemicalFormula="C18H31N2O9PRS">
        <annotation xmlns:sbml="http://www.sbml.org/sbml/level3/version1/core">
          <rdf:RDF xmlns:rdf="http://www.w3.org/1999/02/22-rdf-syntax-ns#" xmlns:dc="http://purl.org/dc/elements/1.1/" xmlns:dcterms="http://purl.org/dc/terms/" xmlns:vCard="http://www.w3.org/2001/vcard-rdf/3.0#" xmlns:bqbiol="http://biomodels.net/biology-qualifiers/" xmlns:bqmodel="http://biomodels.net/model-qualifiers/">
            <rdf:Description rdf:about="#M_S_cpd11521_c">
              <bqbiol:is>
                <rdf:Bag/>
              </bqbiol:is>
            </rdf:Description>
          </rdf:RDF>
        </annotation>
      </species>
      <species metaid="M_S_cpd11522_c" id="M_S_cpd11522_c" name="5-methyl-3-hydroxy-hexanoyl-ACP" compartment="c" initialAmount="1" hasOnlySubstanceUnits="false" boundaryCondition="false" constant="false" fbc:charge="-2147483648" fbc:chemicalFormula="C18H33N2O9PRS">
        <annotation xmlns:sbml="http://www.sbml.org/sbml/level3/version1/core">
          <rdf:RDF xmlns:rdf="http://www.w3.org/1999/02/22-rdf-syntax-ns#" xmlns:dc="http://purl.org/dc/elements/1.1/" xmlns:dcterms="http://purl.org/dc/terms/" xmlns:vCard="http://www.w3.org/2001/vcard-rdf/3.0#" xmlns:bqbiol="http://biomodels.net/biology-qualifiers/" xmlns:bqmodel="http://biomodels.net/model-qualifiers/">
            <rdf:Description rdf:about="#M_S_cpd11522_c">
              <bqbiol:is>
                <rdf:Bag/>
              </bqbiol:is>
            </rdf:Description>
          </rdf:RDF>
        </annotation>
      </species>
      <species metaid="M_S_cpd00638_c" id="M_S_cpd00638_c" name="Deamido-NAD" compartment="c" initialAmount="1" hasOnlySubstanceUnits="false" boundaryCondition="false" constant="false" fbc:charge="-2147483648" fbc:chemicalFormula="C21H24N6O15P2">
        <annotation xmlns:sbml="http://www.sbml.org/sbml/level3/version1/core">
          <rdf:RDF xmlns:rdf="http://www.w3.org/1999/02/22-rdf-syntax-ns#" xmlns:dc="http://purl.org/dc/elements/1.1/" xmlns:dcterms="http://purl.org/dc/terms/" xmlns:vCard="http://www.w3.org/2001/vcard-rdf/3.0#" xmlns:bqbiol="http://biomodels.net/biology-qualifiers/" xmlns:bqmodel="http://biomodels.net/model-qualifiers/">
            <rdf:Description rdf:about="#M_S_cpd00638_c">
              <bqbiol:is>
                <rdf:Bag/>
              </bqbiol:is>
            </rdf:Description>
          </rdf:RDF>
        </annotation>
      </species>
      <species metaid="M_S_cpd00103_c" id="M_S_cpd00103_c" name="PRPP" compartment="c" initialAmount="1" hasOnlySubstanceUnits="false" boundaryCondition="false" constant="false" fbc:charge="-2147483648" fbc:chemicalFormula="C5H10O14P3">
        <annotation xmlns:sbml="http://www.sbml.org/sbml/level3/version1/core">
          <rdf:RDF xmlns:rdf="http://www.w3.org/1999/02/22-rdf-syntax-ns#" xmlns:dc="http://purl.org/dc/elements/1.1/" xmlns:dcterms="http://purl.org/dc/terms/" xmlns:vCard="http://www.w3.org/2001/vcard-rdf/3.0#" xmlns:bqbiol="http://biomodels.net/biology-qualifiers/" xmlns:bqmodel="http://biomodels.net/model-qualifiers/">
            <rdf:Description rdf:about="#M_S_cpd00103_c">
              <bqbiol:is>
                <rdf:Bag/>
              </bqbiol:is>
            </rdf:Description>
          </rdf:RDF>
        </annotation>
      </species>
      <species metaid="M_S_cpd00126_c" id="M_S_cpd00126_c" name="GMP" compartment="c" initialAmount="1" hasOnlySubstanceUnits="false" boundaryCondition="false" constant="false" fbc:charge="-2147483648" fbc:chemicalFormula="C10H13N5O8P">
        <annotation xmlns:sbml="http://www.sbml.org/sbml/level3/version1/core">
          <rdf:RDF xmlns:rdf="http://www.w3.org/1999/02/22-rdf-syntax-ns#" xmlns:dc="http://purl.org/dc/elements/1.1/" xmlns:dcterms="http://purl.org/dc/terms/" xmlns:vCard="http://www.w3.org/2001/vcard-rdf/3.0#" xmlns:bqbiol="http://biomodels.net/biology-qualifiers/" xmlns:bqmodel="http://biomodels.net/model-qualifiers/">
            <rdf:Description rdf:about="#M_S_cpd00126_c">
              <bqbiol:is>
                <rdf:Bag/>
              </bqbiol:is>
            </rdf:Description>
          </rdf:RDF>
        </annotation>
      </species>
      <species metaid="M_S_cpd02978_c" id="M_S_cpd02978_c" name="7,8-Dihydroneopterin 3&apos;-triphosphate" compartment="c" initialAmount="1" hasOnlySubstanceUnits="false" boundaryCondition="false" constant="false" fbc:charge="-2147483648" fbc:chemicalFormula="C9H13N5O13P3">
        <annotation xmlns:sbml="http://www.sbml.org/sbml/level3/version1/core">
          <rdf:RDF xmlns:rdf="http://www.w3.org/1999/02/22-rdf-syntax-ns#" xmlns:dc="http://purl.org/dc/elements/1.1/" xmlns:dcterms="http://purl.org/dc/terms/" xmlns:vCard="http://www.w3.org/2001/vcard-rdf/3.0#" xmlns:bqbiol="http://biomodels.net/biology-qualifiers/" xmlns:bqmodel="http://biomodels.net/model-qualifiers/">
            <rdf:Description rdf:about="#M_S_cpd02978_c">
              <bqbiol:is>
                <rdf:Bag/>
              </bqbiol:is>
            </rdf:Description>
          </rdf:RDF>
        </annotation>
      </species>
      <species metaid="M_S_cpd02820_c" id="M_S_cpd02820_c" name="UDP-N-acetylglucosamine enolpyruvate" compartment="c" initialAmount="1" hasOnlySubstanceUnits="false" boundaryCondition="false" constant="false" fbc:charge="-2147483648" fbc:chemicalFormula="C20H26N3O19P2">
        <annotation xmlns:sbml="http://www.sbml.org/sbml/level3/version1/core">
          <rdf:RDF xmlns:rdf="http://www.w3.org/1999/02/22-rdf-syntax-ns#" xmlns:dc="http://purl.org/dc/elements/1.1/" xmlns:dcterms="http://purl.org/dc/terms/" xmlns:vCard="http://www.w3.org/2001/vcard-rdf/3.0#" xmlns:bqbiol="http://biomodels.net/biology-qualifiers/" xmlns:bqmodel="http://biomodels.net/model-qualifiers/">
            <rdf:Description rdf:about="#M_S_cpd02820_c">
              <bqbiol:is>
                <rdf:Bag/>
              </bqbiol:is>
            </rdf:Description>
          </rdf:RDF>
        </annotation>
      </species>
      <species metaid="M_S_cpd00428_c" id="M_S_cpd00428_c" name="2-Oxopropanal" compartment="c" initialAmount="1" hasOnlySubstanceUnits="false" boundaryCondition="false" constant="false" fbc:charge="-2147483648" fbc:chemicalFormula="C3H4O2">
        <annotation xmlns:sbml="http://www.sbml.org/sbml/level3/version1/core">
          <rdf:RDF xmlns:rdf="http://www.w3.org/1999/02/22-rdf-syntax-ns#" xmlns:dc="http://purl.org/dc/elements/1.1/" xmlns:dcterms="http://purl.org/dc/terms/" xmlns:vCard="http://www.w3.org/2001/vcard-rdf/3.0#" xmlns:bqbiol="http://biomodels.net/biology-qualifiers/" xmlns:bqmodel="http://biomodels.net/model-qualifiers/">
            <rdf:Description rdf:about="#M_S_cpd00428_c">
              <bqbiol:is>
                <rdf:Bag/>
              </bqbiol:is>
            </rdf:Description>
          </rdf:RDF>
        </annotation>
      </species>
      <species metaid="M_S_cpd11763_c" id="M_S_cpd11763_c" name="DNA cytosine" compartment="c" initialAmount="1" hasOnlySubstanceUnits="false" boundaryCondition="false" constant="false" fbc:charge="-2147483648" fbc:chemicalFormula="C19H27N3O17P3R2">
        <annotation xmlns:sbml="http://www.sbml.org/sbml/level3/version1/core">
          <rdf:RDF xmlns:rdf="http://www.w3.org/1999/02/22-rdf-syntax-ns#" xmlns:dc="http://purl.org/dc/elements/1.1/" xmlns:dcterms="http://purl.org/dc/terms/" xmlns:vCard="http://www.w3.org/2001/vcard-rdf/3.0#" xmlns:bqbiol="http://biomodels.net/biology-qualifiers/" xmlns:bqmodel="http://biomodels.net/model-qualifiers/">
            <rdf:Description rdf:about="#M_S_cpd11763_c">
              <bqbiol:is>
                <rdf:Bag/>
              </bqbiol:is>
            </rdf:Description>
          </rdf:RDF>
        </annotation>
      </species>
      <species metaid="M_S_cpd12223_c" id="M_S_cpd12223_c" name="DNA 5-methylcytosine" compartment="c" initialAmount="1" hasOnlySubstanceUnits="false" boundaryCondition="false" constant="false" fbc:charge="-2147483648" fbc:chemicalFormula="C20H29N3O17P3R2">
        <annotation xmlns:sbml="http://www.sbml.org/sbml/level3/version1/core">
          <rdf:RDF xmlns:rdf="http://www.w3.org/1999/02/22-rdf-syntax-ns#" xmlns:dc="http://purl.org/dc/elements/1.1/" xmlns:dcterms="http://purl.org/dc/terms/" xmlns:vCard="http://www.w3.org/2001/vcard-rdf/3.0#" xmlns:bqbiol="http://biomodels.net/biology-qualifiers/" xmlns:bqmodel="http://biomodels.net/model-qualifiers/">
            <rdf:Description rdf:about="#M_S_cpd12223_c">
              <bqbiol:is>
                <rdf:Bag/>
              </bqbiol:is>
            </rdf:Description>
          </rdf:RDF>
        </annotation>
      </species>
      <species metaid="M_S_cpd11825_c" id="M_S_cpd11825_c" name="Octadecenoyl-ACP" compartment="c" initialAmount="1" hasOnlySubstanceUnits="false" boundaryCondition="false" constant="false" fbc:charge="-2147483648" fbc:chemicalFormula="C29H53N2O8PRS">
        <annotation xmlns:sbml="http://www.sbml.org/sbml/level3/version1/core">
          <rdf:RDF xmlns:rdf="http://www.w3.org/1999/02/22-rdf-syntax-ns#" xmlns:dc="http://purl.org/dc/elements/1.1/" xmlns:dcterms="http://purl.org/dc/terms/" xmlns:vCard="http://www.w3.org/2001/vcard-rdf/3.0#" xmlns:bqbiol="http://biomodels.net/biology-qualifiers/" xmlns:bqmodel="http://biomodels.net/model-qualifiers/">
            <rdf:Description rdf:about="#M_S_cpd11825_c">
              <bqbiol:is>
                <rdf:Bag/>
              </bqbiol:is>
            </rdf:Description>
          </rdf:RDF>
        </annotation>
      </species>
      <species metaid="M_S_cpd15328_c" id="M_S_cpd15328_c" name="1-octadec-11-enoyl-sn-glycerol 3-phosphate" compartment="c" initialAmount="1" hasOnlySubstanceUnits="false" boundaryCondition="false" constant="false" fbc:charge="-2147483648" fbc:chemicalFormula="C21H40O7P">
        <annotation xmlns:sbml="http://www.sbml.org/sbml/level3/version1/core">
          <rdf:RDF xmlns:rdf="http://www.w3.org/1999/02/22-rdf-syntax-ns#" xmlns:dc="http://purl.org/dc/elements/1.1/" xmlns:dcterms="http://purl.org/dc/terms/" xmlns:vCard="http://www.w3.org/2001/vcard-rdf/3.0#" xmlns:bqbiol="http://biomodels.net/biology-qualifiers/" xmlns:bqmodel="http://biomodels.net/model-qualifiers/">
            <rdf:Description rdf:about="#M_S_cpd15328_c">
              <bqbiol:is>
                <rdf:Bag/>
              </bqbiol:is>
            </rdf:Description>
          </rdf:RDF>
        </annotation>
      </species>
      <species metaid="M_S_cpd15527_c" id="M_S_cpd15527_c" name="1,2-dioctadec-11-enoyl-sn-glycerol 3-phosphate" compartment="c" initialAmount="1" hasOnlySubstanceUnits="false" boundaryCondition="false" constant="false" fbc:charge="-2147483648" fbc:chemicalFormula="C39H72O8P">
        <annotation xmlns:sbml="http://www.sbml.org/sbml/level3/version1/core">
          <rdf:RDF xmlns:rdf="http://www.w3.org/1999/02/22-rdf-syntax-ns#" xmlns:dc="http://purl.org/dc/elements/1.1/" xmlns:dcterms="http://purl.org/dc/terms/" xmlns:vCard="http://www.w3.org/2001/vcard-rdf/3.0#" xmlns:bqbiol="http://biomodels.net/biology-qualifiers/" xmlns:bqmodel="http://biomodels.net/model-qualifiers/">
            <rdf:Description rdf:about="#M_S_cpd15527_c">
              <bqbiol:is>
                <rdf:Bag/>
              </bqbiol:is>
            </rdf:Description>
          </rdf:RDF>
        </annotation>
      </species>
      <species metaid="M_S_cpd00117_c" id="M_S_cpd00117_c" name="D-Alanine" compartment="c" initialAmount="1" hasOnlySubstanceUnits="false" boundaryCondition="false" constant="false" fbc:charge="-2147483648" fbc:chemicalFormula="C3H7NO2">
        <annotation xmlns:sbml="http://www.sbml.org/sbml/level3/version1/core">
          <rdf:RDF xmlns:rdf="http://www.w3.org/1999/02/22-rdf-syntax-ns#" xmlns:dc="http://purl.org/dc/elements/1.1/" xmlns:dcterms="http://purl.org/dc/terms/" xmlns:vCard="http://www.w3.org/2001/vcard-rdf/3.0#" xmlns:bqbiol="http://biomodels.net/biology-qualifiers/" xmlns:bqmodel="http://biomodels.net/model-qualifiers/">
            <rdf:Description rdf:about="#M_S_cpd00117_c">
              <bqbiol:is>
                <rdf:Bag/>
              </bqbiol:is>
            </rdf:Description>
          </rdf:RDF>
        </annotation>
      </species>
      <species metaid="M_S_cpd15522_c" id="M_S_cpd15522_c" name="1,2-ditetradecanoyl-sn-glycerol 3-phosphate" compartment="c" initialAmount="1" hasOnlySubstanceUnits="false" boundaryCondition="false" constant="false" fbc:charge="-2147483648" fbc:chemicalFormula="C31H60O8P">
        <annotation xmlns:sbml="http://www.sbml.org/sbml/level3/version1/core">
          <rdf:RDF xmlns:rdf="http://www.w3.org/1999/02/22-rdf-syntax-ns#" xmlns:dc="http://purl.org/dc/elements/1.1/" xmlns:dcterms="http://purl.org/dc/terms/" xmlns:vCard="http://www.w3.org/2001/vcard-rdf/3.0#" xmlns:bqbiol="http://biomodels.net/biology-qualifiers/" xmlns:bqmodel="http://biomodels.net/model-qualifiers/">
            <rdf:Description rdf:about="#M_S_cpd15522_c">
              <bqbiol:is>
                <rdf:Bag/>
              </bqbiol:is>
            </rdf:Description>
          </rdf:RDF>
        </annotation>
      </species>
      <species metaid="M_S_cpd00424_c" id="M_S_cpd00424_c" name="Cystathionine" compartment="c" initialAmount="1" hasOnlySubstanceUnits="false" boundaryCondition="false" constant="false" fbc:charge="-2147483648" fbc:chemicalFormula="C7H14N2O4S">
        <annotation xmlns:sbml="http://www.sbml.org/sbml/level3/version1/core">
          <rdf:RDF xmlns:rdf="http://www.w3.org/1999/02/22-rdf-syntax-ns#" xmlns:dc="http://purl.org/dc/elements/1.1/" xmlns:dcterms="http://purl.org/dc/terms/" xmlns:vCard="http://www.w3.org/2001/vcard-rdf/3.0#" xmlns:bqbiol="http://biomodels.net/biology-qualifiers/" xmlns:bqmodel="http://biomodels.net/model-qualifiers/">
            <rdf:Description rdf:about="#M_S_cpd00424_c">
              <bqbiol:is>
                <rdf:Bag/>
              </bqbiol:is>
            </rdf:Description>
          </rdf:RDF>
        </annotation>
      </species>
      <species metaid="M_S_cpd15722_c" id="M_S_cpd15722_c" name="Diisoheptadecanoylphosphatidylglycerol" compartment="c" initialAmount="1" hasOnlySubstanceUnits="false" boundaryCondition="false" constant="false" fbc:charge="-2147483648" fbc:chemicalFormula="C40H78O10P">
        <annotation xmlns:sbml="http://www.sbml.org/sbml/level3/version1/core">
          <rdf:RDF xmlns:rdf="http://www.w3.org/1999/02/22-rdf-syntax-ns#" xmlns:dc="http://purl.org/dc/elements/1.1/" xmlns:dcterms="http://purl.org/dc/terms/" xmlns:vCard="http://www.w3.org/2001/vcard-rdf/3.0#" xmlns:bqbiol="http://biomodels.net/biology-qualifiers/" xmlns:bqmodel="http://biomodels.net/model-qualifiers/">
            <rdf:Description rdf:about="#M_S_cpd15722_c">
              <bqbiol:is>
                <rdf:Bag/>
              </bqbiol:is>
            </rdf:Description>
          </rdf:RDF>
        </annotation>
      </species>
      <species metaid="M_S_cpd15794_c" id="M_S_cpd15794_c" name="Isoheptadecanoylcardiolipin (B. subtilis)" compartment="c" initialAmount="1" hasOnlySubstanceUnits="false" boundaryCondition="false" constant="false" fbc:charge="-2147483648" fbc:chemicalFormula="C77H148O17P2">
        <annotation xmlns:sbml="http://www.sbml.org/sbml/level3/version1/core">
          <rdf:RDF xmlns:rdf="http://www.w3.org/1999/02/22-rdf-syntax-ns#" xmlns:dc="http://purl.org/dc/elements/1.1/" xmlns:dcterms="http://purl.org/dc/terms/" xmlns:vCard="http://www.w3.org/2001/vcard-rdf/3.0#" xmlns:bqbiol="http://biomodels.net/biology-qualifiers/" xmlns:bqmodel="http://biomodels.net/model-qualifiers/">
            <rdf:Description rdf:about="#M_S_cpd15794_c">
              <bqbiol:is>
                <rdf:Bag/>
              </bqbiol:is>
            </rdf:Description>
          </rdf:RDF>
        </annotation>
      </species>
      <species metaid="M_S_cpd15692_c" id="M_S_cpd15692_c" name="Diisopentadecanoylphosphatidylserine" compartment="c" initialAmount="1" hasOnlySubstanceUnits="false" boundaryCondition="false" constant="false" fbc:charge="-2147483648" fbc:chemicalFormula="C36H68NO10P">
        <annotation xmlns:sbml="http://www.sbml.org/sbml/level3/version1/core">
          <rdf:RDF xmlns:rdf="http://www.w3.org/1999/02/22-rdf-syntax-ns#" xmlns:dc="http://purl.org/dc/elements/1.1/" xmlns:dcterms="http://purl.org/dc/terms/" xmlns:vCard="http://www.w3.org/2001/vcard-rdf/3.0#" xmlns:bqbiol="http://biomodels.net/biology-qualifiers/" xmlns:bqmodel="http://biomodels.net/model-qualifiers/">
            <rdf:Description rdf:about="#M_S_cpd15692_c">
              <bqbiol:is>
                <rdf:Bag/>
              </bqbiol:is>
            </rdf:Description>
          </rdf:RDF>
        </annotation>
      </species>
      <species metaid="M_S_cpd15698_c" id="M_S_cpd15698_c" name="Diisopentadecanoylphosphatidylethanolamine" compartment="c" initialAmount="1" hasOnlySubstanceUnits="false" boundaryCondition="false" constant="false" fbc:charge="-2147483648" fbc:chemicalFormula="C35H70NO8P">
        <annotation xmlns:sbml="http://www.sbml.org/sbml/level3/version1/core">
          <rdf:RDF xmlns:rdf="http://www.w3.org/1999/02/22-rdf-syntax-ns#" xmlns:dc="http://purl.org/dc/elements/1.1/" xmlns:dcterms="http://purl.org/dc/terms/" xmlns:vCard="http://www.w3.org/2001/vcard-rdf/3.0#" xmlns:bqbiol="http://biomodels.net/biology-qualifiers/" xmlns:bqmodel="http://biomodels.net/model-qualifiers/">
            <rdf:Description rdf:about="#M_S_cpd15698_c">
              <bqbiol:is>
                <rdf:Bag/>
              </bqbiol:is>
            </rdf:Description>
          </rdf:RDF>
        </annotation>
      </species>
      <species metaid="M_S_cpd15739_c" id="M_S_cpd15739_c" name="Monoglucosyl-1,2 distearoylglycerol" compartment="c" initialAmount="1" hasOnlySubstanceUnits="false" boundaryCondition="false" constant="false" fbc:charge="-2147483648" fbc:chemicalFormula="C45H86O10">
        <annotation xmlns:sbml="http://www.sbml.org/sbml/level3/version1/core">
          <rdf:RDF xmlns:rdf="http://www.w3.org/1999/02/22-rdf-syntax-ns#" xmlns:dc="http://purl.org/dc/elements/1.1/" xmlns:dcterms="http://purl.org/dc/terms/" xmlns:vCard="http://www.w3.org/2001/vcard-rdf/3.0#" xmlns:bqbiol="http://biomodels.net/biology-qualifiers/" xmlns:bqmodel="http://biomodels.net/model-qualifiers/">
            <rdf:Description rdf:about="#M_S_cpd15739_c">
              <bqbiol:is>
                <rdf:Bag/>
              </bqbiol:is>
            </rdf:Description>
          </rdf:RDF>
        </annotation>
      </species>
      <species metaid="M_S_cpd15730_c" id="M_S_cpd15730_c" name="Diglucosyl-1,2 distearoylglycerol" compartment="c" initialAmount="1" hasOnlySubstanceUnits="false" boundaryCondition="false" constant="false" fbc:charge="-2147483648" fbc:chemicalFormula="C51H96O15">
        <annotation xmlns:sbml="http://www.sbml.org/sbml/level3/version1/core">
          <rdf:RDF xmlns:rdf="http://www.w3.org/1999/02/22-rdf-syntax-ns#" xmlns:dc="http://purl.org/dc/elements/1.1/" xmlns:dcterms="http://purl.org/dc/terms/" xmlns:vCard="http://www.w3.org/2001/vcard-rdf/3.0#" xmlns:bqbiol="http://biomodels.net/biology-qualifiers/" xmlns:bqmodel="http://biomodels.net/model-qualifiers/">
            <rdf:Description rdf:about="#M_S_cpd15730_c">
              <bqbiol:is>
                <rdf:Bag/>
              </bqbiol:is>
            </rdf:Description>
          </rdf:RDF>
        </annotation>
      </species>
      <species metaid="M_S_cpd11553_c" id="M_S_cpd11553_c" name="6-methyl-heptanoyl-ACP" compartment="c" initialAmount="1" hasOnlySubstanceUnits="false" boundaryCondition="false" constant="false" fbc:charge="-2147483648" fbc:chemicalFormula="C19H35N2O8PRS">
        <annotation xmlns:sbml="http://www.sbml.org/sbml/level3/version1/core">
          <rdf:RDF xmlns:rdf="http://www.w3.org/1999/02/22-rdf-syntax-ns#" xmlns:dc="http://purl.org/dc/elements/1.1/" xmlns:dcterms="http://purl.org/dc/terms/" xmlns:vCard="http://www.w3.org/2001/vcard-rdf/3.0#" xmlns:bqbiol="http://biomodels.net/biology-qualifiers/" xmlns:bqmodel="http://biomodels.net/model-qualifiers/">
            <rdf:Description rdf:about="#M_S_cpd11553_c">
              <bqbiol:is>
                <rdf:Bag/>
              </bqbiol:is>
            </rdf:Description>
          </rdf:RDF>
        </annotation>
      </species>
      <species metaid="M_S_cpd11554_c" id="M_S_cpd11554_c" name="8-methyl-3-oxo-nonanoyl-ACP" compartment="c" initialAmount="1" hasOnlySubstanceUnits="false" boundaryCondition="false" constant="false" fbc:charge="-2147483648" fbc:chemicalFormula="C21H37N2O9PRS">
        <annotation xmlns:sbml="http://www.sbml.org/sbml/level3/version1/core">
          <rdf:RDF xmlns:rdf="http://www.w3.org/1999/02/22-rdf-syntax-ns#" xmlns:dc="http://purl.org/dc/elements/1.1/" xmlns:dcterms="http://purl.org/dc/terms/" xmlns:vCard="http://www.w3.org/2001/vcard-rdf/3.0#" xmlns:bqbiol="http://biomodels.net/biology-qualifiers/" xmlns:bqmodel="http://biomodels.net/model-qualifiers/">
            <rdf:Description rdf:about="#M_S_cpd11554_c">
              <bqbiol:is>
                <rdf:Bag/>
              </bqbiol:is>
            </rdf:Description>
          </rdf:RDF>
        </annotation>
      </species>
      <species metaid="M_S_cpd00133_c" id="M_S_cpd00133_c" name="Nicotinamide" compartment="c" initialAmount="1" hasOnlySubstanceUnits="false" boundaryCondition="false" constant="false" fbc:charge="-2147483648" fbc:chemicalFormula="C6H6N2O">
        <annotation xmlns:sbml="http://www.sbml.org/sbml/level3/version1/core">
          <rdf:RDF xmlns:rdf="http://www.w3.org/1999/02/22-rdf-syntax-ns#" xmlns:dc="http://purl.org/dc/elements/1.1/" xmlns:dcterms="http://purl.org/dc/terms/" xmlns:vCard="http://www.w3.org/2001/vcard-rdf/3.0#" xmlns:bqbiol="http://biomodels.net/biology-qualifiers/" xmlns:bqmodel="http://biomodels.net/model-qualifiers/">
            <rdf:Description rdf:about="#M_S_cpd00133_c">
              <bqbiol:is>
                <rdf:Bag/>
              </bqbiol:is>
            </rdf:Description>
          </rdf:RDF>
        </annotation>
      </species>
      <species metaid="M_S_cpd15753_c" id="M_S_cpd15753_c" name="Anteisopentadecanoyllipoteichoic acid (n-24), linked, unsubstituted" compartment="c" initialAmount="1" hasOnlySubstanceUnits="false" boundaryCondition="false" constant="false" fbc:charge="-2147483648" fbc:chemicalFormula="C117H228O135P24">
        <annotation xmlns:sbml="http://www.sbml.org/sbml/level3/version1/core">
          <rdf:RDF xmlns:rdf="http://www.w3.org/1999/02/22-rdf-syntax-ns#" xmlns:dc="http://purl.org/dc/elements/1.1/" xmlns:dcterms="http://purl.org/dc/terms/" xmlns:vCard="http://www.w3.org/2001/vcard-rdf/3.0#" xmlns:bqbiol="http://biomodels.net/biology-qualifiers/" xmlns:bqmodel="http://biomodels.net/model-qualifiers/">
            <rdf:Description rdf:about="#M_S_cpd15753_c">
              <bqbiol:is>
                <rdf:Bag/>
              </bqbiol:is>
            </rdf:Description>
          </rdf:RDF>
        </annotation>
      </species>
      <species metaid="M_S_cpd15762_c" id="M_S_cpd15762_c" name="Anteisopentadecanoyllipoteichoic acid (n-24), linked, glucose substituted" compartment="c" initialAmount="1" hasOnlySubstanceUnits="false" boundaryCondition="false" constant="false" fbc:charge="-2147483648" fbc:chemicalFormula="C261H468O255P24">
        <annotation xmlns:sbml="http://www.sbml.org/sbml/level3/version1/core">
          <rdf:RDF xmlns:rdf="http://www.w3.org/1999/02/22-rdf-syntax-ns#" xmlns:dc="http://purl.org/dc/elements/1.1/" xmlns:dcterms="http://purl.org/dc/terms/" xmlns:vCard="http://www.w3.org/2001/vcard-rdf/3.0#" xmlns:bqbiol="http://biomodels.net/biology-qualifiers/" xmlns:bqmodel="http://biomodels.net/model-qualifiers/">
            <rdf:Description rdf:about="#M_S_cpd15762_c">
              <bqbiol:is>
                <rdf:Bag/>
              </bqbiol:is>
            </rdf:Description>
          </rdf:RDF>
        </annotation>
      </species>
      <species metaid="M_S_cpd15684_c" id="M_S_cpd15684_c" name="CDP-1,2-dianteisoheptadecanoylglycerol" compartment="c" initialAmount="1" hasOnlySubstanceUnits="false" boundaryCondition="false" constant="false" fbc:charge="-2147483648" fbc:chemicalFormula="C46H83N3O15P2">
        <annotation xmlns:sbml="http://www.sbml.org/sbml/level3/version1/core">
          <rdf:RDF xmlns:rdf="http://www.w3.org/1999/02/22-rdf-syntax-ns#" xmlns:dc="http://purl.org/dc/elements/1.1/" xmlns:dcterms="http://purl.org/dc/terms/" xmlns:vCard="http://www.w3.org/2001/vcard-rdf/3.0#" xmlns:bqbiol="http://biomodels.net/biology-qualifiers/" xmlns:bqmodel="http://biomodels.net/model-qualifiers/">
            <rdf:Description rdf:about="#M_S_cpd15684_c">
              <bqbiol:is>
                <rdf:Bag/>
              </bqbiol:is>
            </rdf:Description>
          </rdf:RDF>
        </annotation>
      </species>
      <species metaid="M_S_cpd02201_c" id="M_S_cpd02201_c" name="4-phosphopantothenate" compartment="c" initialAmount="1" hasOnlySubstanceUnits="false" boundaryCondition="false" constant="false" fbc:charge="-2147483648" fbc:chemicalFormula="C9H16NO8P">
        <annotation xmlns:sbml="http://www.sbml.org/sbml/level3/version1/core">
          <rdf:RDF xmlns:rdf="http://www.w3.org/1999/02/22-rdf-syntax-ns#" xmlns:dc="http://purl.org/dc/elements/1.1/" xmlns:dcterms="http://purl.org/dc/terms/" xmlns:vCard="http://www.w3.org/2001/vcard-rdf/3.0#" xmlns:bqbiol="http://biomodels.net/biology-qualifiers/" xmlns:bqmodel="http://biomodels.net/model-qualifiers/">
            <rdf:Description rdf:about="#M_S_cpd02201_c">
              <bqbiol:is>
                <rdf:Bag/>
              </bqbiol:is>
            </rdf:Description>
          </rdf:RDF>
        </annotation>
      </species>
      <species metaid="M_S_cpd02535_c" id="M_S_cpd02535_c" name="2,3-Dihydroxy-3-methylvalerate" compartment="c" initialAmount="1" hasOnlySubstanceUnits="false" boundaryCondition="false" constant="false" fbc:charge="-2147483648" fbc:chemicalFormula="C6H11O4">
        <annotation xmlns:sbml="http://www.sbml.org/sbml/level3/version1/core">
          <rdf:RDF xmlns:rdf="http://www.w3.org/1999/02/22-rdf-syntax-ns#" xmlns:dc="http://purl.org/dc/elements/1.1/" xmlns:dcterms="http://purl.org/dc/terms/" xmlns:vCard="http://www.w3.org/2001/vcard-rdf/3.0#" xmlns:bqbiol="http://biomodels.net/biology-qualifiers/" xmlns:bqmodel="http://biomodels.net/model-qualifiers/">
            <rdf:Description rdf:about="#M_S_cpd02535_c">
              <bqbiol:is>
                <rdf:Bag/>
              </bqbiol:is>
            </rdf:Description>
          </rdf:RDF>
        </annotation>
      </species>
      <species metaid="M_S_cpd00508_c" id="M_S_cpd00508_c" name="3MOP" compartment="c" initialAmount="1" hasOnlySubstanceUnits="false" boundaryCondition="false" constant="false" fbc:charge="-2147483648" fbc:chemicalFormula="C6H9O3">
        <annotation xmlns:sbml="http://www.sbml.org/sbml/level3/version1/core">
          <rdf:RDF xmlns:rdf="http://www.w3.org/1999/02/22-rdf-syntax-ns#" xmlns:dc="http://purl.org/dc/elements/1.1/" xmlns:dcterms="http://purl.org/dc/terms/" xmlns:vCard="http://www.w3.org/2001/vcard-rdf/3.0#" xmlns:bqbiol="http://biomodels.net/biology-qualifiers/" xmlns:bqmodel="http://biomodels.net/model-qualifiers/">
            <rdf:Description rdf:about="#M_S_cpd00508_c">
              <bqbiol:is>
                <rdf:Bag/>
              </bqbiol:is>
            </rdf:Description>
          </rdf:RDF>
        </annotation>
      </species>
      <species metaid="M_S_cpd15554_c" id="M_S_cpd15554_c" name="phosphatidylserine ditetradec-7-enoyl" compartment="c" initialAmount="1" hasOnlySubstanceUnits="false" boundaryCondition="false" constant="false" fbc:charge="-2147483648" fbc:chemicalFormula="C34H60NO10P">
        <annotation xmlns:sbml="http://www.sbml.org/sbml/level3/version1/core">
          <rdf:RDF xmlns:rdf="http://www.w3.org/1999/02/22-rdf-syntax-ns#" xmlns:dc="http://purl.org/dc/elements/1.1/" xmlns:dcterms="http://purl.org/dc/terms/" xmlns:vCard="http://www.w3.org/2001/vcard-rdf/3.0#" xmlns:bqbiol="http://biomodels.net/biology-qualifiers/" xmlns:bqmodel="http://biomodels.net/model-qualifiers/">
            <rdf:Description rdf:about="#M_S_cpd15554_c">
              <bqbiol:is>
                <rdf:Bag/>
              </bqbiol:is>
            </rdf:Description>
          </rdf:RDF>
        </annotation>
      </species>
      <species metaid="M_S_cpd15530_c" id="M_S_cpd15530_c" name="phosphatidylethanolamine ditetradec-7-enoyl" compartment="c" initialAmount="1" hasOnlySubstanceUnits="false" boundaryCondition="false" constant="false" fbc:charge="-2147483648" fbc:chemicalFormula="C33H62NO8P">
        <annotation xmlns:sbml="http://www.sbml.org/sbml/level3/version1/core">
          <rdf:RDF xmlns:rdf="http://www.w3.org/1999/02/22-rdf-syntax-ns#" xmlns:dc="http://purl.org/dc/elements/1.1/" xmlns:dcterms="http://purl.org/dc/terms/" xmlns:vCard="http://www.w3.org/2001/vcard-rdf/3.0#" xmlns:bqbiol="http://biomodels.net/biology-qualifiers/" xmlns:bqmodel="http://biomodels.net/model-qualifiers/">
            <rdf:Description rdf:about="#M_S_cpd15530_c">
              <bqbiol:is>
                <rdf:Bag/>
              </bqbiol:is>
            </rdf:Description>
          </rdf:RDF>
        </annotation>
      </species>
      <species metaid="M_S_cpd00930_c" id="M_S_cpd00930_c" name="imidazole acetol-phosphate" compartment="c" initialAmount="1" hasOnlySubstanceUnits="false" boundaryCondition="false" constant="false" fbc:charge="-2147483648" fbc:chemicalFormula="C6H8N2O5P">
        <annotation xmlns:sbml="http://www.sbml.org/sbml/level3/version1/core">
          <rdf:RDF xmlns:rdf="http://www.w3.org/1999/02/22-rdf-syntax-ns#" xmlns:dc="http://purl.org/dc/elements/1.1/" xmlns:dcterms="http://purl.org/dc/terms/" xmlns:vCard="http://www.w3.org/2001/vcard-rdf/3.0#" xmlns:bqbiol="http://biomodels.net/biology-qualifiers/" xmlns:bqmodel="http://biomodels.net/model-qualifiers/">
            <rdf:Description rdf:about="#M_S_cpd00930_c">
              <bqbiol:is>
                <rdf:Bag/>
              </bqbiol:is>
            </rdf:Description>
          </rdf:RDF>
        </annotation>
      </species>
      <species metaid="M_S_cpd00982_c" id="M_S_cpd00982_c" name="FADH2" compartment="c" initialAmount="1" hasOnlySubstanceUnits="false" boundaryCondition="false" constant="false" fbc:charge="-2147483648" fbc:chemicalFormula="C27H33N9O15P2">
        <annotation xmlns:sbml="http://www.sbml.org/sbml/level3/version1/core">
          <rdf:RDF xmlns:rdf="http://www.w3.org/1999/02/22-rdf-syntax-ns#" xmlns:dc="http://purl.org/dc/elements/1.1/" xmlns:dcterms="http://purl.org/dc/terms/" xmlns:vCard="http://www.w3.org/2001/vcard-rdf/3.0#" xmlns:bqbiol="http://biomodels.net/biology-qualifiers/" xmlns:bqmodel="http://biomodels.net/model-qualifiers/">
            <rdf:Description rdf:about="#M_S_cpd00982_c">
              <bqbiol:is>
                <rdf:Bag/>
              </bqbiol:is>
            </rdf:Description>
          </rdf:RDF>
        </annotation>
      </species>
      <species metaid="M_S_cpd00015_c" id="M_S_cpd00015_c" name="FAD" compartment="c" initialAmount="1" hasOnlySubstanceUnits="false" boundaryCondition="false" constant="false" fbc:charge="-2147483648" fbc:chemicalFormula="C27H31N9O15P2">
        <annotation xmlns:sbml="http://www.sbml.org/sbml/level3/version1/core">
          <rdf:RDF xmlns:rdf="http://www.w3.org/1999/02/22-rdf-syntax-ns#" xmlns:dc="http://purl.org/dc/elements/1.1/" xmlns:dcterms="http://purl.org/dc/terms/" xmlns:vCard="http://www.w3.org/2001/vcard-rdf/3.0#" xmlns:bqbiol="http://biomodels.net/biology-qualifiers/" xmlns:bqmodel="http://biomodels.net/model-qualifiers/">
            <rdf:Description rdf:about="#M_S_cpd00015_c">
              <bqbiol:is>
                <rdf:Bag/>
              </bqbiol:is>
            </rdf:Description>
          </rdf:RDF>
        </annotation>
      </species>
      <species metaid="M_S_cpd11468_c" id="M_S_cpd11468_c" name="Dodecanoyl-ACP" compartment="c" initialAmount="1" hasOnlySubstanceUnits="false" boundaryCondition="false" constant="false" fbc:charge="-2147483648" fbc:chemicalFormula="C23H43N2O8PRS">
        <annotation xmlns:sbml="http://www.sbml.org/sbml/level3/version1/core">
          <rdf:RDF xmlns:rdf="http://www.w3.org/1999/02/22-rdf-syntax-ns#" xmlns:dc="http://purl.org/dc/elements/1.1/" xmlns:dcterms="http://purl.org/dc/terms/" xmlns:vCard="http://www.w3.org/2001/vcard-rdf/3.0#" xmlns:bqbiol="http://biomodels.net/biology-qualifiers/" xmlns:bqmodel="http://biomodels.net/model-qualifiers/">
            <rdf:Description rdf:about="#M_S_cpd11468_c">
              <bqbiol:is>
                <rdf:Bag/>
              </bqbiol:is>
            </rdf:Description>
          </rdf:RDF>
        </annotation>
      </species>
      <species metaid="M_S_cpd15325_c" id="M_S_cpd15325_c" name="1-dodecanoyl-sn-glycerol 3-phosphate" compartment="c" initialAmount="1" hasOnlySubstanceUnits="false" boundaryCondition="false" constant="false" fbc:charge="-2147483648" fbc:chemicalFormula="C15H30O7P">
        <annotation xmlns:sbml="http://www.sbml.org/sbml/level3/version1/core">
          <rdf:RDF xmlns:rdf="http://www.w3.org/1999/02/22-rdf-syntax-ns#" xmlns:dc="http://purl.org/dc/elements/1.1/" xmlns:dcterms="http://purl.org/dc/terms/" xmlns:vCard="http://www.w3.org/2001/vcard-rdf/3.0#" xmlns:bqbiol="http://biomodels.net/biology-qualifiers/" xmlns:bqmodel="http://biomodels.net/model-qualifiers/">
            <rdf:Description rdf:about="#M_S_cpd15325_c">
              <bqbiol:is>
                <rdf:Bag/>
              </bqbiol:is>
            </rdf:Description>
          </rdf:RDF>
        </annotation>
      </species>
      <species metaid="M_S_cpd00956_c" id="M_S_cpd00956_c" name="1-(2-carboxyphenylamino)-1-deoxyribulose 5-phosphate" compartment="c" initialAmount="1" hasOnlySubstanceUnits="false" boundaryCondition="false" constant="false" fbc:charge="-2147483648" fbc:chemicalFormula="C12H14NO9P">
        <annotation xmlns:sbml="http://www.sbml.org/sbml/level3/version1/core">
          <rdf:RDF xmlns:rdf="http://www.w3.org/1999/02/22-rdf-syntax-ns#" xmlns:dc="http://purl.org/dc/elements/1.1/" xmlns:dcterms="http://purl.org/dc/terms/" xmlns:vCard="http://www.w3.org/2001/vcard-rdf/3.0#" xmlns:bqbiol="http://biomodels.net/biology-qualifiers/" xmlns:bqmodel="http://biomodels.net/model-qualifiers/">
            <rdf:Description rdf:about="#M_S_cpd00956_c">
              <bqbiol:is>
                <rdf:Bag/>
              </bqbiol:is>
            </rdf:Description>
          </rdf:RDF>
        </annotation>
      </species>
      <species metaid="M_S_cpd00286_c" id="M_S_cpd00286_c" name="Undecaprenylphosphate" compartment="c" initialAmount="1" hasOnlySubstanceUnits="false" boundaryCondition="false" constant="false" fbc:charge="-2147483648" fbc:chemicalFormula="C55H90O4P">
        <annotation xmlns:sbml="http://www.sbml.org/sbml/level3/version1/core">
          <rdf:RDF xmlns:rdf="http://www.w3.org/1999/02/22-rdf-syntax-ns#" xmlns:dc="http://purl.org/dc/elements/1.1/" xmlns:dcterms="http://purl.org/dc/terms/" xmlns:vCard="http://www.w3.org/2001/vcard-rdf/3.0#" xmlns:bqbiol="http://biomodels.net/biology-qualifiers/" xmlns:bqmodel="http://biomodels.net/model-qualifiers/">
            <rdf:Description rdf:about="#M_S_cpd00286_c">
              <bqbiol:is>
                <rdf:Bag/>
              </bqbiol:is>
            </rdf:Description>
          </rdf:RDF>
        </annotation>
      </species>
      <species metaid="M_S_cpd02948_c" id="M_S_cpd02948_c" name="MurAc(oyl-L-Ala-D-gamma-Glu-L-Lys-D-Ala-D-Ala)-diphospho- undecaprenol" compartment="c" initialAmount="1" hasOnlySubstanceUnits="false" boundaryCondition="false" constant="false" fbc:charge="-2147483648" fbc:chemicalFormula="C86H140N7O21P2">
        <annotation xmlns:sbml="http://www.sbml.org/sbml/level3/version1/core">
          <rdf:RDF xmlns:rdf="http://www.w3.org/1999/02/22-rdf-syntax-ns#" xmlns:dc="http://purl.org/dc/elements/1.1/" xmlns:dcterms="http://purl.org/dc/terms/" xmlns:vCard="http://www.w3.org/2001/vcard-rdf/3.0#" xmlns:bqbiol="http://biomodels.net/biology-qualifiers/" xmlns:bqmodel="http://biomodels.net/model-qualifiers/">
            <rdf:Description rdf:about="#M_S_cpd02948_c">
              <bqbiol:is>
                <rdf:Bag/>
              </bqbiol:is>
            </rdf:Description>
          </rdf:RDF>
        </annotation>
      </species>
      <species metaid="M_S_cpd03491_c" id="M_S_cpd03491_c" name="Undecaprenyl-diphospho-N-acetylmuramoyl-(N-acetylglucosamine)-L-alanyl-gamma-D-glutamyl-L-lysyl-D-alanyl-D-alanine" compartment="c" initialAmount="1" hasOnlySubstanceUnits="false" boundaryCondition="false" constant="false" fbc:charge="-2147483648" fbc:chemicalFormula="C94H153N8O26P2">
        <annotation xmlns:sbml="http://www.sbml.org/sbml/level3/version1/core">
          <rdf:RDF xmlns:rdf="http://www.w3.org/1999/02/22-rdf-syntax-ns#" xmlns:dc="http://purl.org/dc/elements/1.1/" xmlns:dcterms="http://purl.org/dc/terms/" xmlns:vCard="http://www.w3.org/2001/vcard-rdf/3.0#" xmlns:bqbiol="http://biomodels.net/biology-qualifiers/" xmlns:bqmodel="http://biomodels.net/model-qualifiers/">
            <rdf:Description rdf:about="#M_S_cpd03491_c">
              <bqbiol:is>
                <rdf:Bag/>
              </bqbiol:is>
            </rdf:Description>
          </rdf:RDF>
        </annotation>
      </species>
      <species metaid="M_S_cpd00309_e" id="M_S_cpd00309_e" name="XAN" compartment="e" initialAmount="1" hasOnlySubstanceUnits="false" boundaryCondition="false" constant="false" fbc:charge="-2147483648" fbc:chemicalFormula="C5H4N4O2">
        <annotation xmlns:sbml="http://www.sbml.org/sbml/level3/version1/core">
          <rdf:RDF xmlns:rdf="http://www.w3.org/1999/02/22-rdf-syntax-ns#" xmlns:dc="http://purl.org/dc/elements/1.1/" xmlns:dcterms="http://purl.org/dc/terms/" xmlns:vCard="http://www.w3.org/2001/vcard-rdf/3.0#" xmlns:bqbiol="http://biomodels.net/biology-qualifiers/" xmlns:bqmodel="http://biomodels.net/model-qualifiers/">
            <rdf:Description rdf:about="#M_S_cpd00309_e">
              <bqbiol:is>
                <rdf:Bag/>
              </bqbiol:is>
            </rdf:Description>
          </rdf:RDF>
        </annotation>
      </species>
      <species metaid="M_S_cpd00027_e" id="M_S_cpd00027_e" name="D-Glucose" compartment="e" initialAmount="1" hasOnlySubstanceUnits="false" boundaryCondition="false" constant="false" fbc:charge="-2147483648" fbc:chemicalFormula="C6H12O6">
        <annotation xmlns:sbml="http://www.sbml.org/sbml/level3/version1/core">
          <rdf:RDF xmlns:rdf="http://www.w3.org/1999/02/22-rdf-syntax-ns#" xmlns:dc="http://purl.org/dc/elements/1.1/" xmlns:dcterms="http://purl.org/dc/terms/" xmlns:vCard="http://www.w3.org/2001/vcard-rdf/3.0#" xmlns:bqbiol="http://biomodels.net/biology-qualifiers/" xmlns:bqmodel="http://biomodels.net/model-qualifiers/">
            <rdf:Description rdf:about="#M_S_cpd00027_e">
              <bqbiol:is>
                <rdf:Bag/>
              </bqbiol:is>
            </rdf:Description>
          </rdf:RDF>
        </annotation>
      </species>
      <species metaid="M_S_cpd11589_e" id="M_S_cpd11589_e" name="gly-asp-L" compartment="e" initialAmount="1" hasOnlySubstanceUnits="false" boundaryCondition="false" constant="false" fbc:charge="-2147483648" fbc:chemicalFormula="C6H9N2O5">
        <annotation xmlns:sbml="http://www.sbml.org/sbml/level3/version1/core">
          <rdf:RDF xmlns:rdf="http://www.w3.org/1999/02/22-rdf-syntax-ns#" xmlns:dc="http://purl.org/dc/elements/1.1/" xmlns:dcterms="http://purl.org/dc/terms/" xmlns:vCard="http://www.w3.org/2001/vcard-rdf/3.0#" xmlns:bqbiol="http://biomodels.net/biology-qualifiers/" xmlns:bqmodel="http://biomodels.net/model-qualifiers/">
            <rdf:Description rdf:about="#M_S_cpd11589_e">
              <bqbiol:is>
                <rdf:Bag/>
              </bqbiol:is>
            </rdf:Description>
          </rdf:RDF>
        </annotation>
      </species>
      <species metaid="M_S_cpd11439_c" id="M_S_cpd11439_c" name="fa4coa" compartment="c" initialAmount="1" hasOnlySubstanceUnits="false" boundaryCondition="false" constant="false" fbc:charge="-2147483648" fbc:chemicalFormula="C36H61N7O17P3S">
        <annotation xmlns:sbml="http://www.sbml.org/sbml/level3/version1/core">
          <rdf:RDF xmlns:rdf="http://www.w3.org/1999/02/22-rdf-syntax-ns#" xmlns:dc="http://purl.org/dc/elements/1.1/" xmlns:dcterms="http://purl.org/dc/terms/" xmlns:vCard="http://www.w3.org/2001/vcard-rdf/3.0#" xmlns:bqbiol="http://biomodels.net/biology-qualifiers/" xmlns:bqmodel="http://biomodels.net/model-qualifiers/">
            <rdf:Description rdf:about="#M_S_cpd11439_c">
              <bqbiol:is>
                <rdf:Bag/>
              </bqbiol:is>
            </rdf:Description>
          </rdf:RDF>
        </annotation>
      </species>
      <species metaid="M_S_cpd15675_c" id="M_S_cpd15675_c" name="1-anteisopentadecanoyl-sn-glycerol 3-phosphate" compartment="c" initialAmount="1" hasOnlySubstanceUnits="false" boundaryCondition="false" constant="false" fbc:charge="-2147483648" fbc:chemicalFormula="C18H36O7P">
        <annotation xmlns:sbml="http://www.sbml.org/sbml/level3/version1/core">
          <rdf:RDF xmlns:rdf="http://www.w3.org/1999/02/22-rdf-syntax-ns#" xmlns:dc="http://purl.org/dc/elements/1.1/" xmlns:dcterms="http://purl.org/dc/terms/" xmlns:vCard="http://www.w3.org/2001/vcard-rdf/3.0#" xmlns:bqbiol="http://biomodels.net/biology-qualifiers/" xmlns:bqmodel="http://biomodels.net/model-qualifiers/">
            <rdf:Description rdf:about="#M_S_cpd15675_c">
              <bqbiol:is>
                <rdf:Bag/>
              </bqbiol:is>
            </rdf:Description>
          </rdf:RDF>
        </annotation>
      </species>
      <species metaid="M_S_cpd01720_c" id="M_S_cpd01720_c" name="3-Ureidopropanoate" compartment="c" initialAmount="1" hasOnlySubstanceUnits="false" boundaryCondition="false" constant="false" fbc:charge="-2147483648" fbc:chemicalFormula="C4H7N2O3">
        <annotation xmlns:sbml="http://www.sbml.org/sbml/level3/version1/core">
          <rdf:RDF xmlns:rdf="http://www.w3.org/1999/02/22-rdf-syntax-ns#" xmlns:dc="http://purl.org/dc/elements/1.1/" xmlns:dcterms="http://purl.org/dc/terms/" xmlns:vCard="http://www.w3.org/2001/vcard-rdf/3.0#" xmlns:bqbiol="http://biomodels.net/biology-qualifiers/" xmlns:bqmodel="http://biomodels.net/model-qualifiers/">
            <rdf:Description rdf:about="#M_S_cpd01720_c">
              <bqbiol:is>
                <rdf:Bag/>
              </bqbiol:is>
            </rdf:Description>
          </rdf:RDF>
        </annotation>
      </species>
      <species metaid="M_S_cpd00082_e" id="M_S_cpd00082_e" name="D-Fructose" compartment="e" initialAmount="1" hasOnlySubstanceUnits="false" boundaryCondition="false" constant="false" fbc:charge="-2147483648" fbc:chemicalFormula="C6H12O6">
        <annotation xmlns:sbml="http://www.sbml.org/sbml/level3/version1/core">
          <rdf:RDF xmlns:rdf="http://www.w3.org/1999/02/22-rdf-syntax-ns#" xmlns:dc="http://purl.org/dc/elements/1.1/" xmlns:dcterms="http://purl.org/dc/terms/" xmlns:vCard="http://www.w3.org/2001/vcard-rdf/3.0#" xmlns:bqbiol="http://biomodels.net/biology-qualifiers/" xmlns:bqmodel="http://biomodels.net/model-qualifiers/">
            <rdf:Description rdf:about="#M_S_cpd00082_e">
              <bqbiol:is>
                <rdf:Bag/>
              </bqbiol:is>
            </rdf:Description>
          </rdf:RDF>
        </annotation>
      </species>
      <species metaid="M_S_cpd00642_c" id="M_S_cpd00642_c" name="L-Rhamnulose" compartment="c" initialAmount="1" hasOnlySubstanceUnits="false" boundaryCondition="false" constant="false" fbc:charge="-2147483648" fbc:chemicalFormula="C6H12O5">
        <annotation xmlns:sbml="http://www.sbml.org/sbml/level3/version1/core">
          <rdf:RDF xmlns:rdf="http://www.w3.org/1999/02/22-rdf-syntax-ns#" xmlns:dc="http://purl.org/dc/elements/1.1/" xmlns:dcterms="http://purl.org/dc/terms/" xmlns:vCard="http://www.w3.org/2001/vcard-rdf/3.0#" xmlns:bqbiol="http://biomodels.net/biology-qualifiers/" xmlns:bqmodel="http://biomodels.net/model-qualifiers/">
            <rdf:Description rdf:about="#M_S_cpd00642_c">
              <bqbiol:is>
                <rdf:Bag/>
              </bqbiol:is>
            </rdf:Description>
          </rdf:RDF>
        </annotation>
      </species>
      <species metaid="M_S_cpd00831_c" id="M_S_cpd00831_c" name="L-Rhamnulose 1-phosphate" compartment="c" initialAmount="1" hasOnlySubstanceUnits="false" boundaryCondition="false" constant="false" fbc:charge="-2147483648" fbc:chemicalFormula="C6H12O8P">
        <annotation xmlns:sbml="http://www.sbml.org/sbml/level3/version1/core">
          <rdf:RDF xmlns:rdf="http://www.w3.org/1999/02/22-rdf-syntax-ns#" xmlns:dc="http://purl.org/dc/elements/1.1/" xmlns:dcterms="http://purl.org/dc/terms/" xmlns:vCard="http://www.w3.org/2001/vcard-rdf/3.0#" xmlns:bqbiol="http://biomodels.net/biology-qualifiers/" xmlns:bqmodel="http://biomodels.net/model-qualifiers/">
            <rdf:Description rdf:about="#M_S_cpd00831_c">
              <bqbiol:is>
                <rdf:Bag/>
              </bqbiol:is>
            </rdf:Description>
          </rdf:RDF>
        </annotation>
      </species>
      <species metaid="M_S_cpd03706_c" id="M_S_cpd03706_c" name="UppppU" compartment="c" initialAmount="1" hasOnlySubstanceUnits="false" boundaryCondition="false" constant="false" fbc:charge="-2147483648" fbc:chemicalFormula="C18H22N4O23P4">
        <annotation xmlns:sbml="http://www.sbml.org/sbml/level3/version1/core">
          <rdf:RDF xmlns:rdf="http://www.w3.org/1999/02/22-rdf-syntax-ns#" xmlns:dc="http://purl.org/dc/elements/1.1/" xmlns:dcterms="http://purl.org/dc/terms/" xmlns:vCard="http://www.w3.org/2001/vcard-rdf/3.0#" xmlns:bqbiol="http://biomodels.net/biology-qualifiers/" xmlns:bqmodel="http://biomodels.net/model-qualifiers/">
            <rdf:Description rdf:about="#M_S_cpd03706_c">
              <bqbiol:is>
                <rdf:Bag/>
              </bqbiol:is>
            </rdf:Description>
          </rdf:RDF>
        </annotation>
      </species>
      <species metaid="M_S_cpd00062_c" id="M_S_cpd00062_c" name="UTP" compartment="c" initialAmount="1" hasOnlySubstanceUnits="false" boundaryCondition="false" constant="false" fbc:charge="-2147483648" fbc:chemicalFormula="C9H12N2O15P3">
        <annotation xmlns:sbml="http://www.sbml.org/sbml/level3/version1/core">
          <rdf:RDF xmlns:rdf="http://www.w3.org/1999/02/22-rdf-syntax-ns#" xmlns:dc="http://purl.org/dc/elements/1.1/" xmlns:dcterms="http://purl.org/dc/terms/" xmlns:vCard="http://www.w3.org/2001/vcard-rdf/3.0#" xmlns:bqbiol="http://biomodels.net/biology-qualifiers/" xmlns:bqmodel="http://biomodels.net/model-qualifiers/">
            <rdf:Description rdf:about="#M_S_cpd00062_c">
              <bqbiol:is>
                <rdf:Bag/>
              </bqbiol:is>
            </rdf:Description>
          </rdf:RDF>
        </annotation>
      </species>
      <species metaid="M_S_cpd02740_c" id="M_S_cpd02740_c" name="Guanosine 5&apos;-triphosphate,3&apos;-diphosphate" compartment="c" initialAmount="1" hasOnlySubstanceUnits="false" boundaryCondition="false" constant="false" fbc:charge="-2147483648" fbc:chemicalFormula="C10H13N5O20P5">
        <annotation xmlns:sbml="http://www.sbml.org/sbml/level3/version1/core">
          <rdf:RDF xmlns:rdf="http://www.w3.org/1999/02/22-rdf-syntax-ns#" xmlns:dc="http://purl.org/dc/elements/1.1/" xmlns:dcterms="http://purl.org/dc/terms/" xmlns:vCard="http://www.w3.org/2001/vcard-rdf/3.0#" xmlns:bqbiol="http://biomodels.net/biology-qualifiers/" xmlns:bqmodel="http://biomodels.net/model-qualifiers/">
            <rdf:Description rdf:about="#M_S_cpd02740_c">
              <bqbiol:is>
                <rdf:Bag/>
              </bqbiol:is>
            </rdf:Description>
          </rdf:RDF>
        </annotation>
      </species>
      <species metaid="M_S_cpd00050_c" id="M_S_cpd00050_c" name="FMN" compartment="c" initialAmount="1" hasOnlySubstanceUnits="false" boundaryCondition="false" constant="false" fbc:charge="-2147483648" fbc:chemicalFormula="C17H20N4O9P">
        <annotation xmlns:sbml="http://www.sbml.org/sbml/level3/version1/core">
          <rdf:RDF xmlns:rdf="http://www.w3.org/1999/02/22-rdf-syntax-ns#" xmlns:dc="http://purl.org/dc/elements/1.1/" xmlns:dcterms="http://purl.org/dc/terms/" xmlns:vCard="http://www.w3.org/2001/vcard-rdf/3.0#" xmlns:bqbiol="http://biomodels.net/biology-qualifiers/" xmlns:bqmodel="http://biomodels.net/model-qualifiers/">
            <rdf:Description rdf:about="#M_S_cpd00050_c">
              <bqbiol:is>
                <rdf:Bag/>
              </bqbiol:is>
            </rdf:Description>
          </rdf:RDF>
        </annotation>
      </species>
      <species metaid="M_S_cpd00064_c" id="M_S_cpd00064_c" name="Ornithine" compartment="c" initialAmount="1" hasOnlySubstanceUnits="false" boundaryCondition="false" constant="false" fbc:charge="-2147483648" fbc:chemicalFormula="C5H13N2O2">
        <annotation xmlns:sbml="http://www.sbml.org/sbml/level3/version1/core">
          <rdf:RDF xmlns:rdf="http://www.w3.org/1999/02/22-rdf-syntax-ns#" xmlns:dc="http://purl.org/dc/elements/1.1/" xmlns:dcterms="http://purl.org/dc/terms/" xmlns:vCard="http://www.w3.org/2001/vcard-rdf/3.0#" xmlns:bqbiol="http://biomodels.net/biology-qualifiers/" xmlns:bqmodel="http://biomodels.net/model-qualifiers/">
            <rdf:Description rdf:about="#M_S_cpd00064_c">
              <bqbiol:is>
                <rdf:Bag/>
              </bqbiol:is>
            </rdf:Description>
          </rdf:RDF>
        </annotation>
      </species>
      <species metaid="M_S_cpd11578_e" id="M_S_cpd11578_e" name="hexanesulfonate" compartment="e" initialAmount="1" hasOnlySubstanceUnits="false" boundaryCondition="false" constant="false" fbc:charge="-2147483648" fbc:chemicalFormula="C6H13O3S">
        <annotation xmlns:sbml="http://www.sbml.org/sbml/level3/version1/core">
          <rdf:RDF xmlns:rdf="http://www.w3.org/1999/02/22-rdf-syntax-ns#" xmlns:dc="http://purl.org/dc/elements/1.1/" xmlns:dcterms="http://purl.org/dc/terms/" xmlns:vCard="http://www.w3.org/2001/vcard-rdf/3.0#" xmlns:bqbiol="http://biomodels.net/biology-qualifiers/" xmlns:bqmodel="http://biomodels.net/model-qualifiers/">
            <rdf:Description rdf:about="#M_S_cpd11578_e">
              <bqbiol:is>
                <rdf:Bag/>
              </bqbiol:is>
            </rdf:Description>
          </rdf:RDF>
        </annotation>
      </species>
      <species metaid="M_S_cpd11578_c" id="M_S_cpd11578_c" name="hexanesulfonate" compartment="c" initialAmount="1" hasOnlySubstanceUnits="false" boundaryCondition="false" constant="false" fbc:charge="-2147483648" fbc:chemicalFormula="C6H13O3S">
        <annotation xmlns:sbml="http://www.sbml.org/sbml/level3/version1/core">
          <rdf:RDF xmlns:rdf="http://www.w3.org/1999/02/22-rdf-syntax-ns#" xmlns:dc="http://purl.org/dc/elements/1.1/" xmlns:dcterms="http://purl.org/dc/terms/" xmlns:vCard="http://www.w3.org/2001/vcard-rdf/3.0#" xmlns:bqbiol="http://biomodels.net/biology-qualifiers/" xmlns:bqmodel="http://biomodels.net/model-qualifiers/">
            <rdf:Description rdf:about="#M_S_cpd11578_c">
              <bqbiol:is>
                <rdf:Bag/>
              </bqbiol:is>
            </rdf:Description>
          </rdf:RDF>
        </annotation>
      </species>
      <species metaid="M_S_cpd08287_c" id="M_S_cpd08287_c" name="4-cytidine5-diphospho-2-C-methyl-D-erythritol" compartment="c" initialAmount="1" hasOnlySubstanceUnits="false" boundaryCondition="false" constant="false" fbc:charge="-2147483648" fbc:chemicalFormula="C14H23N3O14P2">
        <annotation xmlns:sbml="http://www.sbml.org/sbml/level3/version1/core">
          <rdf:RDF xmlns:rdf="http://www.w3.org/1999/02/22-rdf-syntax-ns#" xmlns:dc="http://purl.org/dc/elements/1.1/" xmlns:dcterms="http://purl.org/dc/terms/" xmlns:vCard="http://www.w3.org/2001/vcard-rdf/3.0#" xmlns:bqbiol="http://biomodels.net/biology-qualifiers/" xmlns:bqmodel="http://biomodels.net/model-qualifiers/">
            <rdf:Description rdf:about="#M_S_cpd08287_c">
              <bqbiol:is>
                <rdf:Bag/>
              </bqbiol:is>
            </rdf:Description>
          </rdf:RDF>
        </annotation>
      </species>
      <species metaid="M_S_cpd15268_c" id="M_S_cpd15268_c" name="Octadecanoyl-ACP" compartment="c" initialAmount="1" hasOnlySubstanceUnits="false" boundaryCondition="false" constant="false" fbc:charge="-2147483648" fbc:chemicalFormula="C29H55N2O8PRS">
        <annotation xmlns:sbml="http://www.sbml.org/sbml/level3/version1/core">
          <rdf:RDF xmlns:rdf="http://www.w3.org/1999/02/22-rdf-syntax-ns#" xmlns:dc="http://purl.org/dc/elements/1.1/" xmlns:dcterms="http://purl.org/dc/terms/" xmlns:vCard="http://www.w3.org/2001/vcard-rdf/3.0#" xmlns:bqbiol="http://biomodels.net/biology-qualifiers/" xmlns:bqmodel="http://biomodels.net/model-qualifiers/">
            <rdf:Description rdf:about="#M_S_cpd15268_c">
              <bqbiol:is>
                <rdf:Bag/>
              </bqbiol:is>
            </rdf:Description>
          </rdf:RDF>
        </annotation>
      </species>
      <species metaid="M_S_cpd15329_c" id="M_S_cpd15329_c" name="1-octadecanoyl-sn-glycerol 3-phosphate" compartment="c" initialAmount="1" hasOnlySubstanceUnits="false" boundaryCondition="false" constant="false" fbc:charge="-2147483648" fbc:chemicalFormula="C21H42O7P">
        <annotation xmlns:sbml="http://www.sbml.org/sbml/level3/version1/core">
          <rdf:RDF xmlns:rdf="http://www.w3.org/1999/02/22-rdf-syntax-ns#" xmlns:dc="http://purl.org/dc/elements/1.1/" xmlns:dcterms="http://purl.org/dc/terms/" xmlns:vCard="http://www.w3.org/2001/vcard-rdf/3.0#" xmlns:bqbiol="http://biomodels.net/biology-qualifiers/" xmlns:bqmodel="http://biomodels.net/model-qualifiers/">
            <rdf:Description rdf:about="#M_S_cpd15329_c">
              <bqbiol:is>
                <rdf:Bag/>
              </bqbiol:is>
            </rdf:Description>
          </rdf:RDF>
        </annotation>
      </species>
      <species metaid="M_S_cpd15523_c" id="M_S_cpd15523_c" name="1,2-ditetradec-7-enoyl-sn-glycerol 3-phosphate" compartment="c" initialAmount="1" hasOnlySubstanceUnits="false" boundaryCondition="false" constant="false" fbc:charge="-2147483648" fbc:chemicalFormula="C31H56O8P">
        <annotation xmlns:sbml="http://www.sbml.org/sbml/level3/version1/core">
          <rdf:RDF xmlns:rdf="http://www.w3.org/1999/02/22-rdf-syntax-ns#" xmlns:dc="http://purl.org/dc/elements/1.1/" xmlns:dcterms="http://purl.org/dc/terms/" xmlns:vCard="http://www.w3.org/2001/vcard-rdf/3.0#" xmlns:bqbiol="http://biomodels.net/biology-qualifiers/" xmlns:bqmodel="http://biomodels.net/model-qualifiers/">
            <rdf:Description rdf:about="#M_S_cpd15523_c">
              <bqbiol:is>
                <rdf:Bag/>
              </bqbiol:is>
            </rdf:Description>
          </rdf:RDF>
        </annotation>
      </species>
      <species metaid="M_S_cpd15422_c" id="M_S_cpd15422_c" name="CDP-1,2-ditetradec-7-enoylglycerol" compartment="c" initialAmount="1" hasOnlySubstanceUnits="false" boundaryCondition="false" constant="false" fbc:charge="-2147483648" fbc:chemicalFormula="C40H67N3O15P2">
        <annotation xmlns:sbml="http://www.sbml.org/sbml/level3/version1/core">
          <rdf:RDF xmlns:rdf="http://www.w3.org/1999/02/22-rdf-syntax-ns#" xmlns:dc="http://purl.org/dc/elements/1.1/" xmlns:dcterms="http://purl.org/dc/terms/" xmlns:vCard="http://www.w3.org/2001/vcard-rdf/3.0#" xmlns:bqbiol="http://biomodels.net/biology-qualifiers/" xmlns:bqmodel="http://biomodels.net/model-qualifiers/">
            <rdf:Description rdf:about="#M_S_cpd15422_c">
              <bqbiol:is>
                <rdf:Bag/>
              </bqbiol:is>
            </rdf:Description>
          </rdf:RDF>
        </annotation>
      </species>
      <species metaid="M_S_cpd00510_c" id="M_S_cpd00510_c" name="deoxyribose-5-phosphate" compartment="c" initialAmount="1" hasOnlySubstanceUnits="false" boundaryCondition="false" constant="false" fbc:charge="-2147483648" fbc:chemicalFormula="C5H10O7P">
        <annotation xmlns:sbml="http://www.sbml.org/sbml/level3/version1/core">
          <rdf:RDF xmlns:rdf="http://www.w3.org/1999/02/22-rdf-syntax-ns#" xmlns:dc="http://purl.org/dc/elements/1.1/" xmlns:dcterms="http://purl.org/dc/terms/" xmlns:vCard="http://www.w3.org/2001/vcard-rdf/3.0#" xmlns:bqbiol="http://biomodels.net/biology-qualifiers/" xmlns:bqmodel="http://biomodels.net/model-qualifiers/">
            <rdf:Description rdf:about="#M_S_cpd00510_c">
              <bqbiol:is>
                <rdf:Bag/>
              </bqbiol:is>
            </rdf:Description>
          </rdf:RDF>
        </annotation>
      </species>
      <species metaid="M_S_cpd00130_e" id="M_S_cpd00130_e" name="L-Malate" compartment="e" initialAmount="1" hasOnlySubstanceUnits="false" boundaryCondition="false" constant="false" fbc:charge="-2147483648" fbc:chemicalFormula="C4H4O5">
        <annotation xmlns:sbml="http://www.sbml.org/sbml/level3/version1/core">
          <rdf:RDF xmlns:rdf="http://www.w3.org/1999/02/22-rdf-syntax-ns#" xmlns:dc="http://purl.org/dc/elements/1.1/" xmlns:dcterms="http://purl.org/dc/terms/" xmlns:vCard="http://www.w3.org/2001/vcard-rdf/3.0#" xmlns:bqbiol="http://biomodels.net/biology-qualifiers/" xmlns:bqmodel="http://biomodels.net/model-qualifiers/">
            <rdf:Description rdf:about="#M_S_cpd00130_e">
              <bqbiol:is>
                <rdf:Bag/>
              </bqbiol:is>
            </rdf:Description>
          </rdf:RDF>
        </annotation>
      </species>
      <species metaid="M_S_cpd00130_c" id="M_S_cpd00130_c" name="L-Malate" compartment="c" initialAmount="1" hasOnlySubstanceUnits="false" boundaryCondition="false" constant="false" fbc:charge="-2147483648" fbc:chemicalFormula="C4H4O5">
        <annotation xmlns:sbml="http://www.sbml.org/sbml/level3/version1/core">
          <rdf:RDF xmlns:rdf="http://www.w3.org/1999/02/22-rdf-syntax-ns#" xmlns:dc="http://purl.org/dc/elements/1.1/" xmlns:dcterms="http://purl.org/dc/terms/" xmlns:vCard="http://www.w3.org/2001/vcard-rdf/3.0#" xmlns:bqbiol="http://biomodels.net/biology-qualifiers/" xmlns:bqmodel="http://biomodels.net/model-qualifiers/">
            <rdf:Description rdf:about="#M_S_cpd00130_c">
              <bqbiol:is>
                <rdf:Bag/>
              </bqbiol:is>
            </rdf:Description>
          </rdf:RDF>
        </annotation>
      </species>
      <species metaid="M_S_cpd01716_c" id="M_S_cpd01716_c" name="3-Dehydroshikimate" compartment="c" initialAmount="1" hasOnlySubstanceUnits="false" boundaryCondition="false" constant="false" fbc:charge="-2147483648" fbc:chemicalFormula="C7H7O5">
        <annotation xmlns:sbml="http://www.sbml.org/sbml/level3/version1/core">
          <rdf:RDF xmlns:rdf="http://www.w3.org/1999/02/22-rdf-syntax-ns#" xmlns:dc="http://purl.org/dc/elements/1.1/" xmlns:dcterms="http://purl.org/dc/terms/" xmlns:vCard="http://www.w3.org/2001/vcard-rdf/3.0#" xmlns:bqbiol="http://biomodels.net/biology-qualifiers/" xmlns:bqmodel="http://biomodels.net/model-qualifiers/">
            <rdf:Description rdf:about="#M_S_cpd01716_c">
              <bqbiol:is>
                <rdf:Bag/>
              </bqbiol:is>
            </rdf:Description>
          </rdf:RDF>
        </annotation>
      </species>
      <species metaid="M_S_cpd00954_c" id="M_S_cpd00954_c" name="6-hydroxymethyl dihydropterin" compartment="c" initialAmount="1" hasOnlySubstanceUnits="false" boundaryCondition="false" constant="false" fbc:charge="-2147483648" fbc:chemicalFormula="C7H9N5O2">
        <annotation xmlns:sbml="http://www.sbml.org/sbml/level3/version1/core">
          <rdf:RDF xmlns:rdf="http://www.w3.org/1999/02/22-rdf-syntax-ns#" xmlns:dc="http://purl.org/dc/elements/1.1/" xmlns:dcterms="http://purl.org/dc/terms/" xmlns:vCard="http://www.w3.org/2001/vcard-rdf/3.0#" xmlns:bqbiol="http://biomodels.net/biology-qualifiers/" xmlns:bqmodel="http://biomodels.net/model-qualifiers/">
            <rdf:Description rdf:about="#M_S_cpd00954_c">
              <bqbiol:is>
                <rdf:Bag/>
              </bqbiol:is>
            </rdf:Description>
          </rdf:RDF>
        </annotation>
      </species>
      <species metaid="M_S_cpd00683_c" id="M_S_cpd00683_c" name="Dihydropteroate" compartment="c" initialAmount="1" hasOnlySubstanceUnits="false" boundaryCondition="false" constant="false" fbc:charge="-2147483648" fbc:chemicalFormula="C14H13N6O3">
        <annotation xmlns:sbml="http://www.sbml.org/sbml/level3/version1/core">
          <rdf:RDF xmlns:rdf="http://www.w3.org/1999/02/22-rdf-syntax-ns#" xmlns:dc="http://purl.org/dc/elements/1.1/" xmlns:dcterms="http://purl.org/dc/terms/" xmlns:vCard="http://www.w3.org/2001/vcard-rdf/3.0#" xmlns:bqbiol="http://biomodels.net/biology-qualifiers/" xmlns:bqmodel="http://biomodels.net/model-qualifiers/">
            <rdf:Description rdf:about="#M_S_cpd00683_c">
              <bqbiol:is>
                <rdf:Bag/>
              </bqbiol:is>
            </rdf:Description>
          </rdf:RDF>
        </annotation>
      </species>
      <species metaid="M_S_cpd11534_c" id="M_S_cpd11534_c" name="11-methyl-3-hydroxy-dodecanoyl-ACP" compartment="c" initialAmount="1" hasOnlySubstanceUnits="false" boundaryCondition="false" constant="false" fbc:charge="-2147483648" fbc:chemicalFormula="C24H45N2O9PRS">
        <annotation xmlns:sbml="http://www.sbml.org/sbml/level3/version1/core">
          <rdf:RDF xmlns:rdf="http://www.w3.org/1999/02/22-rdf-syntax-ns#" xmlns:dc="http://purl.org/dc/elements/1.1/" xmlns:dcterms="http://purl.org/dc/terms/" xmlns:vCard="http://www.w3.org/2001/vcard-rdf/3.0#" xmlns:bqbiol="http://biomodels.net/biology-qualifiers/" xmlns:bqmodel="http://biomodels.net/model-qualifiers/">
            <rdf:Description rdf:about="#M_S_cpd11534_c">
              <bqbiol:is>
                <rdf:Bag/>
              </bqbiol:is>
            </rdf:Description>
          </rdf:RDF>
        </annotation>
      </species>
      <species metaid="M_S_cpd08211_c" id="M_S_cpd08211_c" name="trans,trans,cis-Geranylgeranyl diphosphate" compartment="c" initialAmount="1" hasOnlySubstanceUnits="false" boundaryCondition="false" constant="false" fbc:charge="-2147483648" fbc:chemicalFormula="C20H34O7P2">
        <annotation xmlns:sbml="http://www.sbml.org/sbml/level3/version1/core">
          <rdf:RDF xmlns:rdf="http://www.w3.org/1999/02/22-rdf-syntax-ns#" xmlns:dc="http://purl.org/dc/elements/1.1/" xmlns:dcterms="http://purl.org/dc/terms/" xmlns:vCard="http://www.w3.org/2001/vcard-rdf/3.0#" xmlns:bqbiol="http://biomodels.net/biology-qualifiers/" xmlns:bqmodel="http://biomodels.net/model-qualifiers/">
            <rdf:Description rdf:about="#M_S_cpd08211_c">
              <bqbiol:is>
                <rdf:Bag/>
              </bqbiol:is>
            </rdf:Description>
          </rdf:RDF>
        </annotation>
      </species>
      <species metaid="M_S_cpd02693_c" id="M_S_cpd02693_c" name="3-Isopropylmalate" compartment="c" initialAmount="1" hasOnlySubstanceUnits="false" boundaryCondition="false" constant="false" fbc:charge="-2147483648" fbc:chemicalFormula="C7H10O5">
        <annotation xmlns:sbml="http://www.sbml.org/sbml/level3/version1/core">
          <rdf:RDF xmlns:rdf="http://www.w3.org/1999/02/22-rdf-syntax-ns#" xmlns:dc="http://purl.org/dc/elements/1.1/" xmlns:dcterms="http://purl.org/dc/terms/" xmlns:vCard="http://www.w3.org/2001/vcard-rdf/3.0#" xmlns:bqbiol="http://biomodels.net/biology-qualifiers/" xmlns:bqmodel="http://biomodels.net/model-qualifiers/">
            <rdf:Description rdf:about="#M_S_cpd02693_c">
              <bqbiol:is>
                <rdf:Bag/>
              </bqbiol:is>
            </rdf:Description>
          </rdf:RDF>
        </annotation>
      </species>
      <species metaid="M_S_cpd02605_c" id="M_S_cpd02605_c" name="2-isopropyl-3-oxosuccinate" compartment="c" initialAmount="1" hasOnlySubstanceUnits="false" boundaryCondition="false" constant="false" fbc:charge="-2147483648" fbc:chemicalFormula="C7H8O5">
        <annotation xmlns:sbml="http://www.sbml.org/sbml/level3/version1/core">
          <rdf:RDF xmlns:rdf="http://www.w3.org/1999/02/22-rdf-syntax-ns#" xmlns:dc="http://purl.org/dc/elements/1.1/" xmlns:dcterms="http://purl.org/dc/terms/" xmlns:vCard="http://www.w3.org/2001/vcard-rdf/3.0#" xmlns:bqbiol="http://biomodels.net/biology-qualifiers/" xmlns:bqmodel="http://biomodels.net/model-qualifiers/">
            <rdf:Description rdf:about="#M_S_cpd02605_c">
              <bqbiol:is>
                <rdf:Bag/>
              </bqbiol:is>
            </rdf:Description>
          </rdf:RDF>
        </annotation>
      </species>
      <species metaid="M_S_cpd00027_c" id="M_S_cpd00027_c" name="D-Glucose" compartment="c" initialAmount="1" hasOnlySubstanceUnits="false" boundaryCondition="false" constant="false" fbc:charge="-2147483648" fbc:chemicalFormula="C6H12O6">
        <annotation xmlns:sbml="http://www.sbml.org/sbml/level3/version1/core">
          <rdf:RDF xmlns:rdf="http://www.w3.org/1999/02/22-rdf-syntax-ns#" xmlns:dc="http://purl.org/dc/elements/1.1/" xmlns:dcterms="http://purl.org/dc/terms/" xmlns:vCard="http://www.w3.org/2001/vcard-rdf/3.0#" xmlns:bqbiol="http://biomodels.net/biology-qualifiers/" xmlns:bqmodel="http://biomodels.net/model-qualifiers/">
            <rdf:Description rdf:about="#M_S_cpd00027_c">
              <bqbiol:is>
                <rdf:Bag/>
              </bqbiol:is>
            </rdf:Description>
          </rdf:RDF>
        </annotation>
      </species>
      <species metaid="M_S_cpd00190_c" id="M_S_cpd00190_c" name="beta-D-Glucose" compartment="c" initialAmount="1" hasOnlySubstanceUnits="false" boundaryCondition="false" constant="false" fbc:charge="-2147483648" fbc:chemicalFormula="C6H12O6">
        <annotation xmlns:sbml="http://www.sbml.org/sbml/level3/version1/core">
          <rdf:RDF xmlns:rdf="http://www.w3.org/1999/02/22-rdf-syntax-ns#" xmlns:dc="http://purl.org/dc/elements/1.1/" xmlns:dcterms="http://purl.org/dc/terms/" xmlns:vCard="http://www.w3.org/2001/vcard-rdf/3.0#" xmlns:bqbiol="http://biomodels.net/biology-qualifiers/" xmlns:bqmodel="http://biomodels.net/model-qualifiers/">
            <rdf:Description rdf:about="#M_S_cpd00190_c">
              <bqbiol:is>
                <rdf:Bag/>
              </bqbiol:is>
            </rdf:Description>
          </rdf:RDF>
        </annotation>
      </species>
      <species metaid="M_S_cpd00260_c" id="M_S_cpd00260_c" name="Isocitrate" compartment="c" initialAmount="1" hasOnlySubstanceUnits="false" boundaryCondition="false" constant="false" fbc:charge="-2147483648" fbc:chemicalFormula="C6H5O7">
        <annotation xmlns:sbml="http://www.sbml.org/sbml/level3/version1/core">
          <rdf:RDF xmlns:rdf="http://www.w3.org/1999/02/22-rdf-syntax-ns#" xmlns:dc="http://purl.org/dc/elements/1.1/" xmlns:dcterms="http://purl.org/dc/terms/" xmlns:vCard="http://www.w3.org/2001/vcard-rdf/3.0#" xmlns:bqbiol="http://biomodels.net/biology-qualifiers/" xmlns:bqmodel="http://biomodels.net/model-qualifiers/">
            <rdf:Description rdf:about="#M_S_cpd00260_c">
              <bqbiol:is>
                <rdf:Bag/>
              </bqbiol:is>
            </rdf:Description>
          </rdf:RDF>
        </annotation>
      </species>
      <species metaid="M_S_cpd00331_c" id="M_S_cpd00331_c" name="cis-Aconitate" compartment="c" initialAmount="1" hasOnlySubstanceUnits="false" boundaryCondition="false" constant="false" fbc:charge="-2147483648" fbc:chemicalFormula="C6H3O6">
        <annotation xmlns:sbml="http://www.sbml.org/sbml/level3/version1/core">
          <rdf:RDF xmlns:rdf="http://www.w3.org/1999/02/22-rdf-syntax-ns#" xmlns:dc="http://purl.org/dc/elements/1.1/" xmlns:dcterms="http://purl.org/dc/terms/" xmlns:vCard="http://www.w3.org/2001/vcard-rdf/3.0#" xmlns:bqbiol="http://biomodels.net/biology-qualifiers/" xmlns:bqmodel="http://biomodels.net/model-qualifiers/">
            <rdf:Description rdf:about="#M_S_cpd00331_c">
              <bqbiol:is>
                <rdf:Bag/>
              </bqbiol:is>
            </rdf:Description>
          </rdf:RDF>
        </annotation>
      </species>
      <species metaid="M_S_cpd11557_c" id="M_S_cpd11557_c" name="8-methyl-nonanoyl-ACP" compartment="c" initialAmount="1" hasOnlySubstanceUnits="false" boundaryCondition="false" constant="false" fbc:charge="-2147483648" fbc:chemicalFormula="C21H39N2O8PRS">
        <annotation xmlns:sbml="http://www.sbml.org/sbml/level3/version1/core">
          <rdf:RDF xmlns:rdf="http://www.w3.org/1999/02/22-rdf-syntax-ns#" xmlns:dc="http://purl.org/dc/elements/1.1/" xmlns:dcterms="http://purl.org/dc/terms/" xmlns:vCard="http://www.w3.org/2001/vcard-rdf/3.0#" xmlns:bqbiol="http://biomodels.net/biology-qualifiers/" xmlns:bqmodel="http://biomodels.net/model-qualifiers/">
            <rdf:Description rdf:about="#M_S_cpd11557_c">
              <bqbiol:is>
                <rdf:Bag/>
              </bqbiol:is>
            </rdf:Description>
          </rdf:RDF>
        </annotation>
      </species>
      <species metaid="M_S_cpd11432_c" id="M_S_cpd11432_c" name="fa11coa" compartment="c" initialAmount="1" hasOnlySubstanceUnits="false" boundaryCondition="false" constant="false" fbc:charge="-2147483648" fbc:chemicalFormula="C38H65N7O17P3S">
        <annotation xmlns:sbml="http://www.sbml.org/sbml/level3/version1/core">
          <rdf:RDF xmlns:rdf="http://www.w3.org/1999/02/22-rdf-syntax-ns#" xmlns:dc="http://purl.org/dc/elements/1.1/" xmlns:dcterms="http://purl.org/dc/terms/" xmlns:vCard="http://www.w3.org/2001/vcard-rdf/3.0#" xmlns:bqbiol="http://biomodels.net/biology-qualifiers/" xmlns:bqmodel="http://biomodels.net/model-qualifiers/">
            <rdf:Description rdf:about="#M_S_cpd11432_c">
              <bqbiol:is>
                <rdf:Bag/>
              </bqbiol:is>
            </rdf:Description>
          </rdf:RDF>
        </annotation>
      </species>
      <species metaid="M_S_cpd15671_c" id="M_S_cpd15671_c" name="1-isoheptadecanoyl-sn-glycerol 3-phosphate" compartment="c" initialAmount="1" hasOnlySubstanceUnits="false" boundaryCondition="false" constant="false" fbc:charge="-2147483648" fbc:chemicalFormula="C20H40O7P">
        <annotation xmlns:sbml="http://www.sbml.org/sbml/level3/version1/core">
          <rdf:RDF xmlns:rdf="http://www.w3.org/1999/02/22-rdf-syntax-ns#" xmlns:dc="http://purl.org/dc/elements/1.1/" xmlns:dcterms="http://purl.org/dc/terms/" xmlns:vCard="http://www.w3.org/2001/vcard-rdf/3.0#" xmlns:bqbiol="http://biomodels.net/biology-qualifiers/" xmlns:bqmodel="http://biomodels.net/model-qualifiers/">
            <rdf:Description rdf:about="#M_S_cpd15671_c">
              <bqbiol:is>
                <rdf:Bag/>
              </bqbiol:is>
            </rdf:Description>
          </rdf:RDF>
        </annotation>
      </species>
      <species metaid="M_S_cpd15677_c" id="M_S_cpd15677_c" name="1,2-diisoheptadecanoyl-sn-glycerol 3-phosphate" compartment="c" initialAmount="1" hasOnlySubstanceUnits="false" boundaryCondition="false" constant="false" fbc:charge="-2147483648" fbc:chemicalFormula="C37H72O8P">
        <annotation xmlns:sbml="http://www.sbml.org/sbml/level3/version1/core">
          <rdf:RDF xmlns:rdf="http://www.w3.org/1999/02/22-rdf-syntax-ns#" xmlns:dc="http://purl.org/dc/elements/1.1/" xmlns:dcterms="http://purl.org/dc/terms/" xmlns:vCard="http://www.w3.org/2001/vcard-rdf/3.0#" xmlns:bqbiol="http://biomodels.net/biology-qualifiers/" xmlns:bqmodel="http://biomodels.net/model-qualifiers/">
            <rdf:Description rdf:about="#M_S_cpd15677_c">
              <bqbiol:is>
                <rdf:Bag/>
              </bqbiol:is>
            </rdf:Description>
          </rdf:RDF>
        </annotation>
      </species>
      <species metaid="M_S_cpd03607_c" id="M_S_cpd03607_c" name="4-(Phosphonooxy)-threonine" compartment="c" initialAmount="1" hasOnlySubstanceUnits="false" boundaryCondition="false" constant="false" fbc:charge="-2147483648" fbc:chemicalFormula="C4H9NO7P">
        <annotation xmlns:sbml="http://www.sbml.org/sbml/level3/version1/core">
          <rdf:RDF xmlns:rdf="http://www.w3.org/1999/02/22-rdf-syntax-ns#" xmlns:dc="http://purl.org/dc/elements/1.1/" xmlns:dcterms="http://purl.org/dc/terms/" xmlns:vCard="http://www.w3.org/2001/vcard-rdf/3.0#" xmlns:bqbiol="http://biomodels.net/biology-qualifiers/" xmlns:bqmodel="http://biomodels.net/model-qualifiers/">
            <rdf:Description rdf:about="#M_S_cpd03607_c">
              <bqbiol:is>
                <rdf:Bag/>
              </bqbiol:is>
            </rdf:Description>
          </rdf:RDF>
        </annotation>
      </species>
      <species metaid="M_S_cpd03608_c" id="M_S_cpd03608_c" name="4-Hydroxy-L-threonine" compartment="c" initialAmount="1" hasOnlySubstanceUnits="false" boundaryCondition="false" constant="false" fbc:charge="-2147483648" fbc:chemicalFormula="C4H9NO4">
        <annotation xmlns:sbml="http://www.sbml.org/sbml/level3/version1/core">
          <rdf:RDF xmlns:rdf="http://www.w3.org/1999/02/22-rdf-syntax-ns#" xmlns:dc="http://purl.org/dc/elements/1.1/" xmlns:dcterms="http://purl.org/dc/terms/" xmlns:vCard="http://www.w3.org/2001/vcard-rdf/3.0#" xmlns:bqbiol="http://biomodels.net/biology-qualifiers/" xmlns:bqmodel="http://biomodels.net/model-qualifiers/">
            <rdf:Description rdf:about="#M_S_cpd03608_c">
              <bqbiol:is>
                <rdf:Bag/>
              </bqbiol:is>
            </rdf:Description>
          </rdf:RDF>
        </annotation>
      </species>
      <species metaid="M_S_cpd00121_e" id="M_S_cpd00121_e" name="L-Inositol" compartment="e" initialAmount="1" hasOnlySubstanceUnits="false" boundaryCondition="false" constant="false" fbc:charge="-2147483648" fbc:chemicalFormula="C6H12O6">
        <annotation xmlns:sbml="http://www.sbml.org/sbml/level3/version1/core">
          <rdf:RDF xmlns:rdf="http://www.w3.org/1999/02/22-rdf-syntax-ns#" xmlns:dc="http://purl.org/dc/elements/1.1/" xmlns:dcterms="http://purl.org/dc/terms/" xmlns:vCard="http://www.w3.org/2001/vcard-rdf/3.0#" xmlns:bqbiol="http://biomodels.net/biology-qualifiers/" xmlns:bqmodel="http://biomodels.net/model-qualifiers/">
            <rdf:Description rdf:about="#M_S_cpd00121_e">
              <bqbiol:is>
                <rdf:Bag/>
              </bqbiol:is>
            </rdf:Description>
          </rdf:RDF>
        </annotation>
      </species>
      <species metaid="M_S_cpd00358_c" id="M_S_cpd00358_c" name="dUTP" compartment="c" initialAmount="1" hasOnlySubstanceUnits="false" boundaryCondition="false" constant="false" fbc:charge="-2147483648" fbc:chemicalFormula="C9H12N2O14P3">
        <annotation xmlns:sbml="http://www.sbml.org/sbml/level3/version1/core">
          <rdf:RDF xmlns:rdf="http://www.w3.org/1999/02/22-rdf-syntax-ns#" xmlns:dc="http://purl.org/dc/elements/1.1/" xmlns:dcterms="http://purl.org/dc/terms/" xmlns:vCard="http://www.w3.org/2001/vcard-rdf/3.0#" xmlns:bqbiol="http://biomodels.net/biology-qualifiers/" xmlns:bqmodel="http://biomodels.net/model-qualifiers/">
[truncated: 1,972,677 more chars]
